# Supplementary material for: Intraspecific variation and symmetry of the inner-ear labyrinth in a population of wild turkeys: implications for paleontological reconstructions
Source: PeerJ. 2019 Jul 23;7:e7355. doi: 10.7717/peerj.7355 (PMC6659666; doi:10.7717/peerj.7355)
Supplement: Supplemental Information 1 [file peerj-07-7355-s001.zip]

Archive with 56 entries (56 files):
- initial 70 landmarks/LaSEC_SamplingCurve_CS.pdf
- initial 70 landmarks/LaSEC_SamplingCurve_Shape.pdf
- initial 70 landmarks/left218.nts
- initial 70 landmarks/left231.nts
- initial 70 landmarks/left239.nts
- initial 70 landmarks/left403.nts
- initial 70 landmarks/left406.nts
- initial 70 landmarks/left407.nts
- initial 70 landmarks/left408.nts
- initial 70 landmarks/left410.nts
- initial 70 landmarks/left411.nts
- initial 70 landmarks/left413.nts
- initial 70 landmarks/left443.nts
- initial 70 landmarks/left599.nts
- initial 70 landmarks/left610.nts
- initial 70 landmarks/left628.nts
- initial 70 landmarks/left657.nts
- initial 70 landmarks/left736.nts
- initial 70 landmarks/left739.nts
- initial 70 landmarks/left803.nts
- initial 70 landmarks/left869.nts
- initial 70 landmarks/left884.nts
- initial 70 landmarks/left885.nts
- initial 70 landmarks/left888.nts
- initial 70 landmarks/left890.nts
- initial 70 landmarks/left891.nts
- initial 70 landmarks/left892.nts
- initial 70 landmarks/left893.nts
- initial 70 landmarks/rt218.nts
- initial 70 landmarks/rt231.nts
- initial 70 landmarks/rt239.nts
- initial 70 landmarks/rt403.nts
- initial 70 landmarks/rt406.nts
- initial 70 landmarks/rt407.nts
- initial 70 landmarks/rt408.nts
- initial 70 landmarks/rt410.nts
- initial 70 landmarks/rt411.nts
- initial 70 landmarks/rt413.nts
- initial 70 landmarks/rt443.nts
- initial 70 landmarks/rt599.nts
- initial 70 landmarks/rt610.nts
- initial 70 landmarks/rt628.nts
- initial 70 landmarks/rt657.nts
- initial 70 landmarks/rt736.nts
- initial 70 landmarks/rt739.nts
- initial 70 landmarks/rt803.nts
- initial 70 landmarks/rt869.nts
- initial 70 landmarks/rt884.nts
- initial 70 landmarks/rt885.nts
- initial 70 landmarks/rt888.nts
- initial 70 landmarks/rt890.nts
- initial 70 landmarks/rt891.nts
- initial 70 landmarks/rt892.nts
- initial 70 landmarks/rt893.nts
- initial 70 landmarks/surfslide.csv
- initial 70 landmarks/template.txt
