# Supplementary material for: Intraspecific variation and symmetry of the inner-ear labyrinth in a population of wild turkeys: implications for paleontological reconstructions
Source: PeerJ. 2019 Jul 23;7:e7355. doi: 10.7717/peerj.7355 (PMC6659666; doi:10.7717/peerj.7355)
Supplement: Supplemental Information 1 [file peerj-07-7355-s001.zip › initial 70 landmarks/left218.nts]

"left218
1 70 3 0 dim=3
2.3681714499133  -6.19996007341883  -3.441457916489
-3.4679185500867  0.0235999265811658  -1.827550916489
-3.4085885500867  -0.266110073418834  1.963172083511
0.976071449913299  -0.589970073418834  2.821522083511
-1.4533485500867  1.80909992658117  -2.214989916489
1.6530314499133  5.96338992658116  0.988872083511004
3.3752614499133  3.56477992658117  3.342042083511
1.4504814499133  -0.258620073418834  -0.384227916488996
0.400211449913298  2.71051992658117  1.788302083511
-0.788068550086701  -2.95234007341883  1.764902083511
1.6373414499133  -5.08706007341883  -2.635167916489
-1.1879585500867  0.471319926581166  -1.361079916489
-0.720608550086702  -2.66932607341883  2.167072083511
-0.0889085500867013  3.88186992658117  -1.354623916489
2.4132314499133  4.99808992658117  2.111952083511
-0.0347985500867017  4.62835992658117  -0.667986916488996
-0.950308550086701  2.44559992658117  -2.016077916489
2.2371514499133  -6.22304007341883  -3.530477916489
0.424401449913298  5.19365992658117  -0.191447916488996
-0.663858550086702  -0.997785073418834  -2.243629916489
-0.600548550086701  3.08105992658117  -1.692461916489
0.734171449913299  -2.80312507341883  -1.572662116489
-0.463798550086701  -1.93284127341883  -2.814327916489
-2.9189685500867  -0.0866000734188343  1.960412083511
-2.2793285500867  -0.166310073418834  -0.543761916488996
1.5323514499133  -0.619880073418834  1.818652083511
2.7801614499133  1.70323992658117  2.520602083511
0.101931449913298  -2.01125077341883  -0.274957916488996
-3.7879685500867  0.224539926581166  0.224722083511004
-1.1521485500867  -0.423760073418834  -0.644014916488996
-1.3708185500867  -0.816810073418834  3.149032083511
-0.889128550086702  1.63695992658117  -2.019477916489
0.844921449913299  -0.804680073418834  2.712392083511
-0.433848550086702  -2.73639807341883  -0.780234916488996
-1.1333785500867  -1.75323007341883  -1.532209056489
-3.0874585500867  0.309829926581166  -1.652038916489
1.6133914499133  1.42639992658117  0.642202083511005
-3.4374185500867  0.0387999265811659  1.281002083511
0.474711449913299  0.0782899265811659  -1.546759216489
0.575941449913299  -1.21933307341883  0.583442083511004
-3.5914185500867  0.257259926581166  -0.806174916488996
-0.236268550086701  0.736389926581166  -2.354758916489
0.947031449913299  2.33145992658117  1.061892083511
-1.4533885500867  -1.95849047341883  2.655782083511
0.643331449913299  -1.28282507341883  -1.442864016489
1.7864414499133  5.39893992658117  1.156062083511
1.5980614499133  -0.232740073418834  0.794882083511004
0.072071449913299  1.11372992658117  -1.152816916489
-0.0256085500867014  2.25615992658117  1.904732083511
0.613241449913298  -2.44676607341883  -0.979705916488996
1.1666914499133  -4.04216007341883  -2.789077916489
1.3836314499133  -0.230970073418834  -0.494227916488996
0.646121449913299  -3.35300007341883  -2.508713916489
0.830531449913299  -2.26758307341883  -2.310041916489
-2.1116885500867  -0.261030073418834  2.416492083511
-1.6407985500867  0.406559926581166  2.932642083511
3.1434014499133  2.70773992658117  2.989502083511
-0.611968550086701  -1.52951507341883  -0.381857916488996
1.2882714499133  0.742689926581166  0.0517720835110044
1.7750314499133  -4.74908007341883  -3.889627916489
2.8273714499133  4.03649992658117  3.009542083511
2.2818114499133  1.16992992658117  1.693582083511
-0.248838550086701  -3.08010007341883  -1.592904016489
-0.954938550086702  1.44387992658117  2.480752083511
0.987811449913299  5.65134992658117  0.461962083511004
-0.290628550086701  -0.621890073418834  2.989262083511
-0.0978185500867015  -1.32211807341883  1.303112083511
0.258321449913298  -2.61000307341883  0.822022083511004
-1.8973985500867  -0.508130073418834  -2.017926916489
0.177751449913299  0.104309926581166  -0.0917579164889956
