# Supplementary material for: Intraspecific variation and symmetry of the inner-ear labyrinth in a population of wild turkeys: implications for paleontological reconstructions
Source: PeerJ. 2019 Jul 23;7:e7355. doi: 10.7717/peerj.7355 (PMC6659666; doi:10.7717/peerj.7355)
Supplement: Supplemental Information 1 [file peerj-07-7355-s001.zip › initial 70 landmarks/left231.nts]

"left231
1 70 3 0 dim=3
2.50380006672004  -6.64156218750467  -3.69836587649159
-3.78501993327996  -0.167732187504671  -2.36995587649159
-3.81771993327996  -0.69352218750467  2.02183412350841
1.14731006672004  -0.68025218750467  3.09717412350841
-1.64592993327996  2.29001781249533  -2.47692587649159
1.93550006672004  6.90734781249533  1.74314412350841
3.57688006672004  4.15617781249533  3.76556412350841
1.54566006672004  -0.0556321875046706  -0.575721876491593
-0.0753699332799575  3.08330781249533  2.25702412350841
-0.386739933279958  -3.18173218750467  1.53084412350841
1.83184006672004  -5.51637218750467  -2.92747587649159
-1.28920993327996  0.681287812495329  -1.64138987649159
-0.796519933279957  -2.72471118750467  1.61426412350841
-0.412009933279957  4.62073781249533  -1.12957747649159
2.67961006672004  5.72089781249533  2.76948412350841
0.0365800667200427  5.35859781249533  -0.632002876491593
-1.26097993327996  3.08375781249533  -2.15094587649159
2.04672006672004  -6.53460218750467  -3.82806587649159
0.415860066720042  6.06877781249533  0.300284123508407
-0.696279933279957  -0.78892218750467  -2.60425587649159
-0.985449933279957  3.85042781249533  -1.67129987649159
0.738300066720043  -2.98386118750467  -1.94269887649159
-0.490919933279957  -2.11877298750467  -3.19735587649159
-3.28376993327996  -1.00397218750467  1.98671412350841
-2.62531993327996  -0.36488218750467  -1.03572587649159
1.61436006672004  -0.71185218750467  1.80090412350841
2.61122006672004  1.98614781249533  3.09008412350841
0.311830066720043  -2.01513018750467  -0.585335876491593
-4.22611993327996  0.0822278124953297  0.0657241235084066
-1.12408993327996  -0.462002187504671  -0.736436876491593
-1.71318993327996  -1.25077218750467  2.80026412350841
-1.03816993327996  2.00849781249533  -2.18840687649159
1.03831006672004  -0.63949218750467  3.16213412350841
-0.268869933279958  -2.85024018750467  -1.23474327649159
-1.09607993327996  -1.90569018750467  -2.04264787649159
-3.25225993327996  -0.48991218750467  -2.13909787649159
1.53929006672004  1.84158781249533  0.838214123508407
-3.96511993327996  -0.197122187504671  1.24597412350841
0.482800066720043  0.257277812495329  -1.77477987649159
0.678090066720043  -1.26904818750467  0.371904123508407
-4.08221993327996  0.18296781249533  -1.25655277649159
-0.331779933279957  1.15819781249533  -2.59911587649159
0.650000066720042  2.78752781249533  1.29939412350841
-1.39130993327996  -2.19955518750467  2.51631412350841
0.494570066720042  -1.32047018750467  -1.83016087649159
2.16647006672004  6.40877781249533  1.72976412350841
1.82339006672004  -0.0706421875046704  0.728374123508407
-0.0683399332799572  1.39790781249533  -1.39230387649159
-0.504879933279957  2.52991781249533  2.29422412350841
0.808120066720043  -2.51473918750467  -1.33626287649159
1.23168006672004  -4.38127218750467  -3.00757587649159
1.44609006672004  -0.0166421875046705  -0.710664876491593
0.654930066720042  -3.47659218750467  -2.79370587649159
1.02186006672004  -2.14552569550467  -2.73296587649159
-2.30638993327996  -0.96452218750467  2.26605412350841
-1.66542993327996  0.279387812495329  3.12999412350841
3.08023006672004  3.24680781249533  3.65383412350841
-0.567809933279958  -1.56103518750467  -0.628128876491593
1.30577006672004  1.05522781249533  0.0279741235084067
1.72640006672004  -5.13131218750467  -4.29926587649159
3.13495006672004  4.63311781249533  3.41738412350841
2.24611006672004  1.40854781249533  1.94624412350841
-0.120569933279957  -3.19550218750467  -2.06716487649159
-1.19563993327996  1.57432781249533  2.95122412350841
1.09895006672004  6.52230781249533  1.12931412350841
-0.193509933279957  -0.52216218750467  3.10088412350841
0.151630066720043  -1.52684218750467  1.30260412350841
0.418230066720042  -2.69378818750467  0.679834123508407
-2.06721993327996  -0.498372187504671  -2.33330587649159
0.111890066720043  0.15917781249533  -0.354224876491593
