# Supplementary material for: Intraspecific variation and symmetry of the inner-ear labyrinth in a population of wild turkeys: implications for paleontological reconstructions
Source: PeerJ. 2019 Jul 23;7:e7355. doi: 10.7717/peerj.7355 (PMC6659666; doi:10.7717/peerj.7355)
Supplement: Supplemental Information 1 [file peerj-07-7355-s001.zip › initial 70 landmarks/left239.nts]

"left239
1 70 3 0 dim=3
2.27001076563959  -6.59813762654662  -3.84555149962746
-3.12034923436041  -0.113287626546619  -2.42545149962746
-3.09531923436041  -0.656128626546619  2.04257470037254
1.23478076563959  0.0298923734533814  3.06479850037254
-1.69969923436041  1.69050237345338  -2.36110149962746
1.78577076563959  6.27244237345338  1.65582150037254
3.45541076563959  3.80267237345338  3.37886850037254
1.24304076563959  -0.340307626546619  -0.639011499627464
0.261110765639589  3.06231237345338  1.68323850037254
-0.412209234360411  -3.28808762654662  1.62538150037254
1.73050076563959  -5.53473762654662  -3.09683149962746
-1.27682923436041  0.349952373453381  -1.58497149962746
-0.338179234360411  -2.66517762654662  1.94322740037254
-0.405589234360411  3.89116237345338  -1.30329149962746
2.45149076563959  5.15387237345338  2.53558750037254
0.140420765639589  4.65326237345338  -0.752611499627464
-1.20289923436041  2.41076237345338  -2.07298149962746
2.33866076563959  -6.40215762654662  -3.62526149962746
0.655570765639589  5.22803237345338  0.0562085003725357
-0.694229234360411  -0.964437626546619  -2.52983149962746
-0.876259234360411  3.22359237345338  -1.67023149962746
0.677440765639589  -3.16721762654662  -1.92111149962746
-0.451759234360411  -2.33817462654662  -3.12951149962746
-2.61859923436041  -0.411547626546619  1.99690420037254
-2.22732923436041  -0.182267626546619  -0.816781499627464
1.56264076563959  0.0551823734533814  1.66656850037254
2.64292076563959  2.10064237345338  2.77367550037254
0.155570765639589  -2.20456562654662  -0.676271499627464
-3.37275923436041  -0.0303076265466186  -0.0831314996274641
-0.967729234360411  -0.582595626546619  -0.800121499627464
-1.11677923436041  -0.725652626546619  2.92918250037254
-0.983699234360411  1.58277237345338  -2.28456149962746
0.932390765639589  0.233852373453381  2.71786650037254
-0.308939234360411  -2.88362762654662  -1.14952149962746
-1.09620923436041  -2.19264362654662  -1.98291149962746
-2.68331923436041  0.144032373453381  -2.11234149962746
1.41687076563959  1.61865237345338  0.714228500372536
-3.10390923436041  -0.271787626546619  1.13399650037254
0.276300765639589  -0.0386076265466186  -1.82122149962746
0.728840765639589  -1.34810462654662  0.329658500372536
-3.16697923436041  -0.113947626546619  -1.24741149962746
-0.392459234360411  0.487802373453381  -2.60820149962746
0.921990765639589  2.68178237345338  0.999708500372536
-0.967359234360411  -2.07657262654662  2.75522450037254
0.338450765639589  -1.53576302654662  -1.72806149962746
1.93506076563959  5.85804237345338  1.55702450037254
1.40261076563959  -0.0211476265466186  0.634988500372536
-0.132229234360411  1.12738237345338  -1.39675149962746
-0.0902292343604108  2.48227237345338  1.86775710037254
0.635970765639589  -2.60852762654662  -1.31152149962746
1.22407076563959  -4.31203762654662  -3.41338149962746
1.16666076563959  -0.287117626546619  -0.757401499627465
0.708330765639589  -3.45194762654662  -3.40535149962746
0.693270765639589  -2.31228462654662  -2.92553149962746
-1.78735923436041  -0.853364626546619  2.33013250037254
-1.30899923436041  0.490932373453382  3.09492850037254
3.02232076563959  3.04786237345338  3.24456850037254
-0.537059234360411  -1.73968162654662  -0.621471499627464
1.13143076563959  0.932672373453381  -0.0839414996274645
1.64528076563959  -5.27913762654662  -4.26156149962746
3.25536076563959  4.22733237345338  2.90821250037254
1.83434076563959  1.56987237345338  1.87104190037254
-0.215609234360411  -3.41345762654662  -2.10617149962746
-0.823309234360411  1.76688237345338  2.72415250037254
1.28073076563959  5.80880237345338  0.715468500372536
0.0346907656395896  -0.529227626546619  3.15190850037254
-0.0153092343604111  -1.38777562654662  1.14847150037254
0.422590765639589  -2.73532762654662  0.601088500372536
-1.75600923436041  -0.546338626546619  -2.43614149962746
0.175870765639589  -0.0764076265466187  -0.415961499627464
