# Supplementary material for: Intraspecific variation and symmetry of the inner-ear labyrinth in a population of wild turkeys: implications for paleontological reconstructions
Source: PeerJ. 2019 Jul 23;7:e7355. doi: 10.7717/peerj.7355 (PMC6659666; doi:10.7717/peerj.7355)
Supplement: Supplemental Information 1 [file peerj-07-7355-s001.zip › initial 70 landmarks/left403.nts]

"left403
1 70 3 0 dim=3
2.58912836868081  -7.33309607073629  -2.36079025745285
-3.79732163131919  -0.318116070736294  -2.28333025745285
-3.62789163131919  0.369333929263706  2.37537974254715
1.42271836868081  0.0380739292637053  3.08095974254715
-1.92729163131919  1.62208392926371  -2.99420025745285
2.14674836868081  6.71405392926371  0.166819742547152
3.87357836868081  4.57578392926371  2.87276974254715
1.51863836868081  -0.768656070736295  -0.677059257452848
0.593548368680806  3.74178392926371  1.18769974254715
-0.613201631319195  -3.15930004073629  2.36821974254715
1.93983836868081  -6.04748607073629  -1.80391025745285
-1.35608163131919  0.184533929263706  -1.79842725745285
-0.933441631319195  -2.52501607073629  2.36584974254715
-0.261461631319194  3.95659392926371  -2.25786025745285
3.10387836868081  5.90802392926371  1.35819974254715
0.414648368680805  4.81590392926371  -1.76712025745285
-1.50331163131919  2.38701392926371  -2.90133025745285
2.63688836868081  -7.02828607073629  -2.25614025745285
0.944338368680806  5.52053392926371  -1.21962555745285
-0.863451631319194  -1.35611607073629  -2.50421025745285
-1.02221163131919  3.23123392926371  -2.39045025745285
0.417588368680806  -3.63295907073629  -1.24049409745285
-0.594061631319194  -2.87869707073629  -2.51248025745285
-3.16829163131919  -0.0151060707362945  2.42801974254715
-2.68308163131919  -0.169356070736295  -0.934451257452848
1.93293836868081  -0.170806070736294  1.83932974254715
2.81368836868081  2.58091392926371  2.48394974254715
0.0912783686808056  -2.49764107073629  -0.166100257452848
-4.00810163131919  0.447013929263706  0.153689742547152
-1.13207163131919  -0.669796070736295  -0.569768257452848
-1.27714163131919  -0.0994460707362946  3.36099974254715
-1.25502163131919  1.27014392926371  -2.72853025745285
1.30453836868081  -0.235366070736295  3.07730974254715
-0.550601631319194  -3.21026507073629  -0.587222257452848
-1.35248163131919  -2.57970107073629  -1.34941225745285
-3.29050163131919  -0.0729760707362944  -2.13089325745285
1.65006836868081  1.68913392926371  0.362959742547152
-3.66116163131919  0.567663929263705  1.26963974254715
0.289088368680805  -0.438456070736295  -1.93674125745285
0.795758368680806  -1.51806607073629  0.576319742547152
-3.88960163131919  0.235123929263706  -1.16505375745285
-0.519071631319195  0.208423929263705  -2.92395025745285
0.951778368680806  2.84695392926371  0.694699742547152
-1.05177163131919  -1.51403607073629  3.46505974254715
0.314778368680806  -1.90912607073629  -1.58846425745285
2.42070836868081  6.32088392926371  0.234429742547152
1.39244836868081  -0.281876070736295  0.764549742547152
-0.093251631319194  0.909443929263705  -1.83341425745285
0.127708368680806  3.32945392926371  1.38469974254715
0.487058368680806  -3.08096357073629  -0.696400257452848
1.22876836868081  -5.03101607073629  -2.65810025745285
1.41959836868081  -0.758676070736295  -0.794048257452848
0.421058368680806  -4.13615207073629  -2.77582025745285
0.752868368680806  -3.11760087073629  -2.42884025745285
-2.23724163131919  -0.182016070736295  2.84401974254715
-1.33178163131919  1.25998392926371  3.22584974254715
3.44178836868081  3.75579392926371  2.86367974254715
-0.696631631319194  -1.82534607073629  -0.278105257452848
1.30007836868081  0.680683929263706  -0.503894257452848
1.75737836868081  -6.03762607073629  -2.93322025745285
3.54582836868081  4.91755392926371  2.20596974254715
2.53403836868081  1.78132392926371  1.41972974254715
-0.348201631319194  -4.01261107073629  -1.50060025745285
-0.693791631319195  2.50932392926371  2.63062974254715
1.42926836868081  6.16975392926371  -0.518004257452848
0.0603783686808057  -0.181316070736294  3.27656974254715
0.135898368680806  -1.48954607073629  1.67549974254715
0.478278368680806  -2.77528907073629  1.28035974254715
-2.13629163131919  -0.795806070736295  -2.40808025745285
0.295268368680806  -0.340166070736295  -0.430673257452848
