# Supplementary material for: Intraspecific variation and symmetry of the inner-ear labyrinth in a population of wild turkeys: implications for paleontological reconstructions
Source: PeerJ. 2019 Jul 23;7:e7355. doi: 10.7717/peerj.7355 (PMC6659666; doi:10.7717/peerj.7355)
Supplement: Supplemental Information 1 [file peerj-07-7355-s001.zip › initial 70 landmarks/left406.nts]

"left406
1 70 3 0 dim=3
-2.79412723466667  -6.3460891578948  3.2382023250092
3.75069276533333  0.3667988421052  1.4940523250092
3.23369276533333  0.2411748421052  -2.5312276749908
-1.04326723466667  -0.2261397578948  -3.3130476749908
1.69635276533333  1.9928808421052  2.1392223250092
-1.61894723466667  6.8576308421052  -1.1117766749908
-3.28989723466667  4.2354608421052  -3.1630076749908
-1.40287723466667  0.0768368421052001  0.4449323250092
-0.0393072346666665  3.1576808421052  -2.0408676749908
0.586682765333333  -2.7043591578948  -2.0401676749908
-1.92244723466667  -5.2960391578948  2.5910823250092
1.25926276533333  0.5972698421052  1.2297323250092
0.847672765333333  -2.1587091578948  -2.0811576749908
0.537172765333334  4.2558608421052  1.1599523250092
-2.47788723466667  5.9517808421052  -2.2389476749908
0.0487127653333337  5.0091208421052  0.6919023250092
1.42913276533333  2.6953808421052  1.7700523250092
-2.72248723466667  -6.0473691578948  2.9592723250092
-0.376007234666667  5.7616508421052  0.0837963250092001
0.766312765333334  -0.4931041578948  2.0420323250092
1.00148276533333  3.5425308421052  1.4621323250092
-0.736107234666667  -2.5869791578948  1.5622823250092
0.512072765333333  -1.8675791578948  2.7316723250092
2.74474276533333  0.4006178421052  -2.4949676749908
2.22471276533333  0.0793778421052001  0.6144523250092
-1.34493723466667  -0.0514481578948  -1.9679076749908
-2.42953723466667  2.2371608421052  -2.6990176749908
-0.112817234666666  -1.7830891578948  0.2507043250092
3.71088276533333  0.6838298421052  -0.6562436749908
1.18819276533333  -0.1127872578948  0.4003223250092
1.22300276533333  -0.3351681578948  -3.4487976749908
1.13678276533333  1.8433308421052  2.0109523250092
-0.876047234666666  -0.4677631578948  -3.2192376749908
0.373422765333333  -2.2540691578948  0.7259623250092
1.09096276533333  -1.5312091578948  1.2728823250092
3.10795276533333  0.2308298421052  1.2176023250092
-1.51382723466667  1.9105008421052  -0.8031359749908
3.39999276533333  0.5858568421052  -1.7583276749908
-0.389837234666667  0.3649968421052  1.5808223250092
-0.582307234666667  -0.9709341578948  -0.4839186749908
3.88694276533333  0.7500868421052  0.4524723250092
0.465612765333334  1.0034708421052  2.2679523250092
-0.788417234666666  2.6773208421052  -1.5275096749908
1.29591276533333  -1.5519391578948  -3.1139976749908
-0.283547234666667  -0.9940481578948  1.3541923250092
-1.69817723466667  6.4557408421052  -1.2194116749908
-1.33305723466667  0.0886048421052001  -0.9185056749908
0.100982765333334  1.3346208421052  1.0594623250092
0.393692765333333  2.7986308421052  -2.1931276749908
-0.565517234666666  -2.1705791578948  0.8979823250092
-1.25123723466667  -4.0652991578948  2.7691423250092
-1.31792723466667  0.0227538421052  0.5475223250092
-0.579807234666666  -3.2884291578948  2.5300923250092
-0.800317234666666  -2.0829291578948  2.3566323250092
2.05780276533333  -0.3101981578948  -2.9255476749908
1.53919276533333  0.8825108421052  -3.4571776749908
-2.84228723466667  3.3593908421052  -3.0195876749908
0.586912765333333  -1.2614791578948  0.3788823250092
-1.01160723466667  1.2364608421052  -0.0515556749908
-1.95528723466667  -4.9116791578948  3.7753423250092
-2.92682723466667  4.7511008421052  -2.8478576749908
-1.95187723466667  1.4369708421052  -1.9156476749908
0.0744127653333333  -2.8036691578948  1.6325023250092
1.06587276533333  1.9620308421052  -3.0096376749908
-1.02028723466667  6.2158208421052  -0.4549036749908
0.314782765333334  -0.2509377578948  -3.4820376749908
0.0167627653333335  -1.1278851578948  -1.4687916749908
-0.438407234666666  -2.2658791578948  -1.0949016749908
2.22110276533333  -0.3390621578948  1.6151023250092
-0.158037234666667  0.1828978421052  0.2027303250092
