# Supplementary material for: Intraspecific variation and symmetry of the inner-ear labyrinth in a population of wild turkeys: implications for paleontological reconstructions
Source: PeerJ. 2019 Jul 23;7:e7355. doi: 10.7717/peerj.7355 (PMC6659666; doi:10.7717/peerj.7355)
Supplement: Supplemental Information 1 [file peerj-07-7355-s001.zip › initial 70 landmarks/left407.nts]

"left407
1 70 3 0 dim=3
-2.4648627  -6.428233451212  2.99729480690973
3.7768773  -0.111492451212  2.00917480690973
3.4409273  -0.123272451212  -2.76677519309027
-1.1082327  0.104887548788  -3.24983519309027
1.6854773  2.085406548788  2.65050480690973
-1.8156827  6.832176548788  -0.713401193090267
-3.4517427  4.404916548788  -3.13424519309027
-1.4832027  -0.058371451212  0.616834806909733
-0.4503127  3.641536548788  -1.92092519309027
0.4162173  -2.752593451212  -2.11979519309027
-1.8031127  -5.290313451212  2.26221480690973
1.3279973  0.529286548788  1.59766480690973
0.7380473  -2.309313451212  -2.05960519309027
0.4223273  4.322936548788  1.48465480690973
-2.5759227  5.945626548788  -1.90830519309027
-0.0120527000000003  5.137676548788  1.07241480690973
1.3525273  2.747706548788  2.08200480690973
-2.3063027  -6.340593451212  3.25718480690973
-0.5047727  5.906786548788  0.592814806909733
0.7995773  -0.863822451212  2.26688480690973
1.0146273  3.615876548788  1.81936480690973
-0.8002127  -2.874883451212  1.63017480690973
0.4986273  -2.205863451212  2.59600480690973
2.9696273  0.157276548788  -2.66559519309027
2.3089073  -0.176779451212  0.746494806909733
-1.4709127  0.177337548788  -1.84611019309027
-2.5554527  2.555816548788  -2.71714519309027
-0.2726827  -1.837973451212  0.228434806909733
3.8785673  0.266591548788  -0.540511193090267
1.0750073  -0.269932451212  0.735004806909733
1.2277073  -0.333483451212  -3.51596519309027
1.0543473  1.827936548788  2.41683480690973
-0.9617127  -0.145365451212  -3.22320519309027
0.4512873  -2.586573451212  0.752254806909733
0.8685673  -1.868643451212  1.47930480690973
3.2585173  -0.269970451212  1.62717480690973
-1.6949327  2.080756548788  -0.696701193090267
3.4404373  0.121191548788  -1.81275319309027
-0.4292827  0.303476548788  1.87058480690973
-0.6417327  -1.110178451212  -0.319125193090267
3.7325573  0.039571548788  0.730864806909733
0.4313773  0.857716548788  2.72755480690973
-0.8443527  3.114236548788  -0.971989193090267
1.2081373  -1.645916451212  -3.27622519309027
-0.4829927  -1.254422451212  1.60857480690973
-1.9396427  6.393906548788  -0.765072193090267
-1.5743027  0.257055548788  -0.731045193090267
0.1493373  1.420126548788  1.43099480690973
-0.0312227000000002  3.172936548788  -2.23532519309027
-0.6445427  -2.525913451212  0.829104806909733
-1.0672227  -4.162703451212  3.21793480690973
-1.4033727  -0.032267451212  0.749334806909733
-0.5259227  -3.287003451212  3.00447480690973
-0.7035327  -2.299693451212  2.56208480690973
2.0972073  -0.386710451212  -3.01417519309027
1.2726773  0.948806548788  -3.70488519309027
-2.9582127  3.620106548788  -3.02700519309027
0.5023473  -1.439746451212  0.484564806909733
-1.1545427  1.200266548788  0.137224806909733
-1.6636427  -5.106073451212  3.45351480690973
-3.0953427  4.845246548788  -2.73566519309027
-2.0284227  1.857786548788  -1.87624519309027
0.2333773  -3.066093451212  1.65926480690973
0.8739173  2.213216548788  -3.07174519309027
-1.0873727  6.328876548788  -0.142652193090267
0.1344673  -0.170812451212  -3.55330519309027
0.00113730000000041  -1.034853451212  -1.43288219309027
-0.4406727  -2.389203451212  -1.08038819309027
2.0975573  -0.565123451212  2.20501480690973
-0.2971127  0.093753548788  0.342324806909733
