# Supplementary material for: Intraspecific variation and symmetry of the inner-ear labyrinth in a population of wild turkeys: implications for paleontological reconstructions
Source: PeerJ. 2019 Jul 23;7:e7355. doi: 10.7717/peerj.7355 (PMC6659666; doi:10.7717/peerj.7355)
Supplement: Supplemental Information 1 [file peerj-07-7355-s001.zip › initial 70 landmarks/left408.nts]

"left408
1 70 3 0 dim=3
-2.301535128  -6.532562275172  2.36494141034548
3.453364872  -0.137569275172  1.97634141034548
3.528464872  0.090268724828  -2.06245858965452
-1.233395128  0.326571724828  -2.97492858965452
1.638664872  1.675387724828  2.48027141034548
-1.854935128  6.700157724828  -0.79027758965452
-3.272485128  4.294537724828  -2.82127858965452
-1.473385128  -0.000601275171999985  0.33032341034548
-0.207205128  3.580547724828  -1.46922858965452
0.526804872  -2.471062275172  -2.07096858965452
-1.658425128  -5.362842275172  1.86886141034548
1.135324872  0.484365724828  1.62186141034548
0.379694872  -1.950102275172  -2.35259858965452
0.368384872  4.147767724828  1.67903141034548
-2.435395128  5.753377724828  -1.77708858965452
-0.195015128  4.896567724828  1.22757141034548
1.155604872  2.397637724828  2.36201141034548
-2.358735128  -6.265832275172  2.18171141034548
-0.669115128  5.692227724828  0.75134741034548
0.719434872  -0.976296275172  2.08221141034548
0.814954872  3.306677724828  2.02734141034548
-0.765485128  -2.915712275172  1.13632141034548
0.428664872  -2.280112275172  2.43267141034548
2.963434872  -0.245714275172  -2.11587858965452
2.327474872  -0.0525882751719999  0.71430141034548
-1.767015128  0.215308724828  -1.77973858965452
-2.630525128  2.450637724828  -2.50425858965452
-0.113285128  -1.860162275172  0.17850741034548
3.716414872  0.521044724828  -0.15976738965452
1.076114872  -0.240057275172  0.60054141034548
1.191764872  -0.0383552751719999  -3.24370858965452
0.971854872  1.588407724828  2.39238141034548
-0.965015128  0.029654724828  -2.75553858965452
0.340514872  -2.629982275172  0.43745441034548
1.122084872  -1.851242275172  1.35424141034548
2.907414872  0.173320724828  1.78382141034548
-1.618055128  1.979177724828  -0.54680358965452
3.414104872  0.428556724828  -1.21069858965452
-0.438485128  0.117116724828  1.45403141034548
-0.822135128  -0.882334275172  -0.58194758965452
3.560484872  0.418787724828  1.03357141034548
0.280624872  0.629117724828  2.49015141034548
-0.702955128  3.049597724828  -0.77514158965452
1.060524872  -1.286102275172  -3.11468858965452
-0.491165128  -1.265985275172  1.24407141034548
-1.685355128  6.343887724828  -1.02689958965452
-1.262245128  0.316864724828  -0.86376158965452
0.128384872  1.158747724828  1.29193141034548
0.228564872  3.086967724828  -1.56892858965452
-0.613005128  -2.346472275172  0.66012141034548
-1.108945128  -4.356632275172  2.12585141034548
-1.407585128  -0.032671275172  0.45981641034548
-0.540075128  -3.586042275172  1.99419141034548
-0.807775128  -2.265602275172  1.96785141034548
2.134784872  -0.264642275172  -2.42216858965452
1.307754872  1.090857724828  -2.80176858965452
-3.184585128  3.491887724828  -2.72041858965452
0.538074872  -1.370716275172  0.32950241034548
-1.568795128  0.937697724828  -0.20369358965452
-1.908505128  -5.084302275172  2.90147141034548
-2.903265128  4.782687724828  -2.54289858965452
-2.225365128  1.745267724828  -1.63876858965452
0.271904872  -3.175412275172  1.30223141034548
0.993354872  2.199577724828  -2.32975858965452
-1.370105128  6.200717724828  0.09451241034548
0.101534872  0.208950724828  -2.76626858965452
-0.055865128  -0.814021275172  -1.41912858965452
-0.443625128  -2.139102275172  -1.22160858965452
1.896344872  -0.651067275172  2.10151141034548
-0.316045128  0.214203724828  0.21228941034548
