# Supplementary material for: Intraspecific variation and symmetry of the inner-ear labyrinth in a population of wild turkeys: implications for paleontological reconstructions
Source: PeerJ. 2019 Jul 23;7:e7355. doi: 10.7717/peerj.7355 (PMC6659666; doi:10.7717/peerj.7355)
Supplement: Supplemental Information 1 [file peerj-07-7355-s001.zip › initial 70 landmarks/left410.nts]

"left410
1 70 3 0 dim=3
-2.86870819333333  -6.34171282343493  3.15580475296693
3.37255180666667  0.161482176565067  2.09756475296693
3.35049180666667  0.00429117656506666  -2.42357524703307
-0.923848193333333  0.188501176565067  -3.31333524703307
1.60676180666667  2.55745717656507  2.55047475296693
-1.79641819333333  6.76312717656507  -1.72160524703307
-3.46897819333333  4.60194717656507  -3.54048524703307
-1.37480819333333  0.198331176565067  0.310619752966933
-0.331918193333334  3.61242717656507  -2.11835524703307
0.528851806666667  -2.72754282343493  -2.05604524703307
-2.22084819333333  -5.19171282343493  2.40334475296693
1.16943180666667  0.963867176565067  1.48230475296693
0.571741806666667  -2.07257282343493  -2.31504524703307
0.526881806666667  4.67569717656507  1.05404475296693
-2.43816819333333  5.84042717656507  -2.74281524703307
0.00170180666666625  5.28927717656507  0.438370752966933
1.44416180666667  3.14194717656507  1.88925475296693
-2.92901819333333  -5.85012282343493  3.07532475296693
-0.737508193333334  5.92719717656507  -0.00738924703306671
0.671771806666667  -0.511667423434933  2.31495475296693
1.05038180666667  3.94847717656507  1.47733475296693
-0.824298193333333  -2.70445282343493  1.52094475296693
0.167851806666666  -1.86759282343493  2.75249475296693
2.71950180666667  0.106310176565067  -2.20795524703307
2.36971180666667  0.197571176565067  0.654746752966933
-1.17262819333333  0.275231176565067  -1.91647524703307
-2.71247819333333  2.69357717656507  -2.81092524703307
-0.209408193333333  -1.72053282343493  0.295587752966933
3.63668180666667  0.452136176565067  -0.329843247033067
1.00976180666667  -0.0177888234349334  0.616312752966933
1.37918180666667  -0.278635823434933  -3.31887524703307
1.12740180666667  2.21676717656507  2.22084475296693
-0.705538193333333  0.431761176565067  -3.11063524703307
0.303881806666667  -2.47341282343493  0.682976752966933
1.01301180666667  -1.57449282343493  1.63731475296693
2.96755180666667  -0.0891578234349333  1.87489475296693
-1.61085819333333  2.17141717656507  -0.898978247033067
3.41907180666667  0.296825176565067  -1.52471524703307
-0.416408193333333  0.425476176565067  1.60663475296693
-0.709638193333334  -0.921013823434933  -0.633429247033067
3.39917180666667  0.269567176565067  0.894034752966933
0.368661806666667  1.28461717656507  2.41817475296693
-0.750428193333333  3.15972717656507  -1.32723524703307
1.23388180666667  -1.55160282343493  -3.11584524703307
-0.531538193333333  -0.891605823434933  1.47056475296693
-1.97793819333333  6.37591717656507  -1.73563524703307
-1.25342819333333  0.289952176565067  -1.03835424703307
0.191081806666667  1.70441717656507  1.37906475296693
0.0511518066666665  3.25041717656507  -2.34664524703307
-0.659038193333333  -2.23849282343493  0.860474752966933
-1.41637819333333  -3.99317282343493  2.89628475296693
-1.30676819333333  0.144574176565067  0.449628752966933
-0.840198193333334  -3.28041282343493  2.57541475296693
-0.852948193333333  -2.05005282343493  2.39838475296693
2.07626180666667  -0.308092823434933  -2.72355524703307
1.40928180666667  0.989017176565067  -3.53971524703307
-3.23742819333333  3.79000717656507  -3.27327524703307
0.498981806666667  -1.17590982343493  0.460823752966933
-1.19978819333333  1.39789717656507  -0.204621347033067
-2.03553819333333  -5.03910282343493  3.52579475296693
-3.00836819333333  4.96808717656507  -3.12704524703307
-2.17696819333333  2.11737717656507  -1.90792524703307
-0.0751481933333332  -2.98934282343493  1.55510475296693
0.878681806666667  2.21334717656507  -2.93833524703307
-1.27220819333333  6.42141717656507  -0.853708247033067
0.213131806666666  0.196388176565067  -3.53599524703307
0.0622318066666662  -1.08751482343493  -1.52267524703307
-0.416398193333334  -2.27308282343493  -1.13452124703307
1.79065180666667  -0.0171518234349334  2.15322475296693
-0.212238193333334  0.372026176565067  0.138726752966933
