# Supplementary material for: Intraspecific variation and symmetry of the inner-ear labyrinth in a population of wild turkeys: implications for paleontological reconstructions
Source: PeerJ. 2019 Jul 23;7:e7355. doi: 10.7717/peerj.7355 (PMC6659666; doi:10.7717/peerj.7355)
Supplement: Supplemental Information 1 [file peerj-07-7355-s001.zip › initial 70 landmarks/left411.nts]

"left411
1 70 3 0 dim=3
-2.48215899026277  -6.10747086358957  4.50851011147965
3.28179100973723  0.181889136410431  2.21339311147965
3.53784100973723  -0.639140863589569  -2.21140988852035
-1.27239899026277  -0.520860863589569  -3.05553988852035
1.69442100973723  2.39719913641043  1.97266311147965
-1.85664899026277  6.58306913641043  -2.30558988852035
-3.44523899026277  3.72051913641043  -3.78403988852035
-1.39988899026277  -0.301830863589569  0.543967111479645
-0.307748990262772  2.87234913641043  -2.09571988852035
0.467831009737228  -3.29409086358957  -1.21401988852035
-1.69782899026277  -5.10907086358957  3.52471011147964
1.17431100973723  0.709899136410431  1.39896261147965
0.350341009737228  -2.87438086358957  -1.68902988852035
0.402541009737228  4.48533913641043  0.605845111479645
-2.61595899026277  5.42609913641043  -3.00980988852035
-0.0902289902627722  5.16285913641043  0.0718001114796451
1.21806100973723  3.08535913641043  1.60165411147965
-2.40315899026277  -5.76092086358957  4.71505011147965
-0.678248990262772  5.77020913641043  -0.622939888520355
0.673071009737228  -0.664200863589569  2.55955011147965
0.902011009737228  3.71818913641043  1.11773711147965
-0.783408990262772  -2.89096286358957  2.23765411147965
0.472511009737228  -1.88933986358957  3.25804011147965
2.93961100973723  -0.454020863589569  -2.20614988852035
2.33232100973723  -0.195040863589569  0.808455111479645
-1.25572899026277  -0.329830863589569  -1.73880988852035
-2.60975899026277  1.80712913641043  -3.00166988852035
-0.292568990262772  -2.07918494358957  0.833683111479645
3.61364100973723  -0.0630908635895693  -0.139539888520355
0.948071009737228  -0.378650863589569  0.806287111479645
1.11752100973723  -1.15480386358957  -3.11318988852036
1.07698100973723  2.16960913641043  1.90345511147965
-1.08813899026277  -0.852110863589569  -2.87618988852036
0.396491009737228  -2.60772286358957  1.39223841147965
1.10006100973723  -1.85180486358957  2.03720311147965
2.95037100973723  -0.173200863589569  2.02174311147965
-1.64677899026277  1.67067913641043  -0.950739888520355
3.43315100973723  -0.193380863589569  -1.31962988852035
-0.485748990262772  0.323409136410431  1.63061911147965
-0.722498990262771  -1.27510686358957  -0.237699888520355
3.48580100973723  0.0220091364104309  1.00065311147965
0.336991009737228  1.19620913641043  2.29733411147965
-0.853408990262772  2.57116913641043  -1.39201988852035
0.996501009737228  -2.25210286358957  -2.62371988852035
-0.501338990262772  -1.26852786358957  1.73867411147965
-2.03704899026277  6.13913913641043  -2.27483988852036
-1.35666899026277  -0.217700863589569  -0.804939888520355
0.0565210097372286  1.42818913641043  1.20617411147965
0.102711009737228  2.38018913641043  -2.21730988852035
-0.663418990262772  -2.47428186358957  1.58516611147965
-1.27211899026277  -3.99150086358957  3.45265011147965
-1.35343899026277  -0.304480863589569  0.685290111479645
-0.701338990262771  -3.12409086358957  3.22115011147965
-0.744868990262772  -2.08440640158957  2.83945011147965
2.09468100973723  -0.702250863589569  -2.42303988852035
1.38085100973723  0.213359136410431  -3.10992988852036
-3.24288899026277  2.91417913641043  -3.36447988852036
0.525581009737228  -1.46009886358957  0.805648111479645
-1.19414899026277  0.848399136410431  -0.0813298885203549
-1.81703899026277  -4.73368086358957  4.74816011147965
-2.98437899026277  4.20794913641043  -3.57288988852036
-1.97072899026277  1.29388913641043  -2.12697988852035
0.0221310097372285  -2.95260986358957  2.34324011147965
0.960411009737228  1.59021913641043  -2.87124988852035
-1.32752899026277  6.09752913641043  -1.43790988852035
0.128221009737228  -0.510400863589569  -3.23853988852036
-0.199408990262772  -1.56507286358957  -1.16249988852035
-0.477618990262772  -2.77267986358957  -0.465849888520355
1.85305100973723  -0.284380863589569  2.31428111147965
-0.365708990262772  -0.252250863589569  0.322360111479645
