# Supplementary material for: Intraspecific variation and symmetry of the inner-ear labyrinth in a population of wild turkeys: implications for paleontological reconstructions
Source: PeerJ. 2019 Jul 23;7:e7355. doi: 10.7717/peerj.7355 (PMC6659666; doi:10.7717/peerj.7355)
Supplement: Supplemental Information 1 [file peerj-07-7355-s001.zip › initial 70 landmarks/left413.nts]

"left413
1 70 3 0 dim=3
2.7546966773376  -5.89744456967093  -4.20965372140963
-3.4619933226624  0.0811554303290649  -2.11334372140963
-3.5109833226624  -0.909726569670935  1.84999627859037
1.3317366773376  -0.500154569670935  2.80733627859037
-1.7409133226624  1.90866543032907  -2.11705372140963
1.5278366773376  6.35929543032907  2.52904627859037
3.1992366773376  3.45173543032907  3.79427627859037
1.4436966773376  -0.216794569670935  -0.486208721409631
0.0701866773376014  2.80014543032907  2.03002627859037
-0.347563322662398  -3.46637456967094  1.46420627859037
1.9989266773376  -5.07162456967094  -3.33429372140963
-1.2397233226624  0.455285430329065  -1.53151772140963
-0.223943322662399  -2.89521456967094  1.77711627859037
-0.754303322662399  4.11969543032906  -0.505732721409631
2.2585166773376  5.12418543032907  3.11359627859037
-0.223713322662398  4.78918543032907  0.113996278590369
-1.2946833226624  2.67452543032906  -1.82215472140963
2.8549966773376  -5.68390456967093  -3.97810372140963
0.246226677337602  5.40275543032906  0.93696627859037
-0.549883322662398  -0.664504569670935  -2.40337372140963
-1.2816733226624  3.40379543032907  -0.923165721409631
0.731266677337601  -2.78277456967094  -2.02542172140963
-0.485793322662399  -1.92516256967094  -3.17961372140963
-2.9729933226624  -0.632310569670935  1.87594627859037
-2.3344633226624  0.109055430329065  -0.957898721409631
1.8146666773376  -0.400184569670935  1.65996627859037
2.7209066773376  1.85595543032906  2.77912627859037
0.325376677337602  -2.08695156967093  -0.667668721409631
-3.8690433226624  -0.0760045696709351  0.12990627859037
-0.896663322662399  -0.476324569670935  -0.642861721409631
-1.1606133226624  -1.15868656967093  2.73793627859037
-1.0406333226624  1.81013543032906  -1.98277672140963
1.2647466773376  -0.729133569670935  2.76806627859037
-0.242283322662398  -2.65150456967093  -1.31559772140963
-1.0569033226624  -1.81293856967094  -1.83621172140963
-2.9557533226624  0.234775430329065  -1.86234672140963
1.5623766773376  1.62302543032906  0.743866278590369
-3.5720633226624  -0.435084569670935  1.12696627859037
0.544506677337602  0.264195430329065  -1.59186572140963
0.755466677337602  -1.27005456967094  0.272466278590369
-3.6297933226624  0.200515430329065  -1.01475662140963
-0.334903322662398  0.837615430329065  -2.40981372140963
0.645046677337601  2.58130543032907  1.23674627859037
-1.2931633226624  -2.44613056967094  2.28125627859037
0.465806677337601  -1.27274556967094  -1.66445572140963
1.7089266773376  5.79443543032906  2.42784627859037
1.3415866773376  -0.244404569670935  0.825906278590369
-0.0155533226623981  1.26339543032907  -1.07267110140963
-0.296053322662398  2.22191543032906  2.07779627859037
0.712386677337602  -2.45840456967094  -1.30806372140963
1.2145166773376  -3.81839456967093  -3.53700372140963
1.3793966773376  -0.190914569670935  -0.630709721409631
0.652716677337602  -3.10733456967094  -3.18571372140963
0.912686677337602  -1.99618056967094  -2.76140372140963
-2.0694233226624  -0.817251569670935  2.36674627859037
-1.3013833226624  -0.0135845696709352  3.09985627859037
3.1043166773376  2.76061543032907  3.28823627859037
-0.450653322662398  -1.61051566967094  -0.625229721409631
0.964006677337602  0.860985430329065  0.177606278590369
2.1195966773376  -4.38665456967094  -4.57964372140963
2.7274266773376  3.96743543032906  3.60607627859037
2.2303466773376  1.28827543032907  1.89780627859037
0.0207566773376013  -2.91716456967093  -2.12765372140963
-0.935823322662399  1.26429543032906  2.68370627859037
1.0472166773376  5.76330543032906  1.59273627859037
-0.00979332266239858  -1.02455456967094  2.96246627859037
0.0520366773376019  -1.51234656967094  1.23574627859037
0.666996677337602  -2.70916456967093  0.595646278590369
-1.8884433226624  -0.480664569670935  -2.21956372140963
0.351986677337602  -0.208004569670935  -0.440492721409631
