# Supplementary material for: Intraspecific variation and symmetry of the inner-ear labyrinth in a population of wild turkeys: implications for paleontological reconstructions
Source: PeerJ. 2019 Jul 23;7:e7355. doi: 10.7717/peerj.7355 (PMC6659666; doi:10.7717/peerj.7355)
Supplement: Supplemental Information 1 [file peerj-07-7355-s001.zip › initial 70 landmarks/left443.nts]

"left443
1 70 3 0 dim=3
-2.53260502533333  -6.54858394681467  1.9951764120868
3.71412497466667  -0.179614946814667  1.7973664120868
3.53483497466667  0.374443053185333  -2.3677635879132
-1.30751502533333  0.681886053185333  -3.1732235879132
1.91642497466667  1.69386605318533  2.7628964120868
-1.61186502533333  7.10657605318533  -0.3668945879132
-3.17028502533333  4.29277605318533  -2.7965335879132
-1.31906502533333  -0.114876946814667  0.6563164120868
-0.333155025333333  4.27572605318533  -1.4727045879132
0.529694974666667  -2.52117394681467  -2.5074835879132
-1.78928502533333  -5.48387394681467  1.5331664120868
1.46414497466667  0.460082053185333  1.6677664120868
0.408074974666667  -1.95839394681467  -2.6511935879132
0.664884974666666  4.34447605318533  1.9081264120868
-2.40283502533333  6.14803605318533  -1.5992615879132
0.0471849746666671  5.26355605318533  1.4830164120868
1.64437497466667  2.56476605318533  2.2867964120868
-2.49141502533333  -6.12773394681467  1.8302064120868
-0.484175025333333  6.06788605318533  0.9917664120868
0.871944974666667  -1.00738294681467  1.9983564120868
1.26270497466667  3.48535605318533  2.1431464120868
-0.639965025333334  -2.99887394681467  1.1150664120868
0.614584974666666  -2.45093394681467  2.4230264120868
2.90866497466667  0.155291053185333  -2.3274735879132
2.37452497466667  -0.0918739468146667  0.7286864120868
-1.64013502533333  0.457314053185333  -1.8315235879132
-2.80032502533333  2.80694605318533  -2.3006835879132
-0.138135025333334  -1.79829394681467  -0.0317385879132
4.00001497466667  0.389200053185333  -0.3770075879132
1.06970497466667  -0.288318746814667  0.4299064120868
1.39345497466667  0.300798053185333  -3.1843435879132
1.23678497466667  1.47632605318533  2.5708664120868
-1.17614502533333  0.894156053185333  -2.9461635879132
0.432584974666667  -2.56759394681467  0.3308964120868
1.11750497466667  -2.04573394681467  1.2957964120868
3.24639497466667  0.143267053185333  1.7466064120868
-1.22142502533333  2.10339605318533  -0.5467235879132
3.56004497466667  0.448347053185333  -1.5389915879132
-0.384715025333334  0.0150630531853333  1.8583864120868
-0.589745025333333  -0.881697946814667  -0.6314285879132
3.80000497466667  0.313053053185333  0.7496564120868
0.567654974666667  0.417215053185333  2.6857064120868
-0.834195025333333  3.36913605318533  -0.7868913879132
1.20750497466667  -1.13438994681467  -3.3096635879132
-0.318255025333333  -1.38909394681467  1.4425964120868
-1.65399502533333  6.61824605318533  -0.5175005879132
-1.46036502533333  0.404823053185333  -0.8131859879132
0.227004974666667  1.31138605318533  1.6856364120868
0.0249849746666664  3.73971605318533  -1.7523135879132
-0.571345025333334  -2.47798394681467  0.5892264120868
-1.23679502533333  -4.29256394681467  2.0903164120868
-1.20891502533333  -0.0882489468146667  0.7909964120868
-0.598065025333334  -3.54281394681467  1.8416364120868
-0.802275025333333  -2.39807394681467  2.1191164120868
2.16682497466667  0.189629053185333  -2.8547835879132
1.59336497466667  1.50385605318533  -2.9867635879132
-3.07953502533333  3.64148605318533  -2.7015535879132
0.714844974666667  -1.34270394681467  0.1073744120868
-0.950085025333333  1.17620605318533  0.0476484120868
-1.83771502533333  -5.41441394681467  2.7190564120868
-2.77841502533333  4.87479605318533  -2.3813535879132
-1.89306502533333  2.17001605318533  -1.6721965879132
0.213704974666666  -3.17121394681467  1.2022864120868
1.09544497466667  2.96234605318533  -2.4231635879132
-0.961875025333334  6.67706605318533  0.3514364120868
0.119374974666667  0.506288053185333  -3.3666435879132
0.0385349746666668  -0.849125946814667  -1.5490635879132
-0.391805025333333  -2.17664394681467  -1.4354105879132
2.17895497466667  -0.658221946814667  1.9793964120868
-0.0704350253333334  0.162657053185333  0.4547564120868
