# Supplementary material for: Intraspecific variation and symmetry of the inner-ear labyrinth in a population of wild turkeys: implications for paleontological reconstructions
Source: PeerJ. 2019 Jul 23;7:e7355. doi: 10.7717/peerj.7355 (PMC6659666; doi:10.7717/peerj.7355)
Supplement: Supplemental Information 1 [file peerj-07-7355-s001.zip › initial 70 landmarks/left599.nts]

"left599
1 70 3 0 dim=3
-2.68158650533333  -6.16460283928939  2.90009876838653
3.47122349466667  -0.106046839289387  1.80486876838653
3.26543349466667  0.195929160710613  -2.56597123161347
-1.50715650533333  0.286219160710613  -2.93769123161347
1.98437349466667  1.97743716071061  2.27830876838653
-1.99337650533333  6.78354716071061  -0.908459231613467
-3.56707650533333  4.90858716071061  -2.52313123161347
-1.27815650533333  -0.0115148392893867  0.449808768386533
-0.735546505333333  3.91999716071061  -1.36211123161347
0.293883494666667  -2.64430283928939  -2.20436123161347
-1.84734650533333  -5.09706283928939  2.24615876838653
1.36347349466667  0.617827160710613  1.36776876838653
0.507473494666667  -2.02354283928939  -2.24898123161347
0.519893494666666  4.27183716071061  1.24024876838653
-2.87606650533333  6.18907716071061  -1.64501123161347
0.0331134946666667  5.14117716071061  0.895926768386533
1.47876349466667  2.75472716071061  2.04607876838653
-2.73138650533333  -5.90210283928939  2.72772876838653
-0.746156505333334  5.67284716071061  0.435280768386533
0.754533494666667  -0.865395839289387  2.06981876838653
1.21415349466667  3.55483716071061  1.49706876838653
-0.620096505333333  -2.81126283928939  1.26696876838653
0.527383494666667  -2.12759283928939  2.47454876838653
2.65059349466667  0.142750160710613  -2.38088123161347
2.38977349466667  -0.00993383928938667  0.527222768386533
-1.64919650533333  0.215944160710613  -1.72524123161347
-2.86332650533333  2.89695716071061  -2.14140123161347
-0.127136505333334  -1.87666283928939  0.164225768386533
3.71578349466667  0.329241160710613  -0.528422231613467
1.04827349466667  -0.296152839289387  0.531604768386533
0.904443494666667  -0.0507058392893867  -3.38241123161347
1.35121349466667  1.82954716071061  1.99574876838653
-1.07045650533333  0.286092160710613  -2.66067123161347
0.382893494666667  -2.52001283928939  0.493639768386533
1.20635349466667  -1.68461283928939  1.18019876838653
3.04150349466667  0.139485160710613  1.63948876838653
-1.40411650533333  2.11316716071061  -0.604976231613467
3.32708349466667  0.292044160710613  -1.60862123161347
-0.240146505333333  0.132221160710613  1.57748876838653
-0.708776505333333  -0.902366839289387  -0.515961231613467
3.58201349466667  0.205235160710613  0.594352768386533
0.646863494666666  0.813027160710613  2.35118876838653
-1.04429650533333  3.22490716071061  -0.792487231613467
0.749803494666667  -1.25407283928939  -3.03953123161347
-0.378826505333334  -1.19284583928939  1.26409876838653
-2.14901650533333  6.48754716071061  -0.883892231613467
-1.41924650533333  0.161283160710613  -0.719494231613467
0.338293494666667  1.28693716071061  1.41845876838653
-0.317566505333333  3.59323716071061  -1.71955123161347
-0.611836505333333  -2.29978283928939  0.757679768386533
-1.28750650533333  -4.10249283928939  2.49237876838653
-1.19356650533333  -0.0262808392893867  0.557680768386533
-0.596226505333333  -3.39248283928939  2.31981876838653
-0.740496505333333  -2.25504283928939  2.13272876838653
1.88517349466667  0.0193741607106133  -2.80719123161347
1.07989349466667  1.19514716071061  -3.22898123161347
-3.27024650533333  4.04580716071061  -2.25875123161347
0.557923494666666  -1.31860683928939  0.142968768386533
-1.19235650533333  1.21657716071061  -0.00236163161346671
-1.85418650533333  -4.96255283928939  3.39693876838653
-3.22186650533333  5.25455716071061  -2.32605123161347
-2.28055650533333  2.08213716071061  -1.43117123161347
0.0360734946666666  -3.07979283928939  1.40910876838653
0.690093494666667  2.59773716071061  -2.61834123161347
-1.44325650533333  6.35573716071061  -0.112458431613467
-0.224136505333333  0.274303160710613  -3.01549123161347
-0.133576505333333  -1.01409483928939  -1.51567123161347
-0.544806505333333  -2.25453283928939  -1.11726123161347
1.99458349466667  -0.477602339289387  1.87032876838653
-0.204566505333333  0.220685160710613  0.266934768386533
