# Supplementary material for: Intraspecific variation and symmetry of the inner-ear labyrinth in a population of wild turkeys: implications for paleontological reconstructions
Source: PeerJ. 2019 Jul 23;7:e7355. doi: 10.7717/peerj.7355 (PMC6659666; doi:10.7717/peerj.7355)
Supplement: Supplemental Information 1 [file peerj-07-7355-s001.zip › initial 70 landmarks/left610.nts]

"left610
1 70 3 0 dim=3
2.41970811466667  -6.77226416459813  -3.226404283364
-3.36513188533333  -0.140475164598133  -2.049974283364
-3.59002188533333  -0.109082164598133  2.369635716636
1.19489811466667  0.0626048354018667  3.327325716636
-1.97638188533333  2.15133583540187  -2.788524283364
1.94050811466667  7.15447583540187  0.576508716636
3.81542811466667  4.42529583540187  3.249175716636
1.64934811466667  -0.115968164598133  -0.453218283364
0.165398114666667  3.48286583540187  1.496685716636
-0.812721885333333  -2.95123416459813  2.219475716636
1.71953811466667  -5.61221416459813  -2.361574283364
-1.28768188533333  0.638275835401867  -1.708834283364
-0.656671885333333  -2.39563416459813  2.469165716636
-0.698281885333334  4.52296583540187  -1.741214283364
2.82953811466667  6.13471583540187  1.997545716636
0.043488114666667  5.33907583540187  -1.466604283364
-1.48634188533333  2.83429583540187  -2.581904283364
2.12039811466667  -6.49589416459813  -3.493244283364
0.622278114666667  5.99782583540187  -0.908558283364
-0.624551885333334  -0.850869164598133  -2.351434283364
-1.11218188533333  3.72073583540187  -2.365834283364
0.715598114666667  -3.10366416459813  -1.499304283364
-0.457221885333334  -2.33397416459813  -2.664944283364
-3.17281188533333  -0.359427164598133  2.439905716636
-2.39609188533333  -0.112755164598133  -0.710883283364
1.36468811466667  0.120069835401867  1.943025716636
2.72020811466667  2.60023583540187  2.669175716636
0.204258114666666  -2.10662416459813  -0.174317283364
-3.76567188533333  0.305181835401867  0.276368716636
-1.04952188533333  -0.334641164598133  -0.620381283364
-1.53736188533333  -0.390134164598133  3.304315716636
-1.27660188533333  1.84181583540187  -2.490114283364
1.10459811466667  -0.0507581645981334  3.396725716636
-0.459861885333333  -2.70499416459813  -0.715936283364
-0.986181885333333  -2.00456416459813  -1.627674283364
-2.97018188533333  0.0721848354018666  -2.023364283364
1.13984811466667  1.93370583540187  0.656223716636
-3.62027188533333  0.301041835401867  1.525095716636
0.420398114666667  0.0839608354018666  -1.835084283364
0.836588114666667  -1.13636116459813  0.703727716636
-3.65127188533333  0.286209835401867  -0.883791283364
-0.381441885333334  0.981745835401867  -2.668244283364
0.783568114666667  2.95136583540187  0.779920716636
-1.50429188533333  -1.78857416459813  3.090515716636
0.568458114666667  -1.32769116459813  -1.533194283364
2.10104811466667  6.63706583540187  0.670791716636
1.50010811466667  0.0813968354018666  0.920513716636
-0.247601885333334  1.37137583540187  -1.598934283364
-0.229621885333333  3.05324583540187  1.711815716636
0.679648114666666  -2.56809416459813  -0.882197283364
1.15658811466667  -4.38303416459813  -3.213044283364
1.55896811466667  -0.146729164598133  -0.571355283364
0.482028114666667  -3.46961416459813  -3.108044283364
0.939858114666667  -2.36984416459813  -2.451394283364
-2.35187188533333  -0.458088764598133  2.761105716636
-1.76751188533333  0.830535835401867  3.284985716636
3.25159811466667  3.65358583540187  3.171955716636
-0.524631885333333  -1.57684416459813  -0.402959283364
1.28146811466667  1.12252583540187  -0.093171683364
1.74757811466667  -5.38358416459813  -3.584094283364
3.43455811466667  4.99512583540187  2.704765716636
2.14430811466667  2.01535583540187  1.768025716636
-0.0884018853333333  -3.28593416459813  -1.672674283364
-1.09505188533333  2.18944583540187  2.822505716636
1.25404811466667  6.69862583540187  -0.155496283364
-0.189361885333333  -0.294710164598133  3.451305716636
-0.045171885333333  -1.21382016459813  1.475265716636
0.347878114666667  -2.57460416459813  1.285055716636
-1.88745188533333  -0.493292264598133  -2.169424283364
0.231328114666667  0.0606108354018666  -0.297381283364
