# Supplementary material for: Intraspecific variation and symmetry of the inner-ear labyrinth in a population of wild turkeys: implications for paleontological reconstructions
Source: PeerJ. 2019 Jul 23;7:e7355. doi: 10.7717/peerj.7355 (PMC6659666; doi:10.7717/peerj.7355)
Supplement: Supplemental Information 1 [file peerj-07-7355-s001.zip › initial 70 landmarks/left628.nts]

"left628
1 70 3 0 dim=3
-2.54484388607257  -6.05423900388314  3.80740849187006
3.28700611392743  -0.387239003883138  2.11507149187006
3.13112611392743  -0.663829003883138  -2.13614150812994
-1.10687388607257  -0.279319003883138  -2.79151150812994
1.89005611392743  1.80797099611686  2.22966249187006
-1.42046388607257  5.94323099611686  -1.47691150812994
-3.13318388607257  3.18945099611686  -3.19939150812994
-1.19028388607257  -0.412069003883138  0.639788491870064
-0.193793886072572  3.06897099611686  -1.90694150812994
0.343416113927428  -3.16830900388314  -1.23716150812994
-2.01322388607257  -5.23173900388314  3.09561849187006
1.28597611392743  0.359220996116862  1.58850149187006
0.653806113927428  -2.62957400388314  -1.28976150812994
0.802086113927428  3.97998099611686  0.943156491870064
-2.24012388607257  4.89340099611686  -2.31813150812994
0.264436113927428  4.69990099611686  0.442898491870064
1.54164611392743  2.52831099611686  1.90774149187006
-2.32940388607257  -6.01595900388314  3.93949849187006
-0.207673886072572  5.22775099611686  -0.150711508129936
0.744026113927428  -0.878829003883138  2.26055149187006
1.35010611392743  3.35591099611686  1.29467249187006
-0.831013886072572  -2.88301500388314  2.05353949187006
0.480746113927428  -2.28815000388314  2.85286849187006
2.66265611392743  -0.445399003883138  -2.16866150812994
2.24857611392743  -0.482769003883138  0.867930491870064
-1.29932388607257  -0.182219003883138  -1.61399150812994
-2.52705388607257  1.75925099611686  -2.47194150812994
-0.331613886072572  -2.13060688388314  0.706378491870064
3.52763611392743  -0.147299003883138  -0.147541508129936
1.09511611392743  -0.778329003883138  0.846554491870064
1.11121611392743  -0.854919003883138  -2.92989150812994
1.32911611392743  1.64972099611686  2.06286349187006
-0.831263886072572  -0.137059003883138  -2.63491150812994
0.311636113927428  -2.88964600388314  1.24629949187006
0.883006113927428  -1.98201200388314  1.91676049187006
2.98428611392743  -0.127449003883138  2.08046349187006
-1.17741388607257  1.47722099611686  -0.666381508129936
3.30095611392743  -0.364809003883138  -1.33484150812994
-0.230223886072572  -0.0440090038831378  1.72598336187006
-0.766993886072572  -1.24197000388314  -0.329081508129936
3.49386611392743  -0.0600090038831378  1.00614049187006
0.562506113927428  0.729340996116862  2.52864449187006
-0.829763886072572  2.39109099611686  -1.32361150812994
1.01317611392743  -2.07220350388314  -2.52646150812994
-0.319013886072572  -1.38293100388314  1.77489589187006
-1.65589388607257  5.49805099611686  -1.44518150812994
-1.46147388607257  -0.0522990038831375  -0.639511508129936
0.281136113927428  1.15108099611686  1.19271049187006
0.103896113927428  2.61220099611686  -2.09645150812994
-0.668423886072572  -2.48975400388314  1.38528949187006
-1.01290388607257  -4.14772900388314  3.69477849187006
-1.11009388607257  -0.462529003883138  0.749503491870064
-0.163723886072572  -3.44561900388314  3.25623849187006
-0.781713886072572  -2.18911410388314  2.66711249187006
1.88978611392743  -0.522849003883138  -2.41919150812994
1.19937611392743  0.323410996116862  -3.11889150812994
-2.93543388607257  2.52719099611686  -2.89046150812994
0.548146113927428  -1.64291500388314  0.734703491870064
-1.30882388607257  0.613370996116863  -0.170001508129936
-1.74874388607257  -4.93192900388314  4.09060849187006
-2.61982388607257  3.74713099611686  -2.89979150812994
-2.04796388607257  1.30113099611686  -1.54289150812994
0.116526113927428  -3.09200500388314  2.08061749187006
0.752876113927428  1.55687099611686  -2.76771150812994
-0.794623886072572  5.69667099611686  -0.863991508129936
0.081856113927428  -0.601339003883138  -3.02375150812994
0.0774661139274281  -1.43062300388314  -0.960711508129936
-0.430983886072572  -2.56229100388314  -0.414391508129936
1.96248611392743  -0.755159003883138  2.18306249187006
-0.0663438860725721  -0.166129003883138  0.441228491870064
