# Supplementary material for: Intraspecific variation and symmetry of the inner-ear labyrinth in a population of wild turkeys: implications for paleontological reconstructions
Source: PeerJ. 2019 Jul 23;7:e7355. doi: 10.7717/peerj.7355 (PMC6659666; doi:10.7717/peerj.7355)
Supplement: Supplemental Information 1 [file peerj-07-7355-s001.zip › initial 70 landmarks/left657.nts]

"left657
1 70 3 0 dim=3
-2.53497893157263  -5.96878350748433  4.19328592382166
3.40538106842737  -0.0881935074843271  2.14416492382166
3.02281106842737  -0.855592507484327  -2.30772407617834
-1.43729893157263  -0.545697507484327  -2.68255407617834
1.75956106842737  1.57938649251567  2.12679092382166
-1.51077893157263  6.11293649251567  -1.58510407617834
-3.31360893157263  3.74164649251567  -3.44976407617834
-1.25205893157263  -0.392056507484327  0.764304923821662
-0.159078931572629  2.94942649251567  -1.94701407617834
0.245531068427371  -3.31556350748433  -1.11036407617834
-1.81362893157263  -5.12263350748433  3.23875592382166
1.29055106842737  0.366296492515673  1.28767992382166
0.0767210684273712  -2.71090350748433  -1.51931407617834
0.783241068427371  3.80616649251567  0.666633923821662
-2.47187893157263  5.21968649251567  -2.40039407617834
0.325811068427371  4.58638649251567  0.323045923821662
1.42143106842737  2.28755649251567  1.89836292382166
-2.55451893157263  -5.82974350748433  3.92147592382166
-0.178648931572629  5.26536649251567  -0.182394076178338
0.752451068427371  -0.865157507484327  2.39981292382166
1.07143106842737  3.15921649251567  1.49574592382166
-0.831808931572629  -2.87965350748433  2.19454992382166
0.487651068427371  -2.14581750748433  3.03514592382166
2.61170106842737  -0.548082507484327  -2.26627407617834
2.29501106842737  -0.377952507484327  0.765766923821662
-1.67588893157263  -0.822666507484327  -1.45125407617834
-2.75246893157263  1.98612649251567  -2.48691407617834
-0.358568931572629  -2.10182350748433  0.831298923821662
3.49294106842737  -0.214533507484327  -0.308234076178338
1.12222106842737  -0.775506507484327  0.893604923821662
0.930261068427371  -1.08859150748433  -2.92677407617834
1.13313106842737  1.44020649251567  2.13336392382166
-1.24572893157263  -0.851356507484327  -2.45742407617834
0.360301068427371  -2.74077350748433  1.39216292382166
0.942771068427371  -1.90286150748433  1.94000992382166
3.01318106842737  -0.481871507484327  1.94275692382166
-1.39456893157263  1.42252649251567  -0.699284076178338
3.19088106842737  -0.379779507484327  -1.41265407617834
-0.361098931572629  -0.00783350748432709  1.79391892382166
-1.05108893157263  -1.44882780748433  -0.134414076178338
3.38713106842737  0.0371764925156729  0.837491923821662
0.539191068427371  0.591456492515673  2.43609892382166
-0.843278931572629  2.28995649251567  -1.37122407617834
0.789981068427371  -2.37350350748433  -2.50358407617834
-0.277388931572629  -1.33433990748433  1.86994492382166
-1.77318893157263  5.82383649251567  -1.56263407617834
-1.54783893157263  -0.804680507484327  -0.465224076178338
0.027741068427371  1.12792649251567  1.38900592382166
0.205801068427371  2.32488649251567  -2.00787407617834
-0.670468931572629  -2.60782350748433  1.50403528382166
-0.852588931572629  -4.05793350748433  3.99600592382166
-1.13180893157263  -0.357909507484327  0.837874923821662
-0.165188931572629  -3.32466350748433  3.55192592382166
-0.836928931572629  -2.19820050748433  2.87329592382166
1.66590106842737  -1.11743750748433  -2.55648407617834
1.10939106842737  0.207626492515673  -3.14114407617834
-3.23752893157263  2.88018649251567  -3.05917407617834
0.722781068427371  -1.70729850748433  0.799966923821662
-1.12709893157263  0.789786492515673  0.273495923821662
-1.69791893157263  -4.73841350748433  4.46569592382166
-2.89893893157263  4.11360649251567  -2.95941407617834
-2.09697893157263  1.46219649251567  -1.54512407617834
0.0642510684273708  -3.07068350748433  2.30468492382166
0.711031068427371  1.43883649251567  -2.82964407617834
-0.733138931572629  5.77248649251567  -0.901924076178338
-0.113438931572629  -0.896954507484327  -2.90318407617834
0.0786810684273708  -1.48565750748433  -0.830764076178338
-0.510238931572629  -2.67488350748433  -0.291174076178338
1.97213106842737  -0.553244507484327  2.25069892382166
-0.00689893157262946  -0.213493507484327  0.441665923821662
