# Supplementary material for: Intraspecific variation and symmetry of the inner-ear labyrinth in a population of wild turkeys: implications for paleontological reconstructions
Source: PeerJ. 2019 Jul 23;7:e7355. doi: 10.7717/peerj.7355 (PMC6659666; doi:10.7717/peerj.7355)
Supplement: Supplemental Information 1 [file peerj-07-7355-s001.zip › initial 70 landmarks/left736.nts]

"left736
1 70 3 0 dim=3
-2.66180671068427  -6.26425547210177  3.79907277804135
3.47263328931573  0.382184527898226  2.09920477804135
3.32309328931573  -0.262835472101774  -2.37775722195865
-1.12487671068427  -0.278125472101774  -2.86160722195865
1.53442328931573  2.11486452789823  2.23813277804135
-1.53947671068427  6.33930452789822  -1.51687722195865
-3.26435671068427  4.14941452789823  -3.51314722195865
-1.39389671068427  -0.116365472101774  0.31970277804135
-0.462486710684274  3.19120452789823  -2.09481722195865
0.722763289315726  -3.07150147210177  -1.74997722195865
-1.90017671068427  -5.17464547210177  2.76476377804135
1.16252328931573  0.675884527898226  1.44244477804135
0.568973289315726  -2.59505147210177  -2.18863722195865
0.391763289315726  4.22575452789823  0.90357977804135
-2.25189671068427  5.33057452789823  -2.59964722195865
-0.0457567106842737  4.96328452789823  0.45323277804135
1.41881328931573  2.74807452789823  1.61300977804135
-2.47132671068427  -6.18436547210177  4.00664277804135
-0.553136710684274  5.55358452789823  -0.19700722195865
0.699133289315726  -0.536885472101774  2.41157677804135
0.960743289315726  3.50610452789823  1.33781577804135
-0.808746710684274  -2.79002547210177  1.76673987804135
0.469663289315726  -1.94867747210177  2.87828277804135
2.82694328931573  -0.592305472101774  -2.37627722195865
2.32689328931573  0.0232245278982259  0.72155277804135
-1.64210671068427  -0.432375472101774  -1.80451722195865
-2.51480671068427  2.11779452789823  -2.86193722195865
-0.167906710684274  -1.92772447210177  0.31357277804135
3.69897328931573  0.516554527898226  -0.35056722195865
1.04606328931573  -0.280715472101774  0.55503277804135
1.22446328931573  -0.693645472101774  -3.25349722195865
0.913503289315726  1.98535452789823  2.15349777804135
-1.03070671068427  -0.376955472101774  -2.92123722195865
0.454453289315726  -2.63095147210177  0.91476877804135
1.11510328931573  -1.59748847210177  1.59896177804135
3.19122328931573  -0.00775547210177413  1.94550827804135
-1.56604671068427  1.79281452789823  -0.82923722195865
3.34045328931573  0.220344527898226  -1.45065722195865
-0.459536710684274  0.330774527898226  1.59079877804135
-0.706576710684274  -1.17218547210177  -0.61357722195865
3.58885328931573  0.683094527898226  0.85447277804135
0.270563289315726  1.07487452789823  2.51401977804135
-0.942606710684273  2.73702452789823  -1.24080722195865
1.14905328931573  -1.91469047210177  -2.93315722195865
-0.421206710684274  -1.21506047210177  1.57597077804135
-1.47209671068427  6.01870452789823  -1.68469722195865
-1.85937671068427  -0.320605472101774  -0.76853722195865
-0.0040767106842733  1.42916452789823  1.15459277804135
0.0321132893157262  2.69108452789823  -2.19881722195865
-0.650416710684274  -2.40596047210177  1.08825477804135
-1.35148671068427  -3.90679547210177  3.01976277804135
-1.22712671068427  -0.159265472101774  0.51354277804135
-0.794186710684274  -3.10943547210177  2.94254277804135
-0.915676710684274  -2.05740557210177  2.51673677804135
2.07947328931573  -0.669625472101774  -2.71611722195865
1.28009328931573  0.583874527898226  -3.37731722195865
-3.07148671068427  3.25107452789823  -3.37835722195865
0.627593289315726  -1.28859747210177  0.42810277804135
-1.29554671068427  1.00534452789823  -0.16645722195865
-1.92550671068427  -4.79788547210177  4.10655277804135
-3.04806671068427  4.57565452789823  -2.96339722195865
-2.18976671068427  1.54435452789823  -1.79220722195865
0.142123289315726  -3.00083247210177  1.82874847804135
0.933343289315726  1.94580452789823  -2.75175722195865
-0.969956710684274  5.96212452789823  -0.85203722195865
0.164413289315726  -0.0986854721017739  -3.19107722195865
0.251183289315727  -1.20031847210177  -1.17318722195865
-0.300906710684274  -2.47345747210177  -0.84696722195865
1.90347328931573  -0.341495472101774  2.20295977804135
-0.247796710684274  0.140244527898226  0.17322277804135
