# Supplementary material for: Intraspecific variation and symmetry of the inner-ear labyrinth in a population of wild turkeys: implications for paleontological reconstructions
Source: PeerJ. 2019 Jul 23;7:e7355. doi: 10.7717/peerj.7355 (PMC6659666; doi:10.7717/peerj.7355)
Supplement: Supplemental Information 1 [file peerj-07-7355-s001.zip › initial 70 landmarks/left739.nts]

"left739
1 70 3 0 dim=3
-2.8603536  -5.49313172802673  3.1972828850192
3.1102364  0.382200671973267  2.0455528850192
3.0350264  0.109702271973267  -2.4389071149808
-1.4042036  0.628723271973267  -2.8395871149808
1.5936764  2.34965827197327  1.6847628850192
-1.1633236  6.89016827197327  -1.8307171149808
-3.2528236  4.18555827197327  -3.9284171149808
-1.2781036  0.529461271973267  0.0691338850192
-0.3389436  3.61264827197327  -1.9663171149808
0.3170064  -2.42301172802673  -1.9022671149808
-2.1086536  -4.46755172802673  2.4601228850192
1.1812364  1.11351527197327  0.9881128850192
0.2351564  -1.89498172802673  -2.2719471149808
0.4850264  4.61653827197327  0.7628728850192
-2.1501436  5.82219827197327  -2.9806971149808
0.0301863999999999  5.26876827197327  0.2594898850192
1.1918964  3.07672827197327  1.4327028850192
-2.7630836  -5.32428172802673  2.9271628850192
0.0257664000000003  6.03091827197327  -0.4794745149808
0.5098264  0.00321827197326674  1.8219228850192
0.9515564  3.90073827197327  1.1244328850192
-0.6118336  -2.19046172802673  1.4058828850192
0.4726064  -1.61028172802673  2.3418728850192
2.5753864  0.341398641973267  -2.4281571149808
1.9717964  -0.00470472802673327  0.5422528850192
-1.7923636  0.592774271973267  -1.9035071149808
-2.4851136  2.75624827197327  -2.9737171149808
-0.2930336  -1.34326172802673  0.2216588850192
3.3497664  0.619117271973267  -0.4154161149808
1.0016864  -0.0102687280267333  0.3599198850192
1.0249664  0.00287827197326674  -3.1389171149808
0.9873164  2.32788827197327  1.6663228850192
-1.0879636  0.813860271973267  -2.6805771149808
0.2827064  -2.17405172802673  0.6709028850192
0.7913964  -1.26816172802673  1.4238128850192
2.7003064  0.0452412719732667  1.7257528850192
-1.4675536  2.25517827197327  -1.0468651149808
3.1422964  0.469727271973267  -1.5691971149808
-0.3737036  0.792673271973267  1.2819128850192
-1.1809736  -0.595356728026733  -0.6263055149808
3.1772964  0.352766271973267  0.7963228850192
0.4609564  1.29581227197327  1.8303728850192
-0.8870536  3.22698827197327  -1.3659411149808
0.8418464  -1.34437172802673  -2.8832471149808
-0.4829936  -0.564221728026733  1.0999528850192
-1.3500836  6.41297827197327  -1.8944971149808
-1.4739236  0.760138271973267  -0.9739111149808
0.0144763999999996  1.87115827197327  0.8522228850192
0.0245664000000004  3.09966827197327  -2.1553871149808
-0.6758236  -1.85930172802673  0.8147628850192
-1.4170336  -3.49508172802673  2.5184328850192
-1.1737436  0.550253271973267  0.2063398850192
-0.7881536  -2.69083172802673  2.3366428850192
-0.8619136  -1.47858172802673  2.1609028850192
1.8271264  0.263764471973267  -2.8318971149808
1.1820664  1.12738327197327  -3.2710271149808
-2.9809736  3.53871827197327  -3.5832971149808
0.5732564  -0.859761728026733  0.1371018850192
-1.1842736  1.66322827197327  -0.2693221149808
-2.2856236  -4.02865172802673  3.6400128850192
-2.7732936  4.71802827197327  -3.4570071149808
-2.0559736  2.17161827197327  -2.0156671149808
-0.0160835999999999  -2.54077172802673  1.4917728850192
0.7088764  2.31563827197327  -2.8584271149808
-0.5247536  6.54279827197327  -1.2414701149808
-0.1735436  0.490084271973267  -3.0691971149808
-0.1747036  -0.490876728026733  -1.5658271149808
-0.5563036  -1.80952172802673  -1.0766231149808
1.7366064  0.179668271973267  1.7301728850192
-0.0401436000000003  0.767304271973267  -0.1144191149808
