# Supplementary material for: Intraspecific variation and symmetry of the inner-ear labyrinth in a population of wild turkeys: implications for paleontological reconstructions
Source: PeerJ. 2019 Jul 23;7:e7355. doi: 10.7717/peerj.7355 (PMC6659666; doi:10.7717/peerj.7355)
Supplement: Supplemental Information 1 [file peerj-07-7355-s001.zip › initial 70 landmarks/left803.nts]

"left803
1 70 3 0 dim=3
2.5818093517407  -6.62204061221982  -3.29880962980125
-3.6621706482593  -0.328390612219821  -2.07296962980125
-3.5554106482593  -0.581940612219821  2.33076037019875
1.5043993517407  -0.219080612219821  2.60528037019875
-2.0180606482593  1.93298938778018  -2.49698962980125
1.9394693517407  6.75027938778018  1.23862137019875
3.6188293517407  4.77360938778018  2.85989037019875
1.5838993517407  -0.118270612219821  -0.318749629801254
0.282929351740696  3.10553938778018  1.71933137019875
-0.478900648259304  -3.27361961221982  1.78453537019875
1.7504693517407  -5.58241061221982  -2.53594962980125
-1.3630506482593  0.443929387780179  -1.66125962980125
-0.372550648259304  -2.71069161221982  2.16714037019875
-0.658350648259304  4.16759938778018  -1.29633962980125
2.8980693517407  6.11164938778018  1.98760037019875
-0.0756906482593039  5.02271938778018  -0.792639629801254
-1.7249306482593  2.66472938778018  -1.87936962980125
2.3347993517407  -6.61789061221982  -3.49701962980125
0.466039351740696  5.71654938778018  -0.159269629801254
-0.850950648259303  -1.04936061221982  -2.39670962980125
-1.1780206482593  3.41131938778018  -1.60873962980125
0.851309351740697  -3.21407661221982  -1.51837962980125
-0.481780648259304  -2.47047861221982  -2.45035962980125
-3.0366106482593  -0.277760612219821  2.24942037019875
-2.2965306482593  -0.359050612219821  -0.876389629801254
1.9321793517407  -0.383300612219821  1.63785137019875
3.0154493517407  2.52515938778018  2.25473037019875
0.186709351740697  -2.11704961221982  -0.269879629801254
-3.9214306482593  -0.0501406122198211  0.309096370198746
-1.1650306482593  -0.514050612219821  -0.660939629801254
-1.0883906482593  -0.848520612219821  3.08193037019875
-1.3783306482593  1.63088938778018  -1.99972962980125
1.3256393517407  -0.528610612219821  2.59499037019875
-0.485720648259304  -2.93873161221982  -0.752219629801254
-0.911520648259304  -2.07725161221982  -1.56385962980125
-3.1678106482593  -0.073520612219821  -1.95110962980125
1.6261293517407  1.76094938778018  0.651624370198746
-3.6264006482593  -0.203980612219821  1.47794137019875
0.373659351740696  0.108079387780179  -1.58469962980125
0.792209351740697  -1.23533061221982  0.506243370198746
-3.8311306482593  0.0481493877801789  -0.883059629801254
-0.558590648259304  0.977309387780179  -2.60161962980125
0.907679351740696  2.67024938778018  1.02035737019875
-0.987480648259304  -2.12330261221982  2.85907037019875
0.563679351740696  -1.60269161221982  -1.49196962980125
2.1722593517407  6.35004938778018  1.18027937019875
1.8595293517407  0.0709293877801789  0.586287370198746
-0.356000648259304  1.20351938778018  -1.34431962980125
-0.113670648259304  2.51088938778018  1.89640737019875
0.864839351740696  -2.64199361221982  -0.898949629801254
1.0814793517407  -4.54849061221982  -2.61308962980125
1.4936493517407  -0.121560612219821  -0.458419629801254
0.224449351740696  -3.90761061221982  -2.56874962980125
0.796679351740696  -2.16784961221982  -2.47374962980125
-2.0039106482593  -0.593390612219821  2.38951037019875
-1.3398106482593  0.465099387780179  3.04118037019875
3.4372493517407  3.74053938778018  2.59464037019875
-0.377070648259304  -1.74310561221982  -0.561889629801254
1.4112893517407  0.937569387780179  0.0369563701987462
1.9141593517407  -5.29840061221982  -3.76119962980125
3.1361193517407  5.09664938778018  2.77334037019875
2.3069293517407  1.84611938778018  1.50142237019875
-0.144840648259303  -3.29273161221982  -1.71507962980125
-0.945760648259304  1.72718938778018  2.57723037019875
1.0410293517407  6.20612938778018  0.588349370198746
-0.0160706482593041  -0.303900612219821  2.68730037019875
0.0797393517406961  -1.32362061221982  1.16024937019875
0.549529351740697  -2.71725261221982  0.861525670198746
-2.2325406482593  -0.120430612219821  -2.06329962980125
0.331009351740696  -0.0377606122198213  -0.307319629801254
