# Supplementary material for: Intraspecific variation and symmetry of the inner-ear labyrinth in a population of wild turkeys: implications for paleontological reconstructions
Source: PeerJ. 2019 Jul 23;7:e7355. doi: 10.7717/peerj.7355 (PMC6659666; doi:10.7717/peerj.7355)
Supplement: Supplemental Information 1 [file peerj-07-7355-s001.zip › initial 70 landmarks/left869.nts]

"left869
1 70 3 0 dim=3
-2.21409465172138  -6.50869927694889  4.30078317228983
3.72764534827862  0.203810723051108  2.02967317228983
3.60587534827862  -0.691120276948892  -1.86421682771017
-1.39096465172138  -0.474951276948892  -2.84674682771017
1.87747534827862  1.85899072305111  2.33947317228983
-1.94046465172138  6.19494072305111  -2.10937682771017
-3.28925465172138  3.89764072305111  -3.82947682771017
-1.54493465172138  -0.0609192769488924  0.834373172289832
-0.027544651721377  2.69017072305111  -2.10118682771017
0.417885348278623  -3.36526927694889  -1.23797682771017
-1.52475465172138  -5.50044927694889  3.50024317228983
1.35938534827862  0.441910723051108  1.55543317228983
0.169575348278623  -2.84518927694889  -1.66646682771017
0.580955348278623  3.96850072305111  1.03508517228983
-2.37100465172138  5.22854072305111  -3.16496682771017
0.201175348278623  4.79996072305111  0.0928991722898319
1.47412534827862  2.57275072305111  2.04725317228983
-1.79876465172138  -6.25736927694889  4.36994317228983
-0.413554651721377  5.36580072305111  -0.564576827710168
0.792095348278623  -0.727089276948892  2.61653317228983
1.21844534827862  3.36197072305111  1.37654717228983
-0.769404651721377  -2.97534927694889  2.26861317228983
0.572625348278623  -2.15251927694889  2.94373317228983
3.14198534827862  -0.991432276948892  -1.86839682771017
2.50173534827862  -0.0753092769488925  1.02109517228983
-1.92039465172138  -0.450519276948892  -1.52043682771017
-2.42599465172138  1.95322072305111  -3.00259682771017
-0.399114651721377  -1.99664327694889  0.754976172289832
4.10500534827862  -0.370599276948892  0.0726511722898319
1.03260534827862  -0.383019276948892  0.719261172289832
1.11904534827862  -1.16431927694889  -2.99715682771017
1.27368534827862  1.80249072305111  2.39143317228983
-1.19794465172138  -0.263379276948892  -2.79462682771017
0.357985348278623  -2.73668927694889  1.40981317228983
0.876305348278623  -1.81499527694889  2.07049317228983
3.15645534827862  0.519190723051107  1.88855317228983
-1.50353465172138  1.55167072305111  -0.699516827710168
3.72148534827862  -0.00975927694889252  -1.19666682771017
-0.604224651721378  0.351470723051108  1.95872317228983
-0.675964651721377  -1.35366327694889  0.274170172289832
3.91450534827862  -0.216619276948892  1.00675717228983
0.653645348278623  0.983690723051108  2.72508317228983
-0.728604651721377  2.49886072305111  -1.25835682771017
1.36478534827862  -2.42058027694889  -2.46959682771017
-0.472514651721377  -1.27571227694889  2.01157317228983
-1.87639465172138  6.01993072305111  -2.35583682771017
-1.94329465172138  -0.182029276948892  -0.500638827710168
0.193945348278623  1.18035072305111  1.33397717228983
0.424715348278623  2.41538072305111  -2.15663682771017
-0.702904651721377  -2.68657927694889  1.50370317228983
-0.688714651721377  -4.37971927694889  3.91859317228983
-1.45830465172138  -0.153159276948892  0.940960172289832
-0.0449146517213767  -3.40890927694889  3.49143317228983
-0.984784651721377  -2.01465027694889  3.06789317228983
2.12718534827862  -0.623033276948892  -2.45113682771017
1.58984534827862  0.237300723051108  -2.86445682771017
-2.96317465172138  2.92317072305111  -3.63128682771017
0.611275348278623  -1.58429427694889  0.886345172289832
-0.997804651721377  0.943600723051107  0.244396172289832
-1.39247465172138  -5.07900927694889  4.52583317228983
-2.77997465172138  4.36221072305111  -3.57831682771017
-2.30827465172138  1.43839072305111  -1.71392682771017
0.171785348278623  -2.94801927694889  2.42369317228983
1.18215534827862  1.45700072305111  -2.67276682771017
-1.09715465172138  5.89216072305111  -1.29466682771017
-0.108974651721377  -0.966211276948893  -2.83933682771017
0.00655534827862256  -1.33396727694889  -0.811466827710168
-0.452274651721377  -2.64504927694889  -0.358386827710168
2.05412534827862  -0.368229276948892  2.52653317228983
-0.172584651721377  0.0109007230511076  0.425971472289832
