# Supplementary material for: Intraspecific variation and symmetry of the inner-ear labyrinth in a population of wild turkeys: implications for paleontological reconstructions
Source: PeerJ. 2019 Jul 23;7:e7355. doi: 10.7717/peerj.7355 (PMC6659666; doi:10.7717/peerj.7355)
Supplement: Supplemental Information 1 [file peerj-07-7355-s001.zip › initial 70 landmarks/left884.nts]

"left884
1 70 3 0 dim=3
2.49666267866667  5.79323842856133  3.29639184214187
-3.67908732133333  0.175780428561333  1.82190184214187
-3.14763732133333  0.157126428561333  -2.30318815785813
1.24738267866667  -0.0760515714386666  -2.81926815785813
-1.75976732133333  -2.10697157143867  2.37812184214187
1.65928267866667  -6.26095157143867  -1.36682815785813
3.27306267866667  -3.74744157143867  -3.14252815785813
1.46664267866667  0.0766684285613333  0.612671842141867
0.337572678666667  -2.97790157143867  -1.77416815785813
-0.399937321333333  2.97202842856133  -1.57870815785813
1.77927267866667  4.80862842856133  2.64549184214187
-1.12303732133333  -0.608711571438667  1.61818184214187
-0.298247321333334  2.32912842856133  -1.86547815785813
-0.570837321333333  -4.19566157143867  1.08857484214187
2.37296267866667  -5.18027157143867  -2.28962815785813
-0.031607321333333  -4.83100157143867  0.611307842141867
-1.27544732133333  -2.71148157143867  2.07311184214187
2.12564267866667  5.79088842856133  3.37191184214187
0.476092678666667  -5.35533157143867  0.0148578421418666
-0.855447321333334  0.797147428561333  2.35948184214187
-1.05718732133333  -3.54313157143867  1.69092184214187
0.801132678666666  2.76898842856133  1.73574184214187
-0.678657321333333  2.01306642856133  2.56542184214187
-2.68545732133333  -0.0223015714386667  -2.30654815785813
-2.28476732133333  0.125191428561333  0.846379842141867
1.58031267866667  -0.0797515714386667  -1.63189815785813
2.83113267866667  -2.07237157143867  -2.36696815785813
0.303652678666667  1.88607542856133  0.454102842141867
-3.66102732133333  -0.223891571438667  -0.446075157858133
-1.05117732133333  0.255526428561333  0.668118842141867
-1.09988732133333  0.471798428561333  -3.01787815785813
-1.16991732133333  -1.88683157143867  2.23922184214187
1.17559267866667  0.170695428561333  -2.76788815785813
-0.639937321333333  2.51905842856133  0.847121842141867
-1.01389732133333  1.75286942856133  1.55001184214187
-3.12529732133333  -0.0543815714386666  1.58865184214187
1.32064267866667  -1.70858157143867  -0.683600157858133
-3.27357732133333  -0.126421571438667  -1.46850815785813
0.426342678666666  -0.231251571438667  1.65691184214187
0.826842678666666  1.06483392856133  -0.325728157858133
-3.59288732133333  -0.203671571438667  0.707359842141867
-0.420157321333333  -1.15925157143867  2.58723184214187
0.862932678666667  -2.67212157143867  -1.05341815785813
-0.961227321333333  1.70269842856133  -2.76143815785813
0.487572678666666  1.27331442856133  1.67357184214187
1.78003267866667  -5.65191157143867  -1.44236815785813
1.51674267866667  -0.0548215714386666  -0.609638157858133
-0.176307321333333  -1.30265157143867  1.35804184214187
-0.0649373213333333  -2.59139157143867  -1.90607815785813
0.742292678666666  2.21284842856133  1.13177284214187
1.23826267866667  3.74364842856133  2.86371184214187
1.34030267866667  0.154641428561333  0.768379842141867
0.697102678666667  3.20458842856133  2.49768184214187
0.704492678666667  1.89119442856133  2.56635184214187
-1.87906732133333  0.123403428561333  -2.37488815785813
-1.06111732133333  -0.586501571438667  -3.14652815785813
3.19592267866667  -2.98740157143867  -2.85965815785813
-0.542687321333334  1.46198742856133  0.533255842141867
1.34507267866667  -1.00702157143867  0.107936842141867
1.71826267866667  4.65690842856133  3.74826184214187
2.79141267866667  -4.17958157143867  -2.86782815785813
2.13924267866667  -1.70888157143867  -1.58710815785813
-0.251227321333333  3.06195842856133  1.68941184214187
-0.806487321333333  -1.78478157143867  -2.61460815785813
0.961312678666667  -5.90369157143867  -0.692723157858133
0.0690026786666666  0.340991428561333  -3.06985815785813
0.00156267866666623  1.18206102856133  -1.03717815785813
0.465042678666667  2.33526842856133  -0.604642157858133
-2.09810732133333  -0.130971571438667  2.09966184214187
0.363942678666667  -0.0637115714386666  0.412814842141867
