# Supplementary material for: Intraspecific variation and symmetry of the inner-ear labyrinth in a population of wild turkeys: implications for paleontological reconstructions
Source: PeerJ. 2019 Jul 23;7:e7355. doi: 10.7717/peerj.7355 (PMC6659666; doi:10.7717/peerj.7355)
Supplement: Supplemental Information 1 [file peerj-07-7355-s001.zip › initial 70 landmarks/left885.nts]

"left885
1 70 3 0 dim=3
-2.76661880266667  -6.8331884985552  2.2494362993576
3.22140119733333  -0.1944490985552  2.4107962993576
3.34387119733333  0.0834195014448  -2.1235637006424
-0.951468802666667  0.6165685014448  -3.0729037006424
1.61649119733333  1.6744815014448  2.7085062993576
-1.89711880266667  6.6266515014448  0.0332152993576001
-3.44869880266667  4.4290015014448  -2.6418337006424
-1.40850880266667  -0.2247457985552  0.4334612993576
-0.491808802666667  3.8425315014448  -1.5110737006424
0.701261197333333  -2.6371184985552  -2.2346937006424
-2.07988880266667  -5.6582084985552  1.7406562993576
1.21644119733333  0.3857345014448  1.6262062993576
0.522741197333333  -2.0585784985552  -2.4654837006424
0.338531197333333  4.1586315014448  1.9754262993576
-2.69588880266667  5.7163015014448  -1.2326607006424
-0.165568802666666  4.9517515014448  1.6694562993576
1.23070119733333  2.3811315014448  2.5301562993576
-2.81070880266667  -6.5128584985552  1.9997962993576
-0.622438802666667  5.6178615014448  1.1200762993576
0.489901197333333  -0.8756134985552  2.4639562993576
0.817691197333333  3.4001915014448  2.2672862993576
-0.658698802666666  -3.1882184985552  1.1148162993576
0.198721197333333  -2.5226084985552  2.4895462993576
2.97492119733333  0.2734785014448  -2.3593337006424
2.44539119733333  -0.1223654985552  0.8287462993576
-1.34227880266667  0.2874155014448  -1.7744737006424
-2.87036880266667  2.7497215014448  -2.1907037006424
-0.175578802666667  -2.0103684985552  0.1153622993576
3.51805119733333  0.3620995014448  0.0294712993576001
0.946561197333333  -0.4435884985552  0.5728272993576
1.41577119733333  0.0893395014448  -3.1803037006424
1.01517119733333  1.4346215014448  2.4830462993576
-0.915298802666667  0.7786815014448  -2.9570437006424
0.666251197333333  -2.7973584985552  0.5609192993576
0.851271197333333  -2.1721984985552  1.4392262993576
2.72545119733333  0.0747455014448  2.2215362993576
-1.56571880266667  2.0596415014448  -0.5142537006424
3.34358119733333  0.3818725014448  -1.1426387006424
-0.464008802666667  -0.1203354985552  1.7345062993576
-0.526538802666666  -1.0224854985552  -0.8230317006424
3.33914119733333  0.2741375014448  1.3022062993576
0.306591197333333  0.4351615014448  2.6182562993576
-0.752498802666667  3.0730215014448  -0.7657347006424
1.28915119733333  -1.2618084985552  -3.1078037006424
-0.548698802666667  -1.4770884985552  1.3422262993576
-2.05780880266667  6.1917115014448  -0.1394807006424
-1.40455880266667  0.1935215014448  -0.8641837006424
-0.0203488026666663  1.1385415014448  1.5770162993576
-0.037338802666667  3.2931315014448  -1.6534137006424
-0.626918802666667  -2.5585484985552  0.7407972993576
-1.48777880266667  -4.4871184985552  2.2803662993576
-1.32577880266667  -0.2498230985552  0.5531862993576
-0.965608802666666  -3.7627484985552  2.1781962993576
-0.934378802666667  -2.6250884985552  2.0843862993576
2.25080119733333  -0.0790274985552  -2.8079837006424
1.45931119733333  1.4065215014448  -3.1559737006424
-3.27421880266667  3.6011915014448  -2.5274737006424
0.603371197333333  -1.5298484985552  0.2248772993576
-1.33671880266667  1.1552215014448  0.1416252993576
-2.10077880266667  -5.5229984985552  2.9233262993576
-2.98032880266667  4.8400515014448  -2.3068237006424
-2.14495880266667  2.1246715014448  -1.4868237006424
0.184961197333334  -3.4606484985552  1.4096362993576
0.706401197333334  2.6585015014448  -2.7746337006424
-1.21877880266667  6.3043515014448  0.6075172993576
0.218181197333334  0.3767135014448  -3.3443337006424
0.0444511973333337  -1.0235494985552  -1.5820237006424
-0.336548802666667  -2.3216784985552  -1.2549937006424
1.77927119733333  -0.6423204985552  2.2808362993576
-0.0616488026666668  0.2175385014448  0.3208052993576
