# Supplementary material for: Intraspecific variation and symmetry of the inner-ear labyrinth in a population of wild turkeys: implications for paleontological reconstructions
Source: PeerJ. 2019 Jul 23;7:e7355. doi: 10.7717/peerj.7355 (PMC6659666; doi:10.7717/peerj.7355)
Supplement: Supplemental Information 1 [file peerj-07-7355-s001.zip › initial 70 landmarks/left888.nts]

"left888
1 70 3 0 dim=3
-1.99200274  -6.30755757124987  3.08798646256533
3.25408726  0.352176428750133  1.93258646256533
3.25012726  0.0776694287501334  -2.39939353743467
-1.05835274  0.0492784287501334  -2.99869353743467
1.44808726  2.17339242875013  2.33899646256533
-1.93419274  6.54191242875013  -1.50427353743467
-3.24222274  4.36970242875013  -3.43983353743467
-1.46924274  0.101976428750133  0.324283462565333
-0.26698274  3.48305242875013  -1.83356353743467
0.58467726  -2.63341757124987  -2.12458353743467
-1.40625274  -5.21859757124987  2.58622646256533
1.05954726  0.847037428750133  1.37935646256533
0.50718726  -2.05531757124987  -2.30440353743467
0.24137726  4.24718242875013  0.933778462565333
-2.72203274  5.71040242875013  -2.39988353743467
-0.0920627399999999  5.08514242875013  0.484077462565333
0.95364726  2.73915242875013  2.01019646256533
-1.61831274  -5.95609757124987  3.18373646256533
-0.55387274  5.72962242875013  -0.0278775374346666
0.55211726  -0.570540571249867  2.19833646256533
0.67108726  3.71731242875013  1.74024646256533
-0.74195274  -2.67214757124987  1.47804646256533
0.45906726  -1.84682757124987  2.56213646256533
2.81189726  0.258936428750133  -2.41487353743467
2.23869726  0.253252428750133  0.738131462565333
-1.45020274  -0.238392071249867  -1.87060353743467
-2.55695274  2.40885242875013  -2.80335353743467
-0.16958274  -1.68680757124987  0.200192862565333
3.54027726  0.535027428750133  -0.353404537434667
0.88192726  -0.0548692712498666  0.573878462565333
1.24003726  -0.203482571249867  -3.20237353743467
0.85522726  1.95077242875013  2.11692646256533
-1.02440274  -0.0952173712498666  -2.98642353743467
0.49208726  -2.43886757124987  0.620455462565333
1.00659726  -1.56162757124987  1.32605646256533
2.79223726  0.547028428750133  1.77859646256533
-1.59633274  2.11422242875013  -0.823758537434667
3.25215726  0.403565428750133  -1.51535353743467
-0.51439274  0.292364428750133  1.46124646256533
-0.68954274  -0.929224571249867  -0.570190537434667
3.25536726  0.593048428750133  0.814412462565333
0.29354726  0.971622428750133  2.30675646256533
-0.80885274  2.77627242875013  -1.39229353743467
1.25779726  -1.48275757124987  -3.11408353743467
-0.44625274  -1.04374057124987  1.26802646256533
-2.02969274  6.13197242875013  -1.50545353743467
-1.30749274  0.366594428750133  -1.01619353743467
0.0338572599999999  1.48586242875013  1.30005646256533
0.0713372600000003  3.02900242875013  -2.03907353743467
-0.70938274  -2.20107757124987  0.820858462565333
-0.79050274  -4.15505757124987  2.56866646256533
-1.37710274  0.0580894287501334  0.449861462565333
-0.57409274  -3.22240757124987  2.39253646256533
-0.61413274  -1.96128757124987  2.43219646256533
2.06571726  0.00544542875013336  -2.94905353743467
1.26031726  0.937272428750133  -3.29674353743467
-2.80305274  3.52337242875013  -3.31070353743467
0.56418726  -1.16987757124987  0.363468462565333
-1.26851274  1.33600242875013  0.0101904625653334
-1.24718274  -4.96722757124987  3.60986646256533
-2.82055274  4.79141242875013  -3.09453353743467
-1.93984274  1.74284242875013  -1.95402353743467
0.19126726  -2.82793757124987  1.54877646256533
0.74578726  2.05826242875013  -2.77814353743467
-1.45285274  5.99504242875013  -0.724506537434667
0.17474726  0.116204428750133  -3.35273353743467
0.0814072600000001  -1.01523357124987  -1.50156353743467
-0.35346274  -2.15894757124987  -1.03631353743467
1.78323726  -0.139375171249867  1.98326646256533
-0.30772274  0.374478428750133  0.169017542565333
