# Supplementary material for: Intraspecific variation and symmetry of the inner-ear labyrinth in a population of wild turkeys: implications for paleontological reconstructions
Source: PeerJ. 2019 Jul 23;7:e7355. doi: 10.7717/peerj.7355 (PMC6659666; doi:10.7717/peerj.7355)
Supplement: Supplemental Information 1 [file peerj-07-7355-s001.zip › initial 70 landmarks/left890.nts]

"left890
1 70 3 0 dim=3
-3.29332901466667  -6.50573051084533  3.30168371567933
3.41248098533333  0.134437489154667  2.16088371567933
3.61388098533333  0.137997489154667  -2.11487628432067
-1.23101901466667  0.415689489154667  -3.32155628432067
1.98652098533333  2.21152948915467  2.44826371567933
-1.71729901466667  6.65337948915467  -1.46539628432067
-3.37758901466667  4.19358948915467  -3.37858628432067
-1.30947901466667  -0.0819485108453333  0.421980715679333
-0.339719014666667  3.45592948915467  -2.10296628432067
0.590110985333333  -2.83074051084533  -1.81583628432067
-2.47994901466667  -5.38679051084533  2.44435371567933
1.35063098533333  0.781099489154667  1.63868371567933
0.876380985333333  -2.11652051084533  -1.90884628432067
0.584230985333333  4.43796948915467  1.30561371567933
-2.47116901466667  5.60728948915467  -2.45944628432067
0.00675098533333349  5.08223948915467  0.755782715679333
1.72266098533333  2.82766948915467  1.69172371567933
-3.14234901466667  -6.34191051084533  2.94453371567933
-0.537939014666667  5.70807948915467  0.153873715679333
0.695060985333333  -0.720448510845333  2.37701371567933
1.31856098533333  3.65893948915467  1.32282371567933
-0.864439014666667  -2.91770051084533  1.67521371567933
0.290510985333334  -2.19363051084533  2.78193371567933
3.12515098533333  -0.170565510845333  -2.13784628432067
2.49429098533333  0.0622854891546667  0.874183715679334
-1.36410901466667  0.310862489154667  -1.87999628432067
-2.57299901466667  2.35882948915467  -2.97644628432067
-0.162819014666667  -1.85897051084533  0.410377715679333
3.90978098533333  0.473355489154667  -0.0352632843206666
1.04861098533333  -0.182581510845333  0.647700715679334
1.61348098533333  -0.246527510845333  -3.05321628432067
1.39335098533333  1.95086948915467  1.96675371567933
-0.955369014666667  0.133799489154667  -3.24743628432067
0.447210985333333  -2.79877051084533  0.905843715679334
1.01272098533333  -1.83548051084533  1.67942371567933
3.06754098533333  0.442040489154667  2.01211371567933
-1.35987901466667  1.91198948915467  -1.00887528432067
3.67408098533333  0.377411489154667  -1.24811628432067
-0.326089014666667  0.184664489154667  1.66050371567933
-0.711149014666667  -0.953436510845333  -0.405944284320667
3.77308098533333  0.501034489154667  1.02479371567933
0.467180985333333  1.00910948915467  2.59446371567933
-1.01204901466667  2.79310948915467  -1.48561628432067
1.51546098533333  -1.45638051084533  -2.74353628432067
-0.497589014666666  -1.21955051084533  1.52103371567933
-1.86749901466667  6.19617948915467  -1.50527628432067
-1.36061901466667  0.0266444891546667  -0.925555284320667
0.318520985333334  1.39393948915467  1.23293371567933
0.274610985333333  3.06893948915467  -2.13972628432067
-0.687919014666667  -2.49021051084533  0.978863715679333
-1.68430901466667  -3.98332051084533  3.11675371567933
-1.22840901466667  -0.103306510845333  0.592853715679333
-1.10583901466667  -3.25164051084533  2.92694371567933
-0.996579014666667  -2.26581051084533  2.40969371567933
2.20522098533333  -0.161125510845333  -2.59816628432067
1.58254098533333  1.14462948915467  -3.31784628432067
-3.25965901466667  3.44418948915467  -3.24637628432067
0.488520985333334  -1.34923451084533  0.567960715679333
-1.13272901466667  1.15129948915467  -0.126063384320667
-2.41300901466667  -5.20759051084533  3.77883371567933
-2.96181901466667  4.64484948915467  -2.97490628432067
-2.18584901466667  1.92185948915467  -1.88985628432067
0.0347209853333333  -3.10284051084533  1.98191371567933
1.09868098533333  2.26233948915467  -2.87289628432067
-1.20983901466667  6.18712948915467  -0.623019284320667
0.0965209853333332  0.199330489154667  -3.29817628432067
0.0757709853333336  -1.11504451084533  -1.42442628432067
-0.416649014666666  -2.35536051084533  -0.851921284320666
1.93948098533333  -0.289046510845333  2.30382371567933
-0.290729014666667  0.0481554891546667  0.245715715679333
