# Supplementary material for: Intraspecific variation and symmetry of the inner-ear labyrinth in a population of wild turkeys: implications for paleontological reconstructions
Source: PeerJ. 2019 Jul 23;7:e7355. doi: 10.7717/peerj.7355 (PMC6659666; doi:10.7717/peerj.7355)
Supplement: Supplemental Information 1 [file peerj-07-7355-s001.zip › initial 70 landmarks/left891.nts]

"left891
1 70 3 0 dim=3
2.76740638121915  5.86711279191703  3.38214278701481
-3.77421361878085  0.501899791917033  2.00743278701481
-3.73422361878085  0.711384791917033  -2.00984521298519
1.23637638121915  0.551382791917033  -2.92128521298519
-1.86606361878084  -2.06616720808297  2.22588778701481
1.82322638121915  -6.62296720808297  -1.41963521298519
3.45876638121915  -3.93183720808297  -3.22957521298519
1.42524638121915  0.0825327919170335  0.503374787014806
0.457786381219154  -3.21181720808297  -1.52036521298519
-0.458373618780846  3.30890279191703  -1.66270521298519
2.00498638121915  5.01724279191703  2.74208378701481
-1.26384361878085  -0.622017208082967  1.57202478701481
-0.874653618780846  2.89720279191703  -1.64196521298519
-0.498923618780846  -4.36870720808297  1.22322478701481
2.64935638121915  -5.52737720808297  -2.19155521298519
0.0973863812191542  -5.09013720808297  0.724224787014806
-1.30893361878085  -2.79778720808297  2.03509378701481
2.69131638121915  5.56246279191703  3.10277178701481
0.689136381219154  -5.80295720808297  0.218374787014806
-0.752763618780846  0.837947791917033  2.35588578701481
-0.909603618780846  -3.64386720808297  1.63293478701481
0.893636381219154  2.82530279191703  1.59644478701481
-0.550343618780846  2.19811379191703  2.58774078701481
-3.09317361878085  0.403792791917033  -1.95903521298519
-2.64112361878085  0.445292791917033  0.754314787014806
1.80616638121915  0.311922791917033  -1.78930521298519
2.92917638121915  -2.11611720808297  -2.40500521298519
0.250556381219154  2.06949879191703  0.420244787014806
-4.30137361878085  0.146912791917033  -0.181715212985194
-1.08144361878085  0.451418791917033  0.541374787014806
-1.51701361878085  1.35103809191703  -2.57632521298519
-1.21329361878085  -1.89648720808297  2.25908278701481
1.18591638121915  0.789864791917033  -2.80648521298519
-0.409773618780846  2.64095279191703  0.992614787014806
-1.06031361878085  1.89111379191703  1.61021478701481
-3.46621361878085  0.170272791917033  2.00791378701481
1.55482638121915  -1.72295720808297  -0.703475212985194
-3.77176361878085  0.227772791917034  -1.26135521298519
0.391116381219154  -0.267747208082966  1.63929478701481
0.700396381219154  1.16438479191703  -0.398505212985194
-4.04847361878085  0.0572327919170334  1.00388478701481
-0.331883618780846  -0.890807208082966  2.46915778701481
1.14009638121915  -2.85049720808297  -0.898375212985194
-1.44701361878085  2.36003379191703  -2.61837521298519
0.524966381219154  1.33525779191703  1.47826478701481
2.08839638121915  -6.20827720808297  -1.36842521298519
1.87956638121915  0.176512791917033  -0.649075212985194
-0.172413618780846  -1.39827720808297  1.11797478701481
-0.000173618780845432  -2.56269720808297  -1.61947521298519
0.751366381219154  2.42999679191703  1.05467478701481
1.20142638121915  3.96763279191703  2.84813978701481
1.32923638121915  0.0545727919170335  0.628374787014806
0.531226381219154  3.29741279191703  2.55919038701481
0.773336381219154  1.99258879191703  2.43953378701481
-2.26274361878085  0.549472791917033  -2.43073521298519
-1.59150361878085  -0.183267208082967  -2.75827521298519
3.31284638121915  -3.08976720808297  -2.82269521298519
-0.627853618780846  1.53490669191703  0.451964787014806
1.32627638121915  -1.07330720808297  0.122604787014806
2.17701638121915  4.39069279191703  4.06395478701481
2.94863638121915  -4.43971720808297  -2.90208521298519
2.31007638121915  -1.66634720808297  -1.59733521298519
-0.0325836187808459  3.04256279191703  1.88955578701481
-0.866833618780846  -1.63537720808297  -2.70130521298519
1.39141638121915  -6.19411720808297  -0.523825212985194
-0.147893618780846  0.855493791917033  -3.25949521298519
-0.109503618780845  1.39157729191703  -1.11673521298519
0.436676381219154  2.75208279191703  -0.709775212985194
-2.00056361878085  0.708649791917033  2.10824978701481
0.163076381219154  -0.123767208082966  0.315774787014806
