# Supplementary material for: Intraspecific variation and symmetry of the inner-ear labyrinth in a population of wild turkeys: implications for paleontological reconstructions
Source: PeerJ. 2019 Jul 23;7:e7355. doi: 10.7717/peerj.7355 (PMC6659666; doi:10.7717/peerj.7355)
Supplement: Supplemental Information 1 [file peerj-07-7355-s001.zip › initial 70 landmarks/left892.nts]

"left892
1 70 3 0 dim=3
-2.326916476  -5.7522727621368  3.22177419975333
3.392013524  -0.00273176213680002  1.58395419975333
3.374383524  -0.1859938621368  -2.18835580024667
-1.009156476  0.0871402378632  -3.15761580024667
1.466573524  1.9552672378632  2.09006419975333
-1.759366476  6.4401172378632  -1.28463580024667
-3.016276476  4.0688672378632  -3.12657580024667
-1.455126476  0.0163522378632  0.155284299753333
-0.210906476  3.1815472378632  -1.94013580024667
0.367723524  -2.6007127621368  -2.01334580024667
-1.665166476  -4.8020527621368  2.42643419975333
1.022373524  0.7032812378632  1.20093419975333
0.290693524  -2.1396427621368  -2.31302580024667
0.216753524  3.9908472378632  0.863812199753333
-2.371126476  5.4353972378632  -2.21885580024667
-0.142306476  4.7702672378632  0.388457199753333
0.993473524  2.6459372378632  1.78600419975333
-2.380026476  -5.6691727621368  3.29734419975333
-0.638836476  5.3474072378632  -0.0706228002466666
0.658313524  -0.6243577621368  1.92909419975333
0.662293524  3.2566672378632  1.22669419975333
-0.595356476  -2.5595127621368  1.27295419975333
0.464873524  -1.9459027621368  2.61579419975333
2.853893524  0.0345962378632  -2.14662580024667
2.168103524  -0.0759397621368  0.467669199753333
-1.584166476  -0.0763417621368  -2.06669580024667
-2.474216476  2.2387772378632  -2.63922580024667
-0.134496476  -1.6823027621368  0.253514199753333
3.669393524  0.1710602378632  -0.509676800246667
1.049163524  -0.3126987621368  0.381665199753333
1.145533524  -0.4054927621368  -3.16853580024667
0.926623524  1.8167272378632  1.94877419975333
-0.864026476  0.3023212378632  -2.91994580024667
0.242693524  -2.3419227621368  0.593574199753333
1.040723524  -1.7260127621368  1.29956419975333
2.952283524  -0.2976237621368  1.43516419975333
-1.438086476  1.8524672378632  -0.957165800246667
3.388113524  0.0974852378632  -1.45344580024667
-0.542816476  0.3536972378632  1.31592419975333
-0.897366476  -0.9297637621368  -0.717729800246667
3.435713524  0.1757702378632  0.572215199753333
0.315943524  0.9643872378632  2.15367419975333
-0.809886476  2.7692972378632  -1.16326580024667
1.416593524  -1.6141027621368  -2.88949580024667
-0.434546476  -1.0624327621368  1.16616419975333
-1.853536476  5.9891172378632  -1.29897580024667
-1.706926476  -0.0317177621368  -0.973325800246667
0.0287035239999997  1.3257572378632  0.977402199753333
0.159883524  2.7283672378632  -2.06214580024667
-0.571896476  -2.1962527621368  0.766003199753333
-1.221756476  -3.7557327621368  2.59034419975333
-1.371986476  -0.0130807621368  0.302328199753333
-0.607216476  -2.9752627621368  2.36505419975333
-0.814336476  -1.9479327621368  2.24153419975333
2.079863524  -0.4828347621368  -2.74231580024667
1.290093524  0.7861772378632  -3.31491580024667
-2.834026476  3.2639172378632  -3.02878580024667
0.388213524  -1.2774927621368  0.167987499753333
-1.275426476  1.1957672378632  -0.190438800246667
-1.787896476  -4.5272527621368  3.60573419975333
-2.685016476  4.4974572378632  -2.87707580024667
-1.987386476  1.6748472378632  -1.87197580024667
0.0501435239999998  -2.7992627621368  1.51121419975333
0.894563524  1.8569572378632  -2.77168580024667
-1.325516476  5.9189272378632  -0.571811800246667
0.197553524  -0.2766804621368  -3.27182580024667
-0.129296476  -1.0655037621368  -1.61665580024667
-0.543956476  -2.0918927621368  -1.25939580024667
1.786963524  -0.3017386621368  1.71654419975333
-0.264956476  0.1662932378632  -0.0536428002466666
