# Supplementary material for: Intraspecific variation and symmetry of the inner-ear labyrinth in a population of wild turkeys: implications for paleontological reconstructions
Source: PeerJ. 2019 Jul 23;7:e7355. doi: 10.7717/peerj.7355 (PMC6659666; doi:10.7717/peerj.7355)
Supplement: Supplemental Information 1 [file peerj-07-7355-s001.zip › initial 70 landmarks/left893.nts]

"left893
1 70 3 0 dim=3
-2.55646829333333  -5.4206240426824  4.16549025435347
3.30946170666667  0.2747419573176  2.01068025435347
3.35225170666667  -0.3319630426824  -2.06874974564653
-1.20570829333333  -0.3556550426824  -2.76537974564653
1.60508170666667  2.3883859573176  1.88545025435347
-1.44847829333333  6.3535759573176  -2.30527974564653
-3.28279829333333  3.4348559573176  -3.76017974564653
-1.46408829333333  -0.0264437426824  0.253703254353467
-0.708718293333333  3.2145859573176  -2.88748974564653
0.452111706666666  -3.0434740426824  -1.44585974564653
-1.83677829333333  -4.5390440426824  3.32599025435347
1.05603170666667  0.8338919573176  1.30894225435347
0.734231706666667  -2.4647340426824  -1.48469974564653
0.397221706666667  4.3715259573176  0.236385254353467
-2.37806829333333  5.2857659573176  -3.12076974564653
-0.0224082933333338  5.0672259573176  -0.351708745646533
1.05762170666667  2.9726359573176  1.44266025435347
-2.63767829333333  -5.0541440426824  4.09781025435347
-0.430838293333333  5.6919159573176  -1.01451974564653
0.607401706666667  -0.2941140426824  2.21220025435347
0.905681706666666  3.7274859573176  0.642067254353467
-0.760848293333333  -2.4940740426824  1.89078025435347
0.266641706666667  -1.5638640426824  2.95596025435347
2.84684170666667  -0.1269440426824  -2.13049974564653
2.13620170666667  0.0353841573176  0.690402254353467
-1.66408829333333  -0.1849780426824  -1.83135974564653
-2.51897829333333  2.0420159573176  -2.95346974564653
-0.306738293333334  -1.8280840426824  0.481201454353467
3.69327170666667  0.3129209573176  -0.268322745646533
1.03855170666667  -0.2685390426824  0.502847654353467
1.24605170666667  -0.7767130426824  -2.90318974564653
0.993861706666667  2.1743159573176  1.75525025435347
-1.12294829333333  -0.2433460426824  -2.78831974564653
0.282751706666667  -2.4291140426824  1.11145425435347
0.951981706666667  -1.4197940426824  1.63142025435347
2.83289170666667  0.00261145731760003  1.74189025435347
-1.77598829333333  1.7928959573176  -1.15344974564653
3.35680170666667  0.1367769573176  -1.36346974564653
-0.511668293333334  0.5136159573176  1.41914025435347
-0.915778293333334  -1.0853640426824  -0.416567745646533
3.43718170666667  0.4316199573176  0.841987254353467
0.391901706666667  1.2026659573176  2.22605025435347
-0.998468293333333  2.6962159573176  -1.97549974564653
1.03390170666667  -2.0633140426824  -2.63177974564653
-0.529888293333333  -0.9322880426824  1.50227025435347
-1.62779829333333  5.8572059573176  -2.31394974564653
-1.80465829333333  -0.0608398426824  -0.894729745646534
-0.041478293333333  1.5947359573176  0.903202254353467
-0.330558293333333  2.6708959573176  -2.90031974564653
-0.837108293333333  -2.1132940426824  1.21490125435347
-1.27425829333333  -3.5476240426824  3.23592025435347
-1.40786829333333  -0.0525482426824  0.394059254353467
-0.714028293333333  -2.9395240426824  2.82976025435347
-0.958548293333334  -1.7085440426824  2.43130025435347
1.92871170666667  -0.3786980426824  -2.47437974564653
1.17070170666667  0.4183499573176  -3.30614974564653
-3.05067829333333  2.7695059573176  -3.43595974564653
0.435581706666667  -1.2113240426824  0.514217254353467
-1.32537829333333  1.1775159573176  -0.259774745646533
-1.83844829333333  -4.1080040426824  4.34501025435347
-2.93247829333333  3.9740559573176  -3.53641974564653
-2.07435829333333  1.6206259573176  -2.10049974564653
0.0483617066666667  -2.6340240426824  2.04500025435347
0.629311706666666  1.6934359573176  -3.44416974564653
-0.861668293333333  6.0756159573176  -1.70562974564653
0.0277217066666665  -0.3572140426824  -2.98770974564653
-0.205598293333334  -1.2091340426824  -1.30091974564653
-0.476438293333333  -2.3096140426824  -0.628169745646533
1.88952170666667  -0.1107291426824  2.04267025435347
-0.330268293333334  0.2471569573176  0.0528722543534667
