# Supplementary material for: Intraspecific variation and symmetry of the inner-ear labyrinth in a population of wild turkeys: implications for paleontological reconstructions
Source: PeerJ. 2019 Jul 23;7:e7355. doi: 10.7717/peerj.7355 (PMC6659666; doi:10.7717/peerj.7355)
Supplement: Supplemental Information 1 [file peerj-07-7355-s001.zip › initial 70 landmarks/rt218.nts]

"rt218
1 70 3 0 dim=3
-2.57954016273176  -6.07002593550354  3.41228882144551
3.35302983726824  -0.0270159355035346  1.96233082144551
3.27945983726824  -0.348385935503535  -2.00857117855449
-0.98030016273176  -0.413605935503535  -2.85741117855449
1.48625983726824  2.20473406449647  2.19828382144551
-1.51507016273176  6.10404406449647  -1.25698117855449
-3.18474016273176  3.12905406449647  -3.29602117855449
-1.40398016273176  -0.283945935503535  0.409048821445512
-0.0962801627317593  2.83658406449647  -2.02421117855449
0.46120983726824  -2.95548593550353  -1.51650117855449
-1.83844016273176  -5.01006593550354  2.57736882144551
1.16693983726824  0.615764064496465  1.32121982144551
0.34859983726824  -2.43726993550353  -1.94780117855449
0.50078983726824  4.17804406449646  0.952205821445511
-2.30913016273176  4.89293406449647  -2.37383117855449
0.0660298372682405  4.87711406449646  0.503506821445512
1.41541983726824  2.85502406449647  1.71005882144551
-2.71863016273176  -5.88846593550354  3.27858882144551
-0.363340162731759  5.37052406449646  -0.0697311785544884
0.58045983726824  -0.937158935503535  2.33691582144551
0.967509837268241  3.48839406449646  1.24835382144551
-0.858380162731759  -2.79458593550353  1.70735482144551
0.502979837268241  -2.25493593550353  2.47076982144551
2.90677983726824  -0.154785935503535  -2.06049117855449
2.27367983726824  -0.0230659355035347  0.570504821445512
-1.55943016273176  -0.380245935503535  -1.74735117855449
-2.46155016273176  1.60142406449647  -2.73352117855449
-0.31253016273176  -1.92389693550353  0.451698821445511
3.65964983726824  0.232654064496465  -0.240241178554489
0.965369837268241  -0.430305935503535  0.652354821445511
1.06890983726824  -0.835546935503535  -3.02160117855449
0.959809837268241  1.95445406449647  2.04044282144551
-1.04503016273176  -0.347375935503535  -2.74974117855449
0.299409837268241  -2.72152993550353  0.931684821445511
1.02550983726824  -1.74280493550353  1.49132392144551
2.85106983726824  0.289714064496465  1.63755082144551
-1.50188016273176  1.50138406449647  -0.673901178554489
3.30472983726824  0.0371140644964652  -1.24912117855449
-0.47026016273176  0.172344064496465  1.61901982144551
-0.372860162731759  -1.25340593550353  -0.396031178554488
3.46166983726824  0.268684064496465  0.913605821445512
0.120819837268241  0.957684064496465  2.30744382144551
-0.673990162731759  2.44873406449647  -1.17383117855449
1.34015983726824  -2.05755493550353  -2.66307117855449
-0.56084016273176  -1.34947793550353  1.49574278144551
-1.74498016273176  5.69673406449647  -1.22802117855449
-1.66409016273176  -0.302835935503535  -0.660901178554489
-0.0378001627317589  1.31286406449647  1.25981682144551
0.30814983726824  2.50598406449646  -2.02014117855449
-0.76071016273176  -2.32142793550353  1.02586782144551
-1.39239016273176  -3.81279593550353  2.89025882144551
-1.35285016273176  -0.327055935503535  0.542397821445512
-0.83442016273176  -3.23722593550353  2.54612882144551
-0.839500162731759  -2.06897993550353  2.45159682144551
2.04920983726824  -0.299435935503535  -2.41711117855449
1.57906983726824  0.442594064496465  -2.85950117855449
-2.89381016273176  2.37337406449647  -3.11693117855449
0.509929837268241  -1.45107193550353  0.362178821445512
-1.21016016273176  0.798324064496465  -0.0607411785544885
-1.94298016273176  -4.65048593550353  3.87937882144551
-2.77201016273176  3.63303406449647  -2.86977117855449
-2.05588016273176  1.12510406449647  -1.71310117855449
0.0589798372682409  -3.19939593550354  1.76038782144551
1.11008983726824  1.61210406449647  -2.57932117855449
-0.821810162731759  5.86224406449646  -0.689601178554488
0.20200983726824  -0.427965935503535  -3.16385117855449
0.10340983726824  -1.15893393550353  -1.13135117855449
-0.407310162731759  -2.52909293550353  -0.884591178554489
1.79056983726824  -0.258025935503535  2.19873782144551
-0.0685701627317594  0.187154064496465  0.165438821445512
