# Supplementary material for: Intraspecific variation and symmetry of the inner-ear labyrinth in a population of wild turkeys: implications for paleontological reconstructions
Source: PeerJ. 2019 Jul 23;7:e7355. doi: 10.7717/peerj.7355 (PMC6659666; doi:10.7717/peerj.7355)
Supplement: Supplemental Information 1 [file peerj-07-7355-s001.zip › initial 70 landmarks/rt231.nts]

"rt231
1 70 3 0 dim=3
-2.64928380552221  -6.45848398806523  3.83891320170356
3.76166619447779  -0.0368739880652261  2.31643720170356
3.61757619447779  -0.775573988065226  -2.20553679829644
-1.34420380552221  -0.649953988065226  -2.98897679829644
1.68770619447779  2.15524601193477  2.53147320170356
-1.92275380552221  6.73887601193477  -1.82321679829644
-3.57078380552221  4.06620601193477  -3.66850679829644
-1.57323380552221  0.0444260119347738  0.584382201703561
-0.121903805522209  3.07260601193477  -1.97807679829644
0.200346194477791  -3.17793398806523  -1.46373679829644
-2.00259380552221  -5.29977398806523  3.29579320170356
1.26979619447779  0.609726011934774  1.68445120170356
0.0988761944777909  -2.77525798806523  -1.89984679829644
0.428156194477792  4.39966601193477  1.18884620170356
-2.57298380552221  5.63828601193477  -2.79549679829644
-0.0907438055222088  5.27570601193477  0.618653201703561
1.24916619447779  2.85863601193477  2.20102320170356
-2.79717380552221  -6.23028398806523  3.65879320170356
-0.754043805522209  5.82514601193477  -0.0633467982964386
0.609176194477791  -0.680353988065226  2.59610320170356
0.969966194477791  3.69948601193477  1.71555820170356
-0.821403805522209  -2.84290198806523  1.94774820170356
0.458856194477791  -2.00606378806523  3.19883320170356
2.97683619447779  -0.474853988065226  -2.22708679829644
2.44299619447779  -0.460563988065226  0.978915201703561
-1.89008380552221  -0.353813988065226  -1.81782679829644
-2.82556380552221  1.97158601193477  -3.00011679829644
-0.425653805522209  -2.01262098806523  0.653263201703561
3.84356619447779  -0.369423988065226  -0.0511867982964386
1.11770619447779  -0.365783988065226  0.747245201703561
1.07330619447779  -1.24748198806523  -3.13827679829644
1.05703619447779  1.92867601193477  2.33420020170356
-1.26432380552221  -0.411213988065226  -2.89762679829644
0.338736194477791  -2.86677698806523  1.29578590170356
1.11062619447779  -1.73027898806523  1.89059620170356
3.28322619447779  -0.316083988065226  2.01646120170356
-1.56446380552221  1.84683601193477  -0.799566798296439
3.87846619447779  -0.195263988065226  -1.39988679829644
-0.488983805522209  0.374556011934774  1.78858520170356
-0.759213805522209  -1.25462098806523  -0.433726798296439
3.73871619447779  -0.176923988065226  1.10508620170356
0.327186194477791  1.11367601193477  2.57538320170356
-0.880173805522209  2.78551601193477  -1.29097679829644
1.27226619447779  -2.27967598806523  -2.40785679829644
-0.652913805522209  -1.19256998806523  1.75981720170356
-2.07880380552221  6.25773601193477  -1.72933679829644
-1.85874380552221  -0.049403988065226  -0.626766798296439
0.0488261944777912  1.48973601193477  1.40931720170356
0.308596194477791  2.48126601193477  -2.13730679829644
-0.875373805522209  -2.42413498806523  1.26418780170356
-1.32315380552221  -4.23918398806523  3.11397320170356
-1.48087380552221  0.0897560119347741  0.720560201703561
-0.813413805522209  -3.29022398806523  2.91848320170356
-1.00170380552221  -2.05842908806523  2.88776320170356
2.02686619447779  -0.987993988065226  -2.29323679829644
1.37404619447779  0.153856011934774  -3.29541679829644
-3.08551380552221  3.21078601193477  -3.46909679829644
0.527876194477791  -1.49317298806523  0.703464201703561
-1.36816380552221  1.06619601193477  0.0610732017035614
-1.87952380552221  -4.97515398806523  4.36758320170356
-3.17001380552221  4.58669601193477  -3.44461679829644
-2.36965380552221  1.49594601193477  -1.82650679829644
0.0643961944777915  -3.16067398806523  2.09855420170356
1.13147619447779  1.60701601193477  -2.96234679829644
-1.43089380552221  6.24948601193477  -0.823096798296439
0.0355561944777908  -0.542233988065226  -3.18206679829644
-0.330663805522209  -1.35129198806523  -1.18737679829644
-0.648613805522209  -2.62479798806523  -0.767976798296439
2.03079619447779  -0.368053988065226  2.36842320170356
-0.174783805522209  0.286446011934774  0.341403201703561
