# Supplementary material for: Intraspecific variation and symmetry of the inner-ear labyrinth in a population of wild turkeys: implications for paleontological reconstructions
Source: PeerJ. 2019 Jul 23;7:e7355. doi: 10.7717/peerj.7355 (PMC6659666; doi:10.7717/peerj.7355)
Supplement: Supplemental Information 1 [file peerj-07-7355-s001.zip › initial 70 landmarks/rt239.nts]

"rt239
1 70 3 0 dim=3
-2.38889621048419  -6.60569744395091  3.72981947730723
3.31165378951581  -0.0158574439509137  2.40208947730723
2.89836378951581  -0.547518443950914  -2.33685752269277
-1.32718621048419  0.0246225560490863  -3.00632152269277
1.58604378951581  1.57694255604909  2.55422947730723
-1.57510621048419  6.34368255604909  -1.35164752269277
-3.34427621048419  3.87996255604909  -3.34696052269277
-1.23214621048419  -0.309527443950914  0.57865947730723
-0.112556210484194  3.09336255604909  -1.74329552269277
0.487423789515806  -3.20331744395091  -1.58409152269277
-1.66932621048419  -5.58177744395091  2.91652947730723
1.19406378951581  0.299512556049086  1.70284947730723
0.289933789515807  -2.56181744395091  -1.89335652269277
0.494643789515806  3.91568255604909  1.44421947730723
-2.34890621048419  5.39755255604909  -2.37504952269277
-0.0350562104841939  4.65768255604909  0.95441947730723
1.18589378951581  2.27960255604909  2.21964947730723
-2.12171621048419  -6.52764744395091  3.95600947730723
-0.234876210484194  5.38628255604909  0.0240294773072297
0.735203789515806  -0.932007443950914  2.54927947730723
0.872833789515806  3.16139255604909  1.78880947730723
-0.713446210484193  -3.13358744395091  1.89041947730723
0.517203789515806  -2.45736744395091  3.08338947730723
2.47598378951581  -0.283137443950914  -2.34525852269277
2.22350378951581  -0.332353443950914  0.899249477307229
-1.77837621048419  -0.118657443950914  -1.69392652269277
-2.73062621048419  2.11671255604909  -2.56999052269277
-0.165256210484193  -2.21510644395091  0.562769477307229
3.28407378951581  -0.00818744395091366  -0.19692052269277
1.07603378951581  -0.561822443950914  0.840279477307229
1.03882378951581  -0.521186443950914  -3.03913052269277
1.36329378951581  1.33209255604909  2.04899947730723
-1.00079621048419  -0.316298443950914  -2.73669552269277
0.413133789515806  -2.92832744395091  1.09985947730723
1.13345378951581  -1.95312644395091  1.88260947730723
3.02449378951581  -0.333232443950914  2.28166947730723
-1.35094621048419  1.58910255604909  -0.690380522692771
2.91837378951581  -0.252807443950914  -1.31035352269277
-0.374386210484193  -0.0693274439509136  1.90294947730723
-0.539406210484194  -1.24526484395091  -0.260070522692771
3.27334378951581  -0.0560074439509136  1.16723947730723
0.518113789515807  0.511682556049086  2.68305947730723
-0.654886210484193  2.71593255604909  -0.89526052269277
1.03060378951581  -1.96363444395091  -2.76582052269277
-0.356126210484194  -1.43559044395091  1.81830947730723
-1.55213621048419  5.89999255604909  -1.52277352269277
-1.08212621048419  -0.0784274439509137  -0.80714052269277
0.135733789515806  1.09829255604909  1.32057947730723
0.0514137895158063  2.63921255604909  -2.07765972269277
-0.666056210484193  -2.63496744395091  1.26934947730723
-0.826196210484193  -4.35864744395091  3.80647947730723
-1.17290621048419  -0.254367443950914  0.709439477307229
-0.406986210484194  -3.44941744395091  3.58801947730723
-0.779176210484194  -2.43653744395091  2.56306947730723
1.77322378951581  -0.844000443950914  -2.59842452269277
1.39300378951581  0.618662556049086  -3.10847052269277
-3.17789621048419  3.05501255604909  -3.12080052269277
0.630383789515806  -1.57675844395091  0.65476947730723
-1.14974621048419  0.862622556049086  0.179209477307229
-1.69108621048419  -5.33257744395091  4.19533947730723
-2.88496621048419  4.30282255604909  -3.05288052269277
-2.06235621048419  1.63926255604909  -1.58391052269277
0.224863789515806  -3.26421744395091  2.12012947730723
0.929083789515807  1.81066255604909  -2.70280952269277
-1.13265621048419  5.77964255604909  -0.44293052269277
-0.136566210484193  -0.482945443950914  -3.12170052269277
0.148303789515807  -1.40283794395091  -1.08188452269277
-0.443106210484193  -2.65033744395091  -0.669610522692771
1.93706378951581  -0.532831443950914  2.48769947730723
-0.127016210484193  -0.0690074439509138  0.35929947730723
