# Supplementary material for: Intraspecific variation and symmetry of the inner-ear labyrinth in a population of wild turkeys: implications for paleontological reconstructions
Source: PeerJ. 2019 Jul 23;7:e7355. doi: 10.7717/peerj.7355 (PMC6659666; doi:10.7717/peerj.7355)
Supplement: Supplemental Information 1 [file peerj-07-7355-s001.zip › initial 70 landmarks/rt403.nts]

"rt403
1 70 3 0 dim=3
-2.76700462585034  -7.13461782195225  2.31785535251305
3.98784537414966  -0.379277821952248  1.96761435251305
3.67992537414966  0.232542178047753  -2.40054464748695
-1.48972462585034  0.0342721780477523  -3.03231464748695
2.11891537414966  1.48500217804775  2.90823535251305
-1.78893462585034  6.90060217804775  -0.120974647486952
-3.64749462585034  4.63604217804775  -2.81501464748695
-1.61842462585034  -0.338547821952248  0.644590352513049
-0.35085462585034  3.79505217804775  -1.33469464748695
0.11087537414966  -3.10465582195225  -2.07027464748695
-2.04626462585034  -5.90392782195225  1.69118635251305
1.35452537414966  0.250432178047753  1.76229635251305
0.0495053741496598  -2.38230782195225  -2.34208464748695
0.55967537414966  3.98757217804775  2.15354635251305
-2.68963462585034  6.01109217804775  -1.32006464748695
-0.0850046258503398  4.84209217804775  1.74511135251305
1.95633537414966  2.36692217804775  2.39337535251305
-2.80977462585034  -6.82854782195225  2.11720135251305
-0.61303462585034  5.70789217804775  1.18696485251305
0.88401537414966  -1.37013782195225  2.34239535251305
1.29331537414966  3.27367217804775  2.32674535251305
-0.49716462585034  -3.39288582195225  1.33523935251305
0.51852537414966  -2.70744582195225  2.46772535251305
3.17959537414966  -0.146327821952247  -2.32960464748695
2.63184537414966  -0.263777821952248  0.749100352513049
-2.03364462585034  -0.172707821952247  -1.76577464748695
-2.69106462585034  2.61325217804775  -2.45248464748695
-0.28438462585034  -2.27414682195225  0.309682352513049
4.18934537414966  0.422922178047752  -0.332934647486951
1.09998537414966  -0.509047821952247  0.549142352513049
1.15586537414966  -0.242167821952247  -3.34152464748695
1.35715537414966  1.36668217804775  2.67011535251305
-1.35800462585034  0.265152178047753  -2.95506464748695
0.20078537414966  -3.17082982195225  0.435338352513049
1.26789537414966  -2.15697082195225  1.38919435251305
3.38831537414966  -0.0996978219522474  1.89275135251305
-1.60614462585034  1.85433217804775  -0.480784647486951
3.71484537414966  0.455882178047752  -1.49385464748695
-0.31007462585034  -0.287367821952248  1.82105535251305
-1.04512462585034  -1.26771782195225  -0.493254647486951
4.14384537414966  0.236422178047752  0.867776352513049
0.67554537414966  0.383722178047752  2.91879535251305
-0.91159462585034  2.85458217804775  -0.866974647486952
1.11212537414966  -1.68919782195225  -2.83145464748695
-0.55132462585034  -1.71388782195225  1.44710335251305
-2.12882462585034  6.51100217804775  -0.207444647486951
-1.83674462585034  0.00403217804775266  -0.659524647486951
0.24762537414966  1.01189217804775  1.61466235251305
0.0726753741496602  3.28064217804775  -1.49509464748695
-0.59868462585034  -2.81871862195225  0.767947352513049
-1.28115462585034  -4.76752782195225  2.66316535251305
-1.44495462585034  -0.435137821952248  0.801170352513049
-0.43287462585034  -4.11672782195225  2.19735435251305
-0.79678462585034  -2.92562102195225  2.30668535251305
2.17278537414966  -0.245087821952247  -2.62395464748695
1.28290537414966  1.19897217804775  -3.11236464748695
-3.55949462585034  3.72095217804775  -2.55412464748695
0.62485537414966  -1.73544782195225  0.241525352513049
-1.14734462585034  0.923702178047753  0.377702352513049
-1.95958462585034  -5.85456782195225  2.98372535251305
-3.27215462585034  5.03346217804775  -2.17589464748695
-2.40463462585034  2.05547217804775  -1.31309464748695
0.11174537414966  -3.80263382195225  1.18025515251305
0.76267537414966  2.44756217804775  -2.59628464748695
-1.10221462585034  6.33428217804775  0.488276352513049
-0.10475462585034  0.364212178047752  -3.02338464748695
-0.391784625850341  -1.35722782195225  -1.63895464748695
-0.74994462585034  -2.50941282195225  -1.16804464748695
2.24463537414966  -1.03676782195225  2.01185535251305
-0.40518462585034  -0.108217821952248  0.484795352513049
