# Supplementary material for: Intraspecific variation and symmetry of the inner-ear labyrinth in a population of wild turkeys: implications for paleontological reconstructions
Source: PeerJ. 2019 Jul 23;7:e7355. doi: 10.7717/peerj.7355 (PMC6659666; doi:10.7717/peerj.7355)
Supplement: Supplemental Information 1 [file peerj-07-7355-s001.zip › initial 70 landmarks/rt406.nts]

"rt406
1 70 3 0 dim=3
2.62921840533333  -6.4007594733072  -3.39805051941067
-3.60443159466667  0.4279605266928  -1.63217051941067
-3.21443159466667  0.0552885266928  2.60207948058933
1.14840840533333  -0.0435154733072  3.19923948058933
-1.63234159466667  2.2527805266928  -1.93995051941067
1.65378840533333  6.7106605266928  1.16008248058933
3.35415840533333  4.0490505266928  3.04884948058933
1.40423840533333  -0.00743447330720004  -0.445750519410667
-0.000281594666666741  3.0671305266928  2.04248948058933
-0.539411594666667  -2.7668994733072  1.81232948058933
1.84809840533333  -5.2325394733072  -2.61605051941067
-1.05566159466667  0.8849005266928  -1.33937051941067
-0.684711594666667  -2.1544694733072  1.97163948058933
-0.609211594666667  4.3494105266928  -0.878410519410667
2.52780840533333  5.7708005266928  2.23036948058933
-0.114401594666667  5.1597305266928  -0.619740519410667
-1.24853159466667  2.8643205266928  -1.45378051941067
2.68202840533333  -6.1013394733072  -3.09408051941067
0.409358405333334  5.7996905266928  -0.130909519410667
-0.689291594666666  -0.4699384733072  -2.09040051941067
-1.05587159466667  3.6552105266928  -1.11732051941067
0.743978405333333  -2.6581994733072  -1.70658051941067
-0.721531594666666  -2.0425694733072  -2.55292051941067
-2.77781159466667  -0.2473084733072  2.50086948058933
-2.15376159466667  0.2168995266928  -0.706700519410667
1.49398840533333  -0.0048114733072  1.88056948058933
2.47448840533333  2.1890305266928  2.64348948058933
0.140418405333333  -1.8048794733072  -0.369148519410667
-3.73873159466667  0.5737195266928  0.734159480589333
-1.15611159466667  -0.1250764733072  -0.514510519410667
-1.18083159466667  -0.3601555733072  3.36718948058933
-1.09984159466667  1.9570605266928  -1.67127051941067
0.909948405333334  -0.3285816733072  3.15376948058933
-0.378071594666667  -2.3108394733072  -0.787560519410667
-1.09150159466667  -1.5248194733072  -1.36949051941067
-3.06500159466667  0.3265615266928  -1.37370051941067
1.46685840533333  1.7991205266928  0.897973480589333
-3.33213159466667  0.3860395266928  1.71486948058933
0.440318405333333  0.3660365266928  -1.58874051941067
0.842658405333334  -1.0240204733072  0.561463080589333
-3.62263159466667  0.6387955266928  -0.422170519410667
-0.351681594666667  1.0448405266928  -2.26947051941067
0.798328405333333  2.6420905266928  1.43620448058933
-1.08498159466667  -1.5535194733072  3.03965948058933
0.315738405333333  -0.9566004733072  -1.30904051941067
1.67502840533333  6.3213905266928  1.28407148058933
1.41018840533333  0.0650295266928  0.857282480589333
-0.202781594666666  1.4470005266928  -1.10044051941067
-0.387981594666666  2.6881705266928  2.14447948058933
0.506498405333333  -2.1751494733072  -1.01947051941067
1.22733840533333  -4.1512994733072  -2.79384051941067
1.32599840533333  0.0305005266928  -0.568020519410667
0.569308405333333  -3.3030094733072  -2.56290051941067
0.811468405333333  -2.0936394733072  -2.45930051941067
-2.01534159466667  -0.3067389733072  2.84355948058933
-1.37809159466667  0.7694405266928  3.60997948058933
2.93926840533333  3.2854405266928  3.00625948058933
-0.516011594666666  -1.3087654733072  -0.387387519410667
1.02050840533333  1.1576905266928  0.0322504805893333
1.86141840533333  -4.9935794733072  -3.85766051941067
2.97689840533333  4.5741905266928  2.71321948058933
1.88768840533333  1.4851505266928  1.88729948058933
-0.056511594666667  -2.8342794733072  -1.73062051941067
-1.12656159466667  2.0358905266928  3.01562948058933
0.995308405333333  6.2064805266928  0.516401780589333
-0.122081594666667  -0.2913168733072  3.39169948058933
0.0491084053333331  -1.1152894733072  1.42207448058933
0.370568405333333  -2.2971394733072  0.960551480589333
-2.27280159466667  -0.2206114733072  -1.67285051941067
0.235448405333333  0.1867195266928  -0.164670519410667
