# Supplementary material for: Intraspecific variation and symmetry of the inner-ear labyrinth in a population of wild turkeys: implications for paleontological reconstructions
Source: PeerJ. 2019 Jul 23;7:e7355. doi: 10.7717/peerj.7355 (PMC6659666; doi:10.7717/peerj.7355)
Supplement: Supplemental Information 1 [file peerj-07-7355-s001.zip › initial 70 landmarks/rt407.nts]

"rt407
1 70 3 0 dim=3
2.659756164  -6.3774878519172  -2.86556483636027
-3.687553836  0.0535741480828  -2.27918483636027
-3.546153836  -0.2039608519172  2.76745516363973
1.201526164  -0.1133308519172  3.21035516363973
-1.678123836  2.0438221480828  -2.69912483636027
1.689306164  6.8404721480828  0.814745163639733
3.446726164  3.8208521480828  3.21786516363973
1.455486164  -0.1369898519172  -0.565524836360267
0.300806164  3.6603121480828  2.39123516363973
-0.428193836  -2.8340978519172  2.13253516363973
1.927746164  -5.3248578519172  -2.25841483636027
-1.337443836  0.6043521480828  -1.64089483636027
-0.354843836  -2.2197378519172  2.42942516363973
-0.575873836  4.4964621480828  -1.28888483636027
2.612796164  5.8130121480828  2.09242516363973
-0.0760138360000002  5.3079621480828  -0.974344836360267
-1.483903836  2.7203921480828  -2.06891483636027
2.656006164  -6.1003178519172  -2.63472483636027
0.480036164  5.9891721480828  -0.372094836360267
-0.640993836  -0.6499088519172  -2.29430483636027
-1.106273836  3.8035521480828  -1.88113483636027
0.849826164  -2.8314478519172  -1.58762483636027
-0.471713836  -2.2412678519172  -2.63044483636027
-2.977253836  -0.4347978519172  2.58788516363973
-2.377723836  -0.1234938519172  -0.938674836360267
1.615816164  0.0164441480828  1.88990116363973
2.657716164  2.3357521480828  2.64539516363973
0.238776164  -2.0147378519172  -0.239294836360267
-3.958753836  0.2002071480828  0.378561163639733
-1.095193836  -0.3263418519172  -0.836754836360267
-1.372573836  -0.4426648519172  3.62542516363973
-1.362553836  1.7833721480828  -2.18214483636027
0.972526164  -0.4012198519172  3.03875516363973
-0.314003836  -2.5792378519172  -0.733694836360267
-0.782323836  -1.6639018519172  -1.64339483636027
-3.201853836  -0.1725558519172  -2.01063483636027
1.364176164  1.7475321480828  1.02392496363973
-3.539153836  0.0990211480828  1.72719616363973
0.559306164  0.3207521480828  -1.89928483636027
0.562876164  -1.0648068519172  0.387907163639733
-3.768753836  0.1895711480828  -0.893634836360267
-0.460593836  0.8092821480828  -2.71204483636027
0.940246164  2.9380821480828  1.52480916363973
-1.204813836  -1.7684498519172  3.24277516363973
0.413256164  -1.1962288519172  -1.56026483636027
1.825246164  6.3005221480828  1.02365586363973
1.693756164  0.0216821480828  0.888472163639733
-0.148843836  1.3973921480828  -1.35723483636027
-0.138743836  3.1232321480828  2.46683516363973
0.666036164  -2.4730678519172  -0.863024836360267
1.183606164  -4.1690778519172  -3.21988483636027
1.404256164  -0.2075488519172  -0.681884836360267
0.434766164  -3.2508378519172  -3.07569483636027
0.769216164  -2.2245278519172  -2.61365483636027
-2.164363836  -0.3777728519172  3.10761516363973
-1.391233836  0.7682121480828  3.84387516363973
3.153556164  3.0814321480828  3.14724516363973
-0.434663836  -1.4026048519172  -0.480894836360267
1.177546164  1.1892021480828  -0.0938748363602666
1.871506164  -5.0536578519172  -3.45578483636027
3.118966164  4.4224321480828  2.80287516363973
2.135786164  1.7448221480828  1.79074916363973
-0.100613836  -3.0468778519172  -1.64951483636027
-0.954423836000001  2.2315621480828  3.20045516363973
1.033856164  6.5241421480828  0.193712163639733
-0.169403836  -0.3634998519172  3.55923516363973
0.156436164  -1.1524878519172  1.66720916363973
0.521906164  -2.3574478519172  1.11250916363973
-2.125453836  -0.3523208519172  -2.23613483636027
0.318566164  0.1415921480828  -0.280404836360267
