# Supplementary material for: Intraspecific variation and symmetry of the inner-ear labyrinth in a population of wild turkeys: implications for paleontological reconstructions
Source: PeerJ. 2019 Jul 23;7:e7355. doi: 10.7717/peerj.7355 (PMC6659666; doi:10.7717/peerj.7355)
Supplement: Supplemental Information 1 [file peerj-07-7355-s001.zip › initial 70 landmarks/rt408.nts]

"rt408
1 70 3 0 dim=3
2.31840842266667  -6.63531013349507  -2.62375822167133
-3.56704157733333  -0.112116133495067  -1.96132822167133
-3.47666157733333  0.267976866504933  2.15557177832867
1.37479842266667  0.157025866504933  2.77230177832867
-1.61964157733333  1.68688986650493  -2.42516822167133
1.82700842266667  6.57967986650493  0.711224778328667
3.42340842266667  4.40259986650493  2.63566177832867
1.41919842266667  -0.161060133495067  -0.476343221671333
0.410218422666667  3.60707986650493  1.41892177832867
-0.670361577333334  -2.47789013349507  2.11482177832867
1.68985842266667  -5.39151013349507  -1.82041822167133
-1.07148157733333  0.523249866504933  -1.55228822167133
-0.865861577333334  -1.87936013349507  1.97587177832867
-0.347621577333333  4.08037986650493  -1.71482822167133
2.44834842266667  5.67349986650493  1.64637177832867
0.226358422666667  4.88070986650493  -1.25599822167133
-1.37267157733333  2.35959986650493  -1.87241822167133
1.99367842266667  -6.54170013349507  -2.84141822167133
0.765268422666667  5.54617986650493  -0.747236221671333
-0.782881577333334  -0.931795133495067  -2.09497822167133
-1.05279157733333  3.27919986650493  -1.63635822167133
0.683598422666667  -3.01278013349507  -1.28981822167133
-0.597901577333333  -2.43566013349507  -2.38003822167133
-3.05883157733333  0.466409866504933  2.26885177832867
-2.28868157733333  -0.136411133495067  -0.775192221671333
1.87723842266667  -0.0225691334950667  1.69214177832867
2.89183842266667  2.49520986650493  2.14553177832867
0.100998422666667  -1.84718013349507  -0.139138221671333
-3.81614157733333  0.628839866504933  0.165573478328667
-1.06032157733333  -0.333119133495067  -0.594380221671333
-1.08365157733333  -0.0436661334950666  3.15525177832867
-1.00206157733333  1.52392986650493  -2.41939822167133
1.08218842266667  -0.132852133495067  2.59640177832867
-0.528641577333333  -2.61408013349507  -0.512263221671333
-1.08169157733333  -1.91125013349507  -1.28321822167133
-3.07554157733333  0.157476866504933  -1.73337822167133
1.63307842266667  1.83453986650493  0.371811778328667
-3.51894157733333  0.599959866504933  1.32324177832867
0.505988422666667  -0.0343981334950667  -1.66332822167133
0.741948422666667  -0.976359133495067  0.591965778328667
-3.69334157733333  0.424059866504933  -0.951638221671333
-0.315421577333334  0.548709866504933  -2.51596822167133
0.914458422666667  2.93727986650493  0.680612778328667
-0.994511577333333  -1.12634513349507  2.94907177832867
0.364228422666667  -1.33498113349507  -1.43366822167133
1.75917842266667  6.10371986650493  0.948637778328667
1.75581842266667  0.0207728665049333  0.519114778328667
-0.126481577333333  1.14558986650493  -1.23571822167133
-0.0636715773333332  3.14627986650493  1.53701177832867
0.530138422666666  -2.49473013349507  -0.620787221671333
0.871638422666667  -4.55766013349507  -2.88340822167133
1.33675842266667  -0.191969133495067  -0.593710221671333
0.016088422666667  -3.70477013349507  -2.63926822167133
0.725298422666667  -2.37341013349507  -2.26339822167133
-2.10660157733333  0.377180866504933  2.53676177832867
-1.18655157733333  1.21277986650493  3.10760177832867
3.27181842266667  3.55391986650493  2.44640177832867
-0.516501577333334  -1.44071613349507  -0.364742221671333
1.21756842266667  1.01835986650493  -0.176589221671333
1.53096842266667  -5.33288013349507  -3.07279822167133
2.94303842266667  4.75164986650493  2.32437177832867
2.28614842266667  1.88318986650493  1.39303177832867
-0.251341577333333  -3.19636013349507  -1.34732822167133
-0.620061577333334  2.28140986650493  2.58461177832867
1.35638842266667  6.07467986650493  -0.151005221671333
-0.0664515773333337  0.283574866504933  2.64896177832867
-0.111611577333334  -0.884317133495067  1.29043177832867
0.301608422666667  -2.19596013349507  1.14433177832867
-1.90949157733333  -0.0160141334950667  -2.04191822167133
0.251908422666667  0.00314886650493332  -0.274630221671333
