# Supplementary material for: Intraspecific variation and symmetry of the inner-ear labyrinth in a population of wild turkeys: implications for paleontological reconstructions
Source: PeerJ. 2019 Jul 23;7:e7355. doi: 10.7717/peerj.7355 (PMC6659666; doi:10.7717/peerj.7355)
Supplement: Supplemental Information 1 [file peerj-07-7355-s001.zip › initial 70 landmarks/rt410.nts]

"rt410
1 70 3 0 dim=3
2.73047302133333  -6.375073856872  -3.00555390246093
-3.56662697866667  0.403763143128  -1.82450390246093
-3.47492697866667  0.0836831431279999  2.20690609753907
0.940623021333333  0.015634143128  3.27772609753907
-1.69289697866667  2.803076143128  -2.42400390246093
1.85896302133333  6.762496143128  1.89041609753907
3.40572302133333  4.565556143128  3.63433609753907
1.37406302133333  0.243257143128  -0.317145902460933
0.165093021333333  3.511876143128  2.23831609753907
-0.422206978666666  -2.664163856872  1.90062609753907
1.97174302133333  -5.125033856872  -2.33497390246093
-1.17667697866667  1.094526143128  -1.52184390246093
-0.527306978666667  -1.952043856872  2.09692609753907
-0.406106978666667  4.801466143128  -0.962973902460933
2.48976302133333  5.883636143128  2.81000609753907
0.0339030213333333  5.400136143128  -0.427777902460933
-1.43362697866667  3.423146143128  -1.82231390246093
2.71171302133333  -6.074343856872  -2.73655390246093
0.534473021333333  6.050746143128  0.290229097539067
-0.795526978666667  -0.437776856872  -2.27569390246093
-0.974966978666667  4.157186143128  -1.44585390246093
0.679573021333333  -2.650293856872  -1.45830390246093
-0.261986978666667  -1.624713856872  -2.56306390246093
-2.93479697866667  0.309910143128  2.20249609753907
-2.40605697866667  0.314838143128  -0.763492902460933
1.43826302133333  -0.160246856872  2.17763609753907
2.56578302133333  2.553276143128  3.05648609753907
0.163733021333333  -1.710283856872  -0.324914902460933
-3.92342697866667  0.588616143128  0.291078097539067
-1.13024697866667  -0.00139385687200004  -0.566996902460933
-1.36904697866667  -0.374308856872  3.27938609753907
-1.16378697866667  2.406536143128  -2.14602390246093
0.857023021333334  -0.210458856872  3.12986609753907
-0.255686978666666  -2.423783856872  -0.608260902460933
-1.14575697866667  -1.434660856872  -1.51781390246093
-3.09658697866667  0.665156143128  -1.68029390246093
1.52150302133333  2.203016143128  0.990041097539067
-3.60532697866667  0.407990143128  1.36291609753907
0.280173021333333  0.609426143128  -1.54659390246093
0.784343021333334  -0.906148856872  0.590514097539067
-3.77462697866667  0.711236143128  -0.759310902460933
-0.369886978666667  1.577836143128  -2.32700390246093
0.618153021333333  3.072196143128  1.39921609753907
-1.10209697866667  -1.523544856872  3.02694609753907
0.528273021333333  -0.900934856872  -1.33747390246093
1.81052302133333  6.263096143128  2.01515609753907
1.35524302133333  0.259228143128  0.981676097539067
-0.260936978666666  1.731596143128  -1.34105390246093
-0.208326978666667  3.096466143128  2.38330609753907
0.608353021333333  -2.183243856872  -0.845738902460933
1.34892302133333  -4.077763856872  -2.77606390246093
1.31153302133333  0.163140143128  -0.441449902460933
0.689033021333333  -3.119403856872  -2.56202390246093
0.678433021333333  -1.924183856872  -2.25836390246093
-2.20836697866667  -0.265994856872  2.68876609753907
-1.37953697866667  0.933906143128  3.46228609753907
3.01476302133333  3.730606143128  3.52387609753907
-0.459686978666667  -1.120671856872  -0.427685902460933
1.22364302133333  1.369836143128  0.162405797539067
2.02612302133333  -4.881933856872  -3.46717390246093
3.03908302133333  4.971646143128  3.35114609753907
1.86274302133333  1.808746143128  2.21590609753907
0.0425230213333329  -2.946223856872  -1.46411390246093
-1.06382697866667  2.237716143128  2.91830609753907
1.13034302133333  6.513556143128  1.12245609753907
-0.273326978666666  0.216710143128  3.22065609753907
0.102783021333333  -1.026825856872  1.43896609753907
0.487983021333334  -2.172443856872  1.04323909753907
-1.93791697866667  0.181650143128  -2.21725390246093
0.213133021333334  0.424037143128  -0.119786902460933
