# Supplementary material for: Intraspecific variation and symmetry of the inner-ear labyrinth in a population of wild turkeys: implications for paleontological reconstructions
Source: PeerJ. 2019 Jul 23;7:e7355. doi: 10.7717/peerj.7355 (PMC6659666; doi:10.7717/peerj.7355)
Supplement: Supplemental Information 1 [file peerj-07-7355-s001.zip › initial 70 landmarks/rt411.nts]

"rt411
1 70 3 0 dim=3
2.53292964514408  -6.26996483659085  -4.46679883250854
-3.66059035485592  0.206615163409151  -1.94189383250854
-3.55976035485592  -0.527104836590848  2.27852116749146
1.18286964514408  -0.685304836590849  3.06507116749146
-1.47386035485592  2.37946516340915  -2.06170183250854
1.84482964514408  6.40939516340915  2.49922116749146
3.39244964514408  3.79690516340915  3.84489116749146
1.38795964514408  -0.314484836590848  -0.511602832508538
0.368579645144077  2.99699516340915  2.35628116749146
-0.704580354855924  -3.31758483659085  1.21460116749146
1.72985964514408  -5.35849483659085  -3.51145883250854
-1.12668035485592  0.761295163409152  -1.44476283250854
-0.964440354855923  -2.78856783659085  1.38470116749146
-0.249710354855923  4.49007516340915  -0.550389832508538
2.70097964514408  5.41687516340915  3.11200116749146
0.246129645144077  5.11039516340915  0.0710611674914621
-1.06702035485592  3.02524516340915  -1.64697483250854
2.46532964514408  -5.97319483659085  -4.11878883250854
0.829109645144076  5.60542516340915  0.873171167491462
-0.738750354855923  -0.733074836590848  -2.48468883250854
-0.709460354855924  3.73040516340915  -1.11494783250854
0.756459645144077  -2.83127483659085  -2.24727883250854
-0.676780354855924  -2.18161377659085  -2.93107883250854
-2.89822035485592  -0.422144836590848  2.20964116749146
-2.29703035485592  -0.0970648365908486  -0.772588832508538
1.62735964514408  -0.893714836590848  1.73535116749146
2.50049964514408  1.92008516340915  3.09397116749146
0.130799645144077  -2.12912583659085  -0.650768832508538
-3.88444035485592  0.186445163409152  0.395951167491462
-1.08163035485592  -0.393274836590848  -0.745242832508538
-1.26108035485592  -1.01511483659085  3.05107116749146
-0.888310354855923  2.11778516340915  -1.89100583250854
0.794879645144076  -0.388234836590849  2.84140116749146
-0.414300354855923  -2.67223083659085  -1.34700103250854
-1.08279035485592  -1.73636583659085  -1.96392983250854
-3.15326035485592  0.445615163409152  -1.71413083250854
1.67953964514408  1.52661516340915  1.09923116749146
-3.59141035485592  -0.149474836590848  1.42591116749146
0.520959645144077  0.302195163409151  -1.65346783250854
0.724309645144076  -1.36667983659085  0.252231167491462
-3.86744035485592  0.412845163409152  -0.794195832508538
-0.285350354855923  1.10834516340915  -2.38996883250854
0.780619645144077  2.36035516340915  1.61625116749146
-1.25984035485592  -2.32775983659085  2.75615116749146
0.431669645144077  -1.34499383659085  -1.79381283250854
2.02017964514408  5.93873516340915  2.40482116749146
1.15272964514408  -0.321174836590848  0.836291167491462
-0.0247703548559229  1.38575516340915  -1.09844083250854
0.0173096451440766  2.40875516340915  2.47155116749146
0.558649645144076  -2.61009283659085  -1.47601283250854
0.800939645144077  -4.05336483659085  -3.62297883250854
1.31190964514408  -0.227564836590848  -0.630882832508538
0.307529645144077  -3.40752483659085  -3.51895883250854
0.847069645144077  -2.14729753659085  -2.77213883250854
-2.09937035485592  -0.594694836590848  2.43410116749146
-1.25015035485592  0.156505163409152  3.48398116749146
3.25365964514408  2.94041516340915  3.43378116749146
-0.525160354855923  -1.51855683659085  -0.797151832508538
1.28841964514408  0.812395163409152  0.128481167491462
1.84580964514408  -4.82802483659085  -4.75528883250854
2.92463964514408  4.30615516340915  3.67766116749146
2.17714964514408  1.45480516340915  1.92960116749146
-0.0728503548559234  -2.90870283659085  -2.37853883250854
-1.06847035485592  1.62234516340915  2.98819116749146
1.38345964514408  5.95860516340915  1.62634116749146
-0.198140354855923  -0.662504836590849  3.21860116749146
-0.199880354855923  -1.54372183659085  1.00666116749146
0.292469645144077  -2.78205283659085  0.340021167491462
-1.95630035485592  -0.390854836590848  -2.27222483250854
0.299299645144077  -0.107434836590849  -0.233718832508538
