# Supplementary material for: Intraspecific variation and symmetry of the inner-ear labyrinth in a population of wild turkeys: implications for paleontological reconstructions
Source: PeerJ. 2019 Jul 23;7:e7355. doi: 10.7717/peerj.7355 (PMC6659666; doi:10.7717/peerj.7355)
Supplement: Supplemental Information 1 [file peerj-07-7355-s001.zip › initial 70 landmarks/rt413.nts]

"rt413
1 70 3 0 dim=3
-2.67731924503135  -5.89548868862985  4.17165439172576
3.65172075496865  0.0720113113701481  2.00470139172576
3.36802075496865  -0.942070688629852  -2.04145560827424
-1.12635924503135  -0.466128688629852  -2.78108560827424
1.68772075496865  1.73853131137015  2.19355439172576
-1.72620924503135  6.33940131137015  -2.31193560827424
-3.35906924503135  3.51236131137015  -3.75917560827424
-1.44689924503135  -0.097058688629852  0.588189391725757
-0.268929245031346  2.87820131137015  -1.91967560827424
0.377320754968654  -3.37663868862985  -1.31829560827424
-1.97407924503135  -4.91087868862985  3.22834439172576
1.21022075496865  0.453891311370148  1.46013639172576
0.710410754968654  -2.78331868862985  -1.40473560827424
0.373360754968654  3.84436131137015  0.607677391725757
-2.47816924503135  5.13646131137015  -3.02045560827424
0.106300754968654  4.70307131137015  0.0287143917257571
1.27066075496865  2.53150131137015  1.80784339172576
-2.78822924503135  -5.64987868862985  4.02196439172576
-0.406879245031346  5.37347131137015  -0.677795608274243
0.633680754968654  -0.712509688629852  2.37934439172576
0.892620754968654  3.33079131137015  1.38934239172576
-0.588559245031346  -2.70147868862985  2.08928439172576
0.510110754968654  -1.90894868862985  3.12131439172576
2.87701075496865  -1.18996868862985  -2.05593560827424
2.50335075496865  -0.284278688629852  0.754380391725757
-1.73657924503135  -0.569115688629852  -1.63371560827424
-2.78915924503135  1.89513131137015  -2.62968560827424
-0.262069245031346  -1.96795968862985  0.672741391725757
3.75722075496865  -0.0456686886298519  -0.244305608274243
0.944320754968654  -0.595755688629852  0.665717391725757
1.12267075496865  -1.09209168862985  -2.84789560827424
1.09242075496865  1.65491131137015  2.12768439172576
-1.04151924503135  -0.672494688629852  -2.74265560827424
0.312720754968654  -2.69951868862985  1.31564039172576
1.09547075496865  -1.90027968862985  1.87172239172576
3.17475075496865  0.300261311370148  1.89266739172576
-1.57914924503135  1.63781131137015  -0.693485608274243
3.48282075496865  -0.400178688629852  -1.37272560827424
-0.450109245031346  0.248881311370148  1.78259839172576
-0.699149245031346  -1.18324768862985  -0.277815608274243
3.87292075496865  0.182131311370148  0.900686391725757
0.313360754968654  0.908081311370148  2.38308439172576
-0.950819245031346  2.60684131137015  -1.17348560827424
1.23805075496865  -2.29195468862985  -2.36146560827424
-0.459919245031346  -1.22823868862985  1.70007039172576
-1.63324924503135  5.88336131137015  -2.47901560827424
-1.54452924503135  0.035941311370148  -0.658965608274243
-0.0375392450313456  1.24645131137015  1.37598839172576
0.160580754968654  2.36891131137015  -1.96698560827424
-0.662039245031346  -2.44714568862985  1.35693339172576
-1.20302924503135  -3.78654868862985  3.52792439172576
-1.39678924503135  -0.143858688629852  0.710971391725757
-0.601299245031346  -3.13272868862985  3.21529439172576
-0.878639245031345  -1.95361868862985  2.76902439172576
2.07066075496865  -1.27864768862985  -2.41093560827424
1.20500075496865  0.092811311370148  -2.87685560827424
-3.21450924503135  2.77291131137015  -3.24714560827424
0.599450754968654  -1.43903768862985  0.676670391725757
-1.11358924503135  0.916391311370148  0.0218043917257569
-1.91927924503135  -4.46711868862985  4.49556439172576
-2.90816924503135  3.99955131137015  -3.49126560827424
-1.94448924503135  1.24448131137015  -1.93404560827424
0.0283607549686545  -2.91036868862985  2.18017439172576
0.863410754968654  1.21310131137015  -2.68375560827424
-0.989339245031346  5.92318131137015  -1.55180560827424
0.0621007549686544  -0.818433688629852  -3.01304560827424
0.162940754968654  -1.47386398862985  -0.931415608274243
-0.455629245031346  -2.60430868862985  -0.411385608274243
2.00104075496865  -0.484948688629852  2.25382439172576
-0.343329245031346  -0.0104786886298519  0.459904391725757
