# Supplementary material for: Intraspecific variation and symmetry of the inner-ear labyrinth in a population of wild turkeys: implications for paleontological reconstructions
Source: PeerJ. 2019 Jul 23;7:e7355. doi: 10.7717/peerj.7355 (PMC6659666; doi:10.7717/peerj.7355)
Supplement: Supplemental Information 1 [file peerj-07-7355-s001.zip › initial 70 landmarks/rt443.nts]

"rt443
1 70 3 0 dim=3
2.52266297866667  -6.56271356767242  -1.95376993703955
-3.34605702133333  -0.159494567672419  -2.00138993703955
-3.68794702133333  0.369271432327581  2.21871006296045
1.06450297866667  0.545249432327581  3.30119006296045
-1.80747702133333  1.89948643232758  -2.72261993703955
1.70340297866667  7.10153643232758  0.516815062960453
3.37207297866667  4.63242643232758  2.91941006296045
1.48962297866667  -0.0778905676724187  -0.512769937039547
0.523522978666667  4.18170643232758  1.54673706296045
-0.542177021333334  -2.57078356767242  2.37176006296045
1.77684297866667  -5.46256356767242  -1.57435993703955
-1.28483702133333  0.534360432327581  -1.58052993703955
-0.486897021333333  -2.00321356767242  2.60499006296045
-0.575657021333334  4.53552643232758  -1.93940993703955
2.52946297866667  6.18103643232758  1.76165006296045
-0.014487021333333  5.41767643232758  -1.33950993703955
-1.27553702133333  2.72350643232758  -2.58603993703955
2.51792297866667  -6.20009356767242  -1.83894993703955
0.560252978666666  6.15261643232758  -0.840799937039547
-0.620867021333334  -0.984854567672419  -2.11322993703955
-1.20683702133333  3.63292643232758  -1.94599993703955
0.697272978666667  -2.92544356767242  -1.03833993703955
-0.433717021333334  -2.37580356767242  -2.36141993703955
-2.96389702133333  0.518346432327581  2.07678006296045
-2.42882702133333  0.0637594323275813  -0.821829937039547
1.32515297866667  0.355563432327581  1.90755006296045
2.44334297866667  2.86209643232758  2.68457006296045
0.269242978666666  -1.91737356767242  -0.0670319370395467
-3.89945702133333  0.420372432327581  0.155876062960453
-1.04436702133333  -0.133694567672419  -0.537009937039547
-1.50343702133333  0.125560432327581  3.18573006296045
-1.20861702133333  1.75423643232758  -2.27081993703955
0.747602978666667  0.577311432327581  2.80712006296045
-0.340487021333334  -2.54132356767242  -0.405999937039547
-1.16637702133333  -2.05897356767242  -1.22503993703955
-2.92567702133333  0.137149432327581  -1.99374993703955
1.34715297866667  2.15744643232758  0.795665462960453
-3.62138702133333  0.454933432327581  1.26814106296045
0.533792978666667  0.100784432327581  -1.69088993703955
0.938982978666666  -1.23884956767242  0.498698062960453
-3.60537702133333  0.329537432327581  -0.983409937039547
-0.230867021333333  0.714966432327581  -2.63292993703955
1.00539297866667  3.30411643232758  0.971276062960453
-1.31471702133333  -1.12393856767242  3.21653006296045
0.534452978666667  -1.32825956767242  -1.32393993703955
1.83624297866667  6.62398643232758  0.637760062960453
1.72624297866667  0.303622432327581  0.823403762960453
-0.223327021333333  1.28592643232758  -1.48861993703955
0.0655529786666664  3.65818643232758  1.78860106296045
0.622212978666666  -2.45574356767242  -0.638279937039547
1.34652297866667  -4.35589356767242  -2.04294993703955
1.42004297866667  -0.0544645676724187  -0.674639937039547
0.654392978666667  -3.52070356767242  -1.88926993703955
0.923502978666667  -2.45911356767242  -1.96049993703955
-2.30560702133333  0.0973704323275813  2.82510006296045
-1.55858702133333  1.51160643232758  3.01847006296045
3.23491297866667  3.77431643232758  2.77697006296045
-0.669517021333333  -1.28420456767242  -0.0315569370395466
1.38509297866667  1.02682643232758  0.269570062960453
1.87490297866667  -5.24743356767242  -2.72665993703955
2.96010297866667  5.09213643232758  2.54619006296045
1.94763297866667  2.11140643232758  1.85857806296045
-0.031497021333333  -3.11532356767242  -1.20634993703955
-1.01813702133333  2.90633643232758  2.54948006296045
1.10754297866667  6.68563643232758  -0.194069937039547
-0.241577021333333  0.281655432327581  3.40295006296045
-0.00638702133333324  -0.908519567672419  1.55876506296045
0.460102978666667  -2.15919356767242  1.40547106296045
-1.99115702133333  -0.542722567672419  -2.11122993703955
0.290322978666667  0.205476432327581  -0.303519937039547
