# Supplementary material for: Intraspecific variation and symmetry of the inner-ear labyrinth in a population of wild turkeys: implications for paleontological reconstructions
Source: PeerJ. 2019 Jul 23;7:e7355. doi: 10.7717/peerj.7355 (PMC6659666; doi:10.7717/peerj.7355)
Supplement: Supplemental Information 1 [file peerj-07-7355-s001.zip › initial 70 landmarks/rt599.nts]

"rt599
1 70 3 0 dim=3
2.64957396266667  -6.03072431238827  -2.6180692298876
-3.37746603733333  0.186110687611733  -1.8749692298876
-3.21778603733333  0.579405687611733  2.6907607701124
1.33095396266667  0.622275687611733  3.1413207701124
-1.78561603733333  2.12494568761173  -2.3364592298876
1.79954396266667  7.05582568761173  1.0035417701124
3.49694396266667  5.02766568761173  2.6600507701124
1.22385396266667  0.0581166876117334  -0.4468632298876
0.456843962666667  4.18710568761173  1.9409207701124
-0.241846037333333  -2.33741431238827  2.1145507701124
1.82288396266667  -5.04178431238827  -1.9960192298876
-1.23306603733333  0.734657687611733  -1.4786192298876
-0.567846037333333  -1.83808431238827  2.1791107701124
-0.516616037333333  4.43814568761173  -1.1265592298876
2.58870396266667  6.21766568761173  1.8110207701124
-0.105536037333333  5.37943568761173  -0.7297552298876
-1.30533603733333  2.89348568761173  -1.9877692298876
2.68614396266667  -5.76625431238827  -2.3919592298876
0.436633962666667  6.05744568761173  -0.1681102298876
-0.679716037333334  -0.597148312388267  -1.9820492298876
-0.991766037333334  3.63918568761173  -1.4560192298876
0.595993962666667  -2.64809431238827  -1.2799292298876
-0.419366037333334  -2.02159431238827  -2.5080792298876
-2.64350603733333  0.649384687611733  2.5944907701124
-2.25571603733333  0.127921687611733  -0.4916132298876
1.55486396266667  0.485094687611733  1.8211307701124
2.63558396266667  3.11101568761173  2.4526107701124
0.236783962666667  -1.62228431238827  -0.0915262298876001
-3.72920603733333  0.638905687611733  0.5429757701124
-1.01963603733333  -0.0516158123882666  -0.5367442298876
-1.13232603733333  0.306901687611733  3.3622907701124
-1.10465603733333  1.91000568761173  -2.0599692298876
1.01056396266667  0.661763687611733  2.8444507701124
-0.302736037333333  -2.45154431238827  -0.5024982298876
-1.20719603733333  -1.52267431238827  -1.3294692298876
-2.92792603733333  0.406629687611733  -1.6276392298876
1.33195396266667  2.28244568761173  0.8687057701124
-3.33161603733333  0.664196687611733  1.6980507701124
0.327303962666666  0.363133687611733  -1.6230592298876
0.398303962666667  -0.893308312388267  0.3970767701124
-3.54913603733333  0.479981687611733  -0.7580892298876
-0.595796037333334  0.904395687611733  -2.3576592298876
0.929623962666667  3.40793568761173  1.1448297701124
-0.916016037333333  -0.985650312388267  3.1152507701124
0.325813962666667  -1.02940031238827  -1.3201992298876
1.94114396266667  6.75155568761173  0.9596947701124
1.39057396266667  0.381699687611733  0.7886577701124
-0.208386037333333  1.48578568761173  -1.2802592298876
0.127493962666667  3.74279568761173  2.1907807701124
0.636243962666667  -2.17008431238827  -0.7915292298876
1.22521396266667  -4.00572431238827  -2.2325192298876
1.11300396266667  0.0407846876117334  -0.5635222298876
0.655653962666667  -3.14641431238827  -2.1581392298876
0.713083962666667  -1.95876431238827  -2.3623792298876
-1.88697603733333  0.419278687611733  2.8017707701124
-1.27462603733333  1.63647568761173  3.3967207701124
3.28915396266667  4.12675568761173  2.5362207701124
-0.670756037333333  -1.03176031238827  -0.1784182298876
1.05082396266667  1.25263568761173  0.0559117701123999
1.80727396266667  -4.83776431238827  -3.2563592298876
3.05660396266667  5.40867568761173  2.3587107701124
2.06635396266667  2.42701568761173  1.6958807701124
-0.0741860373333336  -2.95216431238827  -1.3029192298876
-0.801666037333334  2.84952568761173  2.9891107701124
1.23513396266667  6.54318568761173  0.2247509701124
0.00228396266666688  0.742625687611733  3.3301507701124
0.246593962666666  -0.727537312388267  1.6061407701124
0.513413962666667  -1.94154431238827  1.2869407701124
-1.97200603733333  -0.201620012388267  -1.9075292298876
0.141983962666666  0.385590687611733  -0.2327822298876
