# Supplementary material for: Intraspecific variation and symmetry of the inner-ear labyrinth in a population of wild turkeys: implications for paleontological reconstructions
Source: PeerJ. 2019 Jul 23;7:e7355. doi: 10.7717/peerj.7355 (PMC6659666; doi:10.7717/peerj.7355)
Supplement: Supplemental Information 1 [file peerj-07-7355-s001.zip › initial 70 landmarks/rt610.nts]

"rt610
1 70 3 0 dim=3
-2.56895659066667  -6.70496535940198  3.22898607520667
3.36275340933333  -0.0930013594019787  2.15227607520667
3.53480340933333  -0.0339943594019787  -2.55033392479333
-1.11304659066667  -0.0939293594019787  -3.43874392479333
2.04699340933333  2.46723464059802  2.76196607520667
-1.58953659066667  7.01450464059802  -0.385785924793333
-3.64715659066667  4.41919464059802  -3.23833392479333
-1.61845659066667  -0.241647359401979  0.427083075206667
-0.120346590666667  3.53821464059802  -1.57994392479333
0.796523409333334  -2.89452535940198  -2.27854392479333
-1.88844659066667  -5.66186535940198  2.33656607520667
1.28455340933333  0.717944640598021  1.76009607520667
0.634443409333333  -2.32877535940198  -2.54833392479333
0.756013409333333  4.63270464059802  1.90844607520667
-2.56808659066667  6.09906464059802  -1.93477392479333
0.164863409333333  5.29059464059802  1.49743607520667
1.75900340933333  3.08643464059802  2.15571607520667
-2.33938659066667  -6.39448535940198  3.45874607520667
-0.451616590666667  6.02727464059802  1.00374607520667
0.702243409333333  -0.793142359401979  2.38040607520667
1.40143340933333  3.94917464059802  2.05587607520667
-0.728446590666667  -3.01001535940198  1.47639607520667
0.394993409333333  -2.30533535940198  2.61270607520667
3.15337340933333  -0.306195459401979  -2.58275392479333
2.37443340933333  -0.00480035940197867  0.813760075206667
-1.23922659066667  -0.180838359401979  -1.95513392479333
-2.64689659066667  2.51815464059802  -2.77191392479333
-0.228076590666667  -2.08442535940198  0.126639075206667
3.74394340933333  0.332938640598021  -0.342720924793333
1.09022340933333  -0.292289159401979  0.649593075206667
1.55648340933333  -0.349606259401979  -3.48472392479333
1.35492340933333  2.14645464059802  2.48077607520667
-1.01322659066667  -0.349965459401979  -3.38368392479333
0.550613409333333  -2.71265535940198  0.642823075206667
0.989963409333333  -1.98504535940198  1.66143607520667
2.96386340933333  0.171082640598021  2.04469607520667
-1.10336659066667  1.79563464059802  -0.584474924793333
3.52763340933333  0.253527640598021  -1.53640392479333
-0.432146590666667  0.121028640598021  1.84722607520667
-0.814606590666667  -1.19700535940198  -0.737862924793333
3.60208340933333  0.357887640598021  0.850766075206667
0.501073409333333  1.11399464059802  2.72482607520667
-0.676336590666666  2.88525464059802  -0.849727924793333
1.45315340933333  -1.73653535940198  -3.18505392479333
-0.513516590666666  -1.28231035940198  1.50616607520667
-1.70075659066667  6.50177464059802  -0.570103924793333
-1.35864659066667  0.00659564059802135  -1.03953292479333
0.339293409333334  1.43607464059802  1.59478607520667
0.201683409333333  3.02937464059802  -1.87571392479333
-0.657356590666666  -2.61048535940198  0.895093075206667
-1.08472659066667  -4.45208535940198  3.23223607520667
-1.44536659066667  -0.288002959401979  0.638090075206667
-0.479776590666666  -3.41311535940198  3.07363607520667
-0.899876590666667  -2.32868535940198  2.54673607520667
2.28033340933333  -0.403057159401979  -2.99776392479333
1.68377340933333  0.979834640598021  -3.35214392479333
-3.15702659066667  3.55067464059802  -3.19305392479333
0.548033409333333  -1.47847535940198  0.451340075206667
-1.21587659066667  1.08707464059802  -0.0143606247933333
-1.87149659066667  -5.37315535940198  3.55962607520667
-3.22846659066667  4.94988464059802  -2.74140392479333
-1.97824659066667  1.75556464059802  -1.85723392479333
0.196653409333333  -3.32838535940198  1.71828607520667
1.08693340933333  2.28651464059802  -2.84246392479333
-0.902686590666666  6.58633464059802  0.348634075206667
0.253173409333333  -0.297974059401979  -3.60676392479333
0.131613409333334  -1.26865935940198  -1.63692392479333
-0.275306590666667  -2.54296535940198  -1.24352392479333
2.02003340933333  -0.205374359401979  2.37885607520667
-0.299086590666667  0.0827166405980213  0.204583075206667
