# Supplementary material for: Intraspecific variation and symmetry of the inner-ear labyrinth in a population of wild turkeys: implications for paleontological reconstructions
Source: PeerJ. 2019 Jul 23;7:e7355. doi: 10.7717/peerj.7355 (PMC6659666; doi:10.7717/peerj.7355)
Supplement: Supplemental Information 1 [file peerj-07-7355-s001.zip › initial 70 landmarks/rt628.nts]

"rt628
1 70 3 0 dim=3
2.49353909563826  -6.09011996754062  -3.6998494281787
-3.45956090436174  -0.250229967540616  -1.9111134281787
-3.13622090436174  -0.687439967540616  2.2554805718213
1.16972909563826  -0.379769967540616  2.7271605718213
-1.74654090436174  1.35050003245938  -2.4054044281787
1.54295909563826  5.98609003245938  1.7787705718213
3.16541909563826  3.55134003245938  3.2668205718213
1.09484909563826  -0.345109967540616  -0.525189428178697
0.296789095638255  3.01321003245938  1.8565705718213
-0.191130904361745  -3.06575996754062  1.2884805718213
1.91495909563826  -5.10830996754062  -3.0137394281787
-1.34784090436174  0.314370032459384  -1.5339294281787
-0.0998809043617451  -2.58984596754062  1.6092605718213
-0.514560904361745  3.60386003245938  -0.903455428178697
2.15068909563825  4.98316003245938  2.6161105718213
-0.0501809043617446  4.32629003245938  -0.341149428178697
-1.39547090436174  2.13131003245938  -2.0465924281787
2.16365909563826  -5.98320996754062  -3.8739394281787
0.505549095638255  5.00197003245938  0.172520571821303
-0.809950904361745  -0.823029967540616  -2.1981684281787
-0.947070904361745  2.81823003245938  -1.3743564281787
0.737639095638255  -3.10550996754062  -1.6961355781787
-0.526960904361744  -2.28061696754062  -2.6286804281787
-2.59705090436174  -0.925469967540616  2.1453805718213
-2.23847090436174  -0.434519967540616  -0.911130428178697
1.57053909563826  -0.674529967540616  1.5538305718213
2.54568909563825  1.90801003245938  2.4919405718213
0.302609095638255  -2.08744616754062  -0.553169428178697
-3.63766090436174  -0.0818099675406163  0.403070571821303
-1.10954090436174  -0.637189967540616  -0.822456428178697
-1.07419090436175  -0.919569967540616  2.8920005718213
-1.12569090436174  1.30842003245938  -2.3351714281787
0.946839095638255  -0.614999967540616  2.5669505718213
-0.338470904361744  -2.76906496754062  -1.1048964281787
-0.813390904361745  -1.93682916754062  -1.6672928281787
-2.98164090436175  -0.429189967540616  -1.6726124281787
1.27524909563826  1.39514003245938  0.747820571821303
-3.24428090436174  -0.320929967540616  1.4712405718213
0.287529095638255  -0.0035199675406163  -1.7852595281787
0.669989095638255  -1.20981196754062  0.441490571821303
-3.41978090436174  -0.447539967540616  -0.816339428178697
-0.684060904361745  0.332350032459384  -2.4127914281787
0.826629095638255  2.41271003245938  1.1947505718213
-0.886040904361745  -2.07629316754062  2.4979905718213
0.266679095638256  -1.42724896754062  -1.6135417281787
1.76388909563826  5.70383003245938  1.6741205718213
1.25908909563826  -0.0492499675406163  0.797370571821303
-0.326710904361745  0.977110032459384  -1.0829724281787
-0.051530904361745  2.44574003245938  1.9515605718213
0.678819095638255  -2.41598496754062  -1.2099874281787
0.851909095638256  -4.24205996754062  -3.5409794281787
1.01727909563826  -0.382889967540616  -0.636229428178697
0.210129095638255  -3.52895996754062  -2.9764894281787
0.875979095638256  -2.28546296754062  -2.4362124281787
-1.80333090436174  -0.950069967540616  2.4423805718213
-1.15609090436174  0.377010032459384  3.0825105718213
2.96504909563826  2.76307003245938  2.9966605718213
-0.547760904361745  -1.68407396754062  -0.688264428178697
1.26302909563826  0.601520032459384  0.0952105718213032
1.59602909563826  -4.96736996754062  -4.0235994281787
2.69398909563826  4.02424003245938  3.0452205718213
2.02209909563825  1.38205003245938  1.6287305718213
-0.0514809043617451  -3.06830996754062  -2.0083974281787
-0.817830904361744  1.58036003245938  2.6882905718213
1.10256909563826  5.48324003245938  0.943030571821303
0.0137290956382553  -0.654549967540616  2.8760405718213
-0.0314209043617451  -1.36933596754062  0.934300571821303
0.542589095638255  -2.48492396754062  0.515390571821303
-2.03339090436174  -0.647729967540616  -2.0091174281787
-0.0292909043617449  -0.197919967540616  -0.408919428178697
