# Supplementary material for: Intraspecific variation and symmetry of the inner-ear labyrinth in a population of wild turkeys: implications for paleontological reconstructions
Source: PeerJ. 2019 Jul 23;7:e7355. doi: 10.7717/peerj.7355 (PMC6659666; doi:10.7717/peerj.7355)
Supplement: Supplemental Information 1 [file peerj-07-7355-s001.zip › initial 70 landmarks/rt657.nts]

"rt657
1 70 3 0 dim=3
2.60772550620248  -5.90289620862705  -4.16870117241201
-3.41333449379752  0.0112537913729491  -2.079923172412
-2.93321449379752  -0.941375208627051  2.394138827588
1.35470550620248  -0.533928208627051  2.738548827588
-1.80017449379752  1.88540379137295  -2.112883172412
1.55538550620248  6.03977379137295  1.743178827588
3.31601550620248  3.15930379137295  3.408008827588
1.38189550620248  -0.169776208627051  -0.675731172412005
0.171165506202481  2.88828379137295  2.16507882758799
-0.309644493797519  -3.26235620862705  1.028368827588
1.83762550620248  -5.06207620862705  -3.231021172412
-1.35042449379752  0.556573791372949  -1.340086172412
-0.129214493797519  -2.64368620862705  1.466838827588
-0.806094493797519  4.00833379137295  -0.627207172412005
2.31085550620248  4.87805379137295  2.682818827588
-0.307494493797519  4.67836379137295  -0.196221172412005
-1.37191449379752  2.67812379137295  -1.771725172412
2.44535550620248  -5.59777620862705  -4.47482117241201
0.170205506202481  5.34137379137295  0.390538827587995
-0.764524493797519  -0.709238208627051  -2.460259172412
-1.33445449379752  3.36772379137295  -1.026575172412
1.04032550620248  -2.75848620862705  -2.234285172412
-0.436024493797519  -1.96091920862705  -3.017491172412
-2.49183449379752  -1.17697620862705  2.300338827588
-2.31043449379752  -0.271936208627051  -0.752287172412005
1.61393550620248  -0.798301208627051  1.492698827588
2.73444550620248  1.62950379137295  2.632088827588
0.379695506202481  -1.98480020862705  -0.791060172412005
-3.53183449379752  -0.212026208627051  0.312868827587995
-1.01604449379752  -0.632002208627051  -0.789549172412005
-0.862134493797519  -1.16734720862705  2.981218827588
-1.14577449379752  1.76074379137295  -2.01562817241201
1.27024550620248  -0.749795208627051  2.625438827588
-0.210474493797519  -2.71817620862705  -1.371098572412
-0.973764493797519  -1.72064220862705  -1.932034172412
-2.94734449379752  -0.355176208627051  -1.80153517241201
1.35534550620248  1.57405379137295  0.751698827587995
-3.20669449379752  -0.473966208627051  1.537778827588
0.375305506202481  0.222373791372949  -1.751167172412
0.826685506202481  -1.17059520862705  0.162558827587995
-3.40861449379752  0.0260337913729492  -0.793315172412005
-0.517104493797519  0.933043791372949  -2.49469117241201
0.847585506202481  2.30926379137295  1.508788827588
-0.790984493797519  -2.39520620862705  2.534758827588
0.372185506202481  -1.18291820862705  -1.877468172412
1.75578550620248  5.52033379137295  1.736948827588
1.14670550620248  -0.286876208627051  0.681158827587995
-0.0549344937975188  1.26123379137295  -1.246698172412
0.0457155062024811  2.28588379137295  2.398388827588
0.769245506202481  -2.46779620862705  -1.483174572412
0.860075506202481  -3.90157620862705  -3.94800117241201
1.19864550620248  -0.154776208627051  -0.851315172412005
0.226675506202481  -3.21551620862705  -3.56160117241201
0.717705506202481  -1.89573120862705  -3.07549117241201
-1.74715449379752  -1.17666520862705  2.595448827588
-1.12195449379752  0.00762379137294912  3.19965882758799
3.10697550620248  2.46083379137295  3.201608827588
-0.587474493797519  -1.52097620862705  -0.705289172412005
1.53315550620248  0.739693791372949  0.146878827587995
1.75576550620248  -4.67224620862705  -4.432511172412
2.84667550620248  3.70858379137295  3.104998827588
2.31183550620248  1.33358379137295  1.68084882758799
0.0103655062024809  -2.97334620862705  -2.26754117241201
-0.788824493797519  1.37082379137295  2.976348827588
0.788765506202481  5.75939379137295  1.213908827588
0.0606655062024809  -0.920956208627051  3.030018827588
-0.0229644937975194  -1.37695220862705  0.814568827587995
0.508325506202481  -2.59407620862705  0.268828827587995
-1.85420449379752  -0.433475208627051  -2.22717217241201
0.212705506202481  0.0646937913729491  -0.428921172412005
