# Supplementary material for: Intraspecific variation and symmetry of the inner-ear labyrinth in a population of wild turkeys: implications for paleontological reconstructions
Source: PeerJ. 2019 Jul 23;7:e7355. doi: 10.7717/peerj.7355 (PMC6659666; doi:10.7717/peerj.7355)
Supplement: Supplemental Information 1 [file peerj-07-7355-s001.zip › initial 70 landmarks/rt736.nts]

"rt736
1 70 3 0 dim=3
2.61621121648659  -6.36244471839896  3.80526264763932
-3.5566487835134  0.43183528160104  2.09185964763932
-3.38639878351341  -0.25132471839896  -2.27973735236068
1.02346121648659  -0.44907471839896  -2.95698735236068
-1.57421878351341  2.01528528160104  2.20978864763932
1.8010912164866  6.33936528160104  -1.63056735236068
3.37365121648659  4.06289528160104  -3.41067735236068
1.42505121648659  -0.21753471839896  0.338862647639322
0.539351216486595  3.14230528160104  -2.24845735236068
-0.718638783513405  -3.07160471839896  -1.56435735236068
1.8917912164866  -5.36656471839896  2.83772464763932
-1.18059878351341  0.66040528160104  1.53495764763932
-0.963588783513405  -2.51655171839896  -1.54827735236068
-0.271458783513405  4.19093528160104  0.824292647639322
2.74712121648659  5.61227528160104  -2.49590735236068
0.246831216486595  4.94897528160104  0.330662647639322
-1.19316878351341  2.77289528160104  1.95887234763932
2.43386121648659  -6.25975471839896  4.04398264763932
0.672621216486595  5.50820528160104  -0.253297352360678
-0.693548783513405  -0.697084718398959  2.36055264763932
-0.909068783513405  3.54299528160104  1.23648864763932
0.860021216486594  -2.85532671839896  1.82604034763932
-0.701388783513405  -2.22295571839896  2.63472564763932
-2.84731878351341  -0.0159747183989596  -2.28836735236068
-2.36399878351341  0.134065281601041  0.734102647639322
1.62764121648659  -0.61974471839896  -1.87839735236068
2.57834121648659  2.12368528160104  -2.86490735236068
0.158861216486595  -1.99156971839896  0.380932647639322
-3.76412878351341  0.54636528160104  -0.256987352360678
-1.0268687835134  -0.33218471839896  0.623482647639322
-1.20512878351341  -0.782974718398959  -3.24827735236068
-0.967208783513406  1.83650528160104  2.19572464763932
0.967721216486595  -0.31743471839896  -2.96718735236068
-0.390418783513405  -2.62932371839896  1.02531364763932
-1.0972287835134  -1.67550771839896  1.77643764763932
-3.14327878351341  0.0349952816010403  1.86119304763932
1.70572121648659  1.65550528160104  -0.948527352360677
-3.42870878351341  0.22240528160104  -1.43859735236068
0.548321216486594  0.16412528160104  1.56943164763932
0.562801216486595  -1.19927471839896  -0.430667352360678
-3.64156878351341  0.68812528160104  0.887972647639322
-0.404648783513405  0.69641528160104  2.51239664763932
1.01463121648659  2.82721528160104  -1.39070735236068
-1.25052878351341  -1.99990371839896  -2.89414735236068
0.461961216486594  -1.28868271839896  1.50161764763932
1.74970121648659  5.90113528160104  -1.81074735236068
1.90924121648659  -0.37609471839896  -0.874607352360678
-0.0782387835134053  1.20776528160104  1.06218764763932
0.000331216486594706  2.73815528160104  -2.29108735236068
0.689171216486595  -2.43154571839896  1.18259864763932
1.14691121648659  -4.33028471839896  2.93782264763932
1.33433121648659  -0.23242471839896  0.502372647639322
0.677211216486594  -3.39567471839896  2.74620864763932
0.785921216486595  -2.09912246839896  2.57434164763932
-2.13921878351341  -0.696474718398959  -2.68298735236068
-1.43200878351341  0.46612528160104  -3.50450735236068
3.09581121648659  3.19421528160104  -3.31862735236068
-0.612188783513405  -1.36608171839896  0.508242647639322
1.4432412164866  0.851395281601041  -0.0793673523606777
2.01700121648659  -4.78901471839896  4.07989264763932
2.88023121648659  4.44344528160104  -3.21482735236068
2.31958121648659  1.41165528160104  -1.85892735236068
-0.116588783513406  -3.08243971839896  1.92549074763932
-0.951298783513405  1.85035528160104  -2.97045735236068
1.15221121648659  5.93550528160104  -0.947167352360678
-0.213998783513406  -0.34558471839896  -3.23657735236068
-0.166018783513406  -1.25843771839896  -1.27124735236068
0.206701216486594  -2.51566171839896  -0.729357352360678
-2.00744878351341  -0.25484471839896  2.28531364763932
0.198341216486595  0.0628152816010405  0.159172647639322
