# Supplementary material for: Intraspecific variation and symmetry of the inner-ear labyrinth in a population of wild turkeys: implications for paleontological reconstructions
Source: PeerJ. 2019 Jul 23;7:e7355. doi: 10.7717/peerj.7355 (PMC6659666; doi:10.7717/peerj.7355)
Supplement: Supplemental Information 1 [file peerj-07-7355-s001.zip › initial 70 landmarks/rt739.nts]

"rt739
1 70 3 0 dim=3
2.52776497466667  -5.85752398101947  -3.60599434370667
-3.43085502533333  0.180635018980533  -1.71727434370667
-3.04703502533333  -0.0864049810194666  2.35063565629333
1.48055497466667  0.0997412189805334  2.75510565629333
-1.74095502533333  2.34676601898053  -1.67358434370667
1.27742497466667  6.59493601898053  1.72811565629333
3.30413497466667  4.24747601898053  3.48723565629333
1.44266497466667  0.450579018980533  -0.0385663437066666
0.150264974666666  3.36707601898053  2.12312565629333
-0.382735025333333  -2.63065398101947  1.56899565629333
1.84759497466667  -4.93623398101947  -2.61399434370667
-1.18385502533333  0.960511018980533  -0.982424343706667
-0.724795025333333  -2.20560398101947  1.57395565629333
-0.773285025333333  4.47854601898053  -0.434545343706667
2.29329497466667  5.70581601898053  2.62314565629333
-0.334015025333334  5.14818601898053  -0.0837893437066666
-1.39037502533333  3.08576601898053  -1.39878434370667
2.22475497466667  -5.85689398101947  -3.56344434370667
0.152594974666667  5.76250601898053  0.472081956293333
-0.745425025333334  -0.203062981019467  -1.77858434370667
-1.31301502533333  3.83457601898053  -0.792524343706667
0.620074974666666  -2.29351398101947  -1.57100434370667
-0.593425025333334  -1.76794398101947  -2.27461434370667
-2.47294502533333  0.0446550589805333  2.41749565629333
-2.12512502533333  0.0413719189805333  -0.443779343706667
1.85866497466667  0.157221018980533  1.79206565629333
2.58912497466667  2.51621601898053  2.68752565629333
0.263834974666667  -1.55655398101947  -0.332528343706667
-3.59371502533333  0.532140018980533  0.465892656293333
-1.06307502533333  -0.0262817810194666  -0.404718343706667
-0.948115025333333  -0.318970981019467  3.04629565629333
-1.11252502533333  2.23461601898053  -1.52338434370667
1.22552497466667  -0.170089981019467  2.59935565629333
-0.267655025333333  -2.23761398101947  -0.775864343706667
-0.941305025333333  -1.37155398101947  -1.33526434370667
-2.99123502533333  0.0796720189805334  -1.35285434370667
1.41032497466667  2.03534601898053  1.05043965629333
-3.18639502533333  0.307692018980533  1.58460565629333
0.335604974666666  0.638459018980533  -1.06613434370667
1.09846497466667  -0.769446981019467  0.614775656293333
-3.47641502533333  0.101456618980533  -0.532720343706667
-0.400905025333334  1.29842601898053  -1.89284434370667
0.841174974666667  3.06471601898053  1.34212965629333
-0.751775025333333  -1.61142398101947  2.68860565629333
0.505354974666667  -0.669558981019467  -1.20667434370667
1.48130497466667  6.13787601898053  1.76501565629333
1.63291497466667  0.477016018980533  0.955008656293333
-0.146815025333333  1.62945601898053  -0.839614343706667
-0.115495025333333  2.93735601898053  2.22757565629333
0.634844974666667  -2.01659398101947  -0.950374343706667
0.987694974666667  -3.77293398101947  -2.66029434370667
1.35813497466667  0.391638018980533  -0.140874343706667
0.486054974666667  -2.95934398101947  -2.38670434370667
0.837954974666666  -1.73272398101947  -2.04130434370667
-1.78248502533333  0.0149997189805334  2.67037565629333
-1.12102502533333  0.788013018980533  3.11189565629333
3.09847497466667  3.50144601898053  3.14621565629333
-0.531145025333333  -1.05721398101947  -0.160591343706667
1.35653497466667  1.47032601898053  0.418163656293333
1.76027497466667  -4.43067398101947  -3.97728434370667
2.86418497466667  4.64788601898053  3.15300565629333
2.17757497466667  1.86513601898053  1.90591565629333
-0.0449950253333329  -2.51343398101947  -1.66531434370667
-0.685745025333333  1.99965601898053  2.97164565629333
0.653634974666667  6.18111601898053  1.15565365629333
0.0731349746666669  0.130443418980533  2.83299565629333
0.305614974666667  -0.778007981019467  1.40685565629333
0.503884974666667  -2.00287398101947  0.906725656293333
-1.97814502533333  -0.119619981019467  -1.65140434370667
0.212014974666666  0.603306018980533  0.181804656293333
