# Supplementary material for: Intraspecific variation and symmetry of the inner-ear labyrinth in a population of wild turkeys: implications for paleontological reconstructions
Source: PeerJ. 2019 Jul 23;7:e7355. doi: 10.7717/peerj.7355 (PMC6659666; doi:10.7717/peerj.7355)
Supplement: Supplemental Information 1 [file peerj-07-7355-s001.zip › initial 70 landmarks/rt803.nts]

"rt803
1 70 3 0 dim=3
-2.44689137921835  -6.66695241502588  3.18799498837402
3.74769862078165  -0.344102415025877  2.12409498837402
3.37629862078165  -0.596122415025877  -2.52212501162598
-1.05159137921835  0.00386758497412285  -2.83457501162598
2.00534862078165  1.93579758497412  2.59236498837402
-1.88418137921835  6.62154758497412  -0.967390011625984
-3.50441137921835  4.22917758497412  -2.84205501162598
-1.53998137921835  -0.165572415025877  0.398134988374016
-0.103961379218354  3.11791758497412  -1.62357301162598
0.407638620781646  -3.19529941502588  -1.78604001162598
-1.77648137921835  -5.69447241502588  2.57924498837402
1.26803862078165  0.430437584974123  1.71370498837402
0.344348620781646  -2.62247041502588  -2.09693501162598
0.727588620781646  4.17206758497412  1.33822498837402
-2.55219137921835  5.65727758497412  -1.91834501162598
0.203788620781646  4.97727758497412  0.973374988374016
1.78988862078165  2.48767758497412  1.97140498837402
-2.03058137921835  -6.57173241502588  3.32642498837402
-0.320091379218354  5.61209758497412  0.377604988374016
0.874508620781646  -1.14438241502588  2.40528498837402
1.34620862078165  3.37725758497412  1.69745498837402
-0.970431379218354  -3.06529841502588  1.63327498837402
0.657838620781646  -2.50422021502588  2.50036498837402
2.81189862078165  -0.312252415025877  -2.44871501162598
2.32696862078165  -0.370092415025877  0.928714988374016
-1.63641137921835  0.0566575849741232  -1.67666501162598
-2.58819137921835  2.35139758497412  -2.51725501162598
-0.253821379218354  -2.11328141502588  0.323194988374016
3.95819862078165  -0.184322415025877  -0.430587011625984
1.11988862078165  -0.583012415025877  0.728874988374016
1.18833862078165  -0.715692415025877  -3.15003501162598
1.29025862078165  1.70499758497412  2.14328498837402
-0.937341379218354  -0.012992415025877  -2.91185501162598
0.363888620781646  -2.93361441502588  0.761164988374016
0.911298620781646  -2.03179041502588  1.58008498837402
3.24723862078165  -0.0926124150258768  2.00741498837402
-1.39460137921835  1.84456758497412  -0.494660011625984
3.44659862078165  -0.308802415025877  -1.58024701162598
-0.416191379218354  0.113317584974123  1.62252498837402
-0.826731379218354  -1.22546241502588  -0.444108011625984
3.75659862078165  -0.103952415025877  0.883254988374016
0.547888620781646  0.970717584974123  2.67807498837402
-0.710821379218354  2.67992758497412  -0.917058311625984
1.09997862078165  -2.06750941502588  -2.96456501162598
-0.576851379218354  -1.60327941502588  1.50902498837402
-1.99071137921835  6.09055758497412  -0.950674011625984
-1.39626137921835  0.139667584974123  -0.711378011625984
0.335748620781646  1.21594758497412  1.49175498837402
0.135738620781646  2.61456758497412  -1.83949501162598
-0.834821379218354  -2.57223041502588  0.873294988374016
-0.981331379218354  -4.57360241502588  2.68818498837402
-1.46653137921835  -0.193882415025877  0.521204988374016
-0.192541379218354  -3.87656241502588  2.64300498837402
-0.901001379218354  -2.34247721502588  2.35618498837402
2.01844862078165  -0.859432415025877  -2.88207501162598
1.42338862078165  0.584537584974123  -3.31383501162598
-3.01642137921835  3.36592758497412  -2.76880501162598
0.417758620781646  -1.74110341502588  0.683094988374016
-1.22226137921835  0.956127584974123  0.0733699883740163
-1.99771137921835  -5.24280241502588  3.65870498837402
-3.03906137921835  4.72585758497412  -2.49436501162598
-2.18456137921835  1.88662758497412  -1.41701201162598
0.097628620781646  -3.21732641502588  1.67018498837402
0.890048620781646  1.78934758497412  -2.74261501162598
-0.954921379218354  6.17454758497412  -0.346409011625984
0.211028620781646  -0.327622415025877  -3.23839501162598
-0.0131213792183544  -1.32131241502588  -1.22317901162598
-0.497861379218354  -2.70176241502588  -0.824006461625984
2.28805862078165  -0.102032415025877  2.09396498837402
-0.346811379218354  -0.017732415025877  0.259894988374016
