# Supplementary material for: Intraspecific variation and symmetry of the inner-ear labyrinth in a population of wild turkeys: implications for paleontological reconstructions
Source: PeerJ. 2019 Jul 23;7:e7355. doi: 10.7717/peerj.7355 (PMC6659666; doi:10.7717/peerj.7355)
Supplement: Supplemental Information 1 [file peerj-07-7355-s001.zip › initial 70 landmarks/rt869.nts]

"rt869
1 70 3 0 dim=3
2.20976574629852  -6.44607479568014  -4.2198809342507
-3.62640425370148  0.372875204319861  -2.1672609342507
-3.69530425370148  -0.602645795680139  1.8203690657493
1.08792574629852  -0.533496795680139  3.1277290657493
-1.58970425370148  1.87161520431986  -2.5636009342507
2.09194574629852  5.94698520431986  2.3796290657493
3.31706574629852  3.80919520431986  4.0638790657493
1.58256574629852  -0.252074795680139  -0.6532159342507
0.190255746298519  2.47701520431986  2.1519290657493
-0.589354253701481  -3.33575479568014  1.3390390657493
1.54103574629852  -5.35118479568014  -3.3895909342507
-1.18056425370148  0.519625204319861  -1.7041409342507
-1.00029425370148  -2.94384479568014  1.4276490657493
-0.21276425370148  3.88846520431986  -1.0531949342507
2.55341574629852  5.17451520431986  3.5136590657493
0.47686574629852  4.51590520431986  -0.3822936342507
-1.04909425370148  2.54543520431986  -2.0382609342507
1.99668574629852  -6.35153479568014  -3.8682909342507
0.581445746298519  5.16552520431986  0.7484490657493
-0.637444253701481  -0.737921795680139  -2.6094109342507
-0.75827425370148  3.20525520431986  -1.5529409342507
0.791495746298519  -2.97620479568014  -2.1373109342507
-0.510984253701481  -2.10213679568014  -2.9857809342507
-3.28706425370148  -0.933877795680139  1.8735790657493
-2.58339425370148  -0.0383247956801387  -1.0689699342507
1.83685574629852  -0.582170795680139  1.8382590657493
2.56548574629852  1.85152520431986  3.1337890657493
0.331565746298519  -2.02795679568014  -0.7651609342507
-4.27480425370148  -0.193714795680139  -0.1223849342507
-0.91997425370148  -0.440810795680139  -0.8261239342507
-1.28863425370148  -1.10892079568014  3.1708990657493
-0.80151425370148  1.88363520431986  -2.3555209342507
1.03155574629852  -0.797089795680139  2.9864890657493
-0.499734253701481  -2.67321479568014  -1.3126249342507
-0.957024253701481  -1.68830979568014  -1.9514509342507
-3.39579425370148  0.420345204319861  -2.3132509342507
1.54066574629852  1.53494520431986  0.8771090657493
-3.67530425370148  0.0566652043198614  1.1410190657493
0.673885746298519  0.219055204319861  -2.0239809342507
0.47438574629852  -1.35966339568014  0.0704360657492997
-3.87210425370148  -0.0190147956801386  -1.1872599342507
-0.293554253701481  0.914355204319861  -2.6881409342507
0.939855746298519  2.24541520431986  1.5049990657493
-1.47009425370148  -2.32211779568014  2.5742590657493
0.406725746298519  -1.28452879568014  -1.9108009342507
1.86715574629852  5.63874520431986  2.5105490657493
1.87503574629852  -0.240374795680139  0.6248290657493
0.125995746298519  1.15197520431986  -1.3992809342507
-0.28063425370148  2.38242520431986  2.2207090657493
0.685795746298519  -2.46368479568014  -1.5092009342507
0.776565746298519  -4.43751479568014  -3.4867809342507
1.49440574629852  -0.263194795680139  -0.8018419342507
0.111245746298519  -3.56540479568014  -3.3330009342507
0.95664574629852  -2.32205879568014  -2.7761909342507
-2.30855425370148  -1.07090979568014  2.4417590657493
-1.65655425370148  0.180025204319861  2.9901990657493
2.90414574629852  2.90757520431986  3.8210090657493
-0.698704253701481  -1.58062279568014  -0.7590109342507
1.72706574629852  0.769625204319861  -0.0230219342507003
1.46765574629852  -5.13890479568014  -4.6178509342507
2.91689574629852  4.15808520431986  3.8739690657493
1.89773574629852  1.19697520431986  2.3221090657493
-0.15399425370148  -2.89823479568014  -2.4260309342507
-1.25527425370148  1.28816520431986  2.7661690657493
1.21200574629852  5.61616520431986  1.5380090657493
-0.265794253701481  -0.817314795680139  3.3099990657493
-0.0624942537014805  -1.30972499568014  0.9638690657493
0.39292574629852  -2.75697479568014  0.5401050657493
-1.91471425370148  -0.287684795680139  -2.5360109342507
0.088725746298519  -0.107344795680139  -0.3654777342507
