# Supplementary material for: Intraspecific variation and symmetry of the inner-ear labyrinth in a population of wild turkeys: implications for paleontological reconstructions
Source: PeerJ. 2019 Jul 23;7:e7355. doi: 10.7717/peerj.7355 (PMC6659666; doi:10.7717/peerj.7355)
Supplement: Supplemental Information 1 [file peerj-07-7355-s001.zip › initial 70 landmarks/rt884.nts]

"rt884
1 70 3 0 dim=3
-2.57219827733333  5.70908534079733  -3.037169346508
3.52013172266667  -0.0428946592026667  -1.659349346508
2.95519172266667  0.0813883407973334  2.654180653492
-1.41904827733333  -0.140034659202667  3.098520653492
1.77426172266667  -2.15176465920267  -2.124989346508
-2.01439827733333  -6.34756465920267  1.345180653492
-3.61101827733333  -4.06625465920267  3.185020653492
-1.49922827733333  0.120219340797333  -0.325412346508
-0.555328277333334  -3.13540465920267  2.022640653492
0.195261722666666  2.87265534079733  1.952850653492
-1.77690827733333  4.79863534079733  -2.379149346508
1.11569172266667  -0.711634659202667  -1.457839346508
0.145891722666667  2.25256534079733  2.188070653492
0.387621722666667  -4.21087465920267  -1.087096346508
-2.88410827733333  -5.39778465920267  2.158540653492
0.00915172266666697  -4.92324465920267  -0.572380346508
1.39277172266667  -2.81028465920267  -1.836079346508
-2.54707827733333  5.40615534079733  -3.304279346508
-0.559538277333333  -5.58873465920267  0.062704653492
0.734011722666667  0.474385340797333  -1.897879346508
0.947941722666667  -3.44744465920267  -1.449349346508
-0.775738277333333  2.63245534079733  -1.375499346508
0.488531722666667  2.00699534079733  -2.197059346508
2.37572172266667  -0.150034659202667  2.583540653492
2.27322172266667  0.0320333407973333  -0.529117346508
-1.58826827733333  -0.146274659202667  1.825790653492
-2.78157827733333  -2.31555465920267  2.837540653492
-0.386798277333333  1.79521734079733  -0.193883596508
3.44528172266667  -0.394054659202667  0.680760653492
0.901561722666667  0.312829340797333  -0.441692346508
0.835781722666667  0.387756340797333  3.288920653492
1.08298172266667  -1.93940465920267  -1.857979346508
-1.31937827733333  0.0819363407973333  3.103430653492
0.392751722666666  2.62291534079733  -0.616901346508
0.964681722666667  1.69889734079733  -1.339239346508
2.98595172266667  -0.197164659202667  -1.428789346508
-1.58499827733333  -1.77465465920267  0.947080653492
3.05468172266667  -0.345304659202667  1.738050653492
-0.470298277333333  -0.192184659202667  -1.477609346508
-0.965148277333333  1.02037084079733  0.584028653492
3.41521172266667  -0.0420946592026665  -0.502309346508
0.335831722666667  -1.09320465920267  -2.264199346508
-1.03796827733333  -2.82321465920267  1.269580653492
0.735571722666667  1.65908834079733  3.124540653492
-0.494388277333333  1.34086334079733  -1.428629346508
-2.22605827733333  -6.01471465920267  1.385540653492
-1.46187827733333  0.0342663407973334  0.922350653492
0.256431722666667  -1.30374465920267  -1.017608346508
-0.121578277333334  -2.63185465920267  2.103110653492
-0.821488277333334  2.24805534079733  -0.673196346508
-1.26881827733333  3.70520534079733  -2.566209346508
-1.40584827733333  0.165794340797333  -0.428145346508
-0.432918277333333  2.71489534079733  -2.388739346508
-0.684218277333334  2.44905534079733  -2.479749346508
1.71512172266667  0.494579340797333  3.013230653492
0.870071722666667  -0.756954659202667  3.561190653492
-3.19938827733333  -3.25751465920267  3.173750653492
0.459481722666667  1.27590634079733  -0.261231746508
-1.24166827733333  -1.08726465920267  0.061930653492
-1.86922827733333  4.54062534079733  -3.443299346508
-3.10257827733333  -4.45857465920267  2.782420653492
-2.31659827733333  -1.82126465920267  1.683070653492
0.184891722666666  3.07134534079733  -1.359319346508
0.728631722666667  -1.92412465920267  2.865970653492
-1.48402827733333  -5.86011465920267  0.523758653492
-0.276178277333333  0.241988340797333  3.414030653492
-0.102528277333334  1.10832934079733  1.356270653492
-0.598988277333334  2.35854534079733  1.005180653492
2.05411172266667  0.120375340797333  -1.734019346508
-0.381378277333333  -0.0915546592026666  -0.181331446508
