# Supplementary material for: Intraspecific variation and symmetry of the inner-ear labyrinth in a population of wild turkeys: implications for paleontological reconstructions
Source: PeerJ. 2019 Jul 23;7:e7355. doi: 10.7717/peerj.7355 (PMC6659666; doi:10.7717/peerj.7355)
Supplement: Supplemental Information 1 [file peerj-07-7355-s001.zip › initial 70 landmarks/rt885.nts]

"rt885
1 70 3 0 dim=3
2.572442732  -6.91561576500147  -2.10573858510013
-3.404867268  -0.419205365001467  -2.27772858510013
-3.082667268  0.231975234998533  2.44587141489987
1.026612732  0.378880234998533  3.11140141489987
-1.704397268  1.44429423499853  -2.77963858510013
2.028592732  6.52470423499853  0.0200424148998667
3.602952732  4.21987423499853  2.55300141489987
1.406902732  -0.266656565001467  -0.447171585100133
0.522302732  3.79014423499853  1.41395141489987
-0.595827268  -2.60486576500147  2.08264141489987
1.788802732  -5.75470576500147  -1.55214858510013
-1.148907268  0.252388234998533  -1.68051858510013
-0.933737268  -2.09097576500147  2.02277141489987
-0.442247268  3.94762423499853  -1.91655858510013
2.688202732  5.58941423499853  1.17009141489987
0.196482732  4.77629423499853  -1.59785858510013
-1.196827268  2.17348423499853  -2.55457858510013
2.681882732  -6.51385576500147  -1.97832858510013
0.726172732  5.52514423499853  -1.22749858510013
-0.755997268  -1.26505076500147  -2.19118858510013
-0.822377268  3.21856423499853  -2.38942858510013
0.509652732  -3.25925576500147  -1.15424858510013
-0.362137268  -2.66607576500147  -2.42586858510013
-2.700787268  -0.0750807650014667  2.41067141489987
-2.364987268  -0.357123265001467  -0.751973585100133
1.403702732  0.297574234998533  1.72990141489987
2.585972732  2.60721423499853  2.45472141489987
0.181442732  -2.04720576500147  -0.112962585100133
-3.428667268  0.332816234998533  0.171974914899867
-1.005667268  -0.488952765001467  -0.556481585100133
-1.210757268  0.139421234998533  3.14243141489987
-1.028967268  1.32899423499853  -2.54004858510013
0.922172732  0.254775234998533  3.17331141489987
-0.687217268  -2.85582576500147  -0.565979585100133
-1.208467268  -2.21283576500147  -1.49583858510013
-2.993607268  -0.717631765001467  -1.94170858510013
1.602082732  1.84237423499853  0.433929414899867
-3.098147268  0.488729234998533  1.45304141489987
0.472762732  -0.243302165001467  -1.74707858510013
0.371602732  -1.07719376500147  0.600166414899867
-3.459377268  -0.306421665001467  -0.991178585100133
-0.457997268  0.157265234998533  -2.66694858510013
0.793502732  2.89765423499853  0.734377414899867
-1.167567268  -1.28314276500147  3.10167141489987
0.376062732  -1.63263576500147  -1.38356858510013
2.266722732  6.18280423499853  0.0537524148998667
1.628472732  0.175601234998533  0.711938414899867
-0.0162172679999999  1.04545423499853  -1.51113858510013
0.103502732  3.26152423499853  1.52585141489987
0.503052732  -2.71414576500147  -0.669174585100133
1.301262732  -4.51894576500147  -2.22681858510013
1.299142732  -0.373570365001467  -0.542917585100133
0.803332732  -3.84344576500147  -2.06220858510013
0.754812732  -2.76392576500147  -2.11724858510013
-2.041067268  -0.129360765001467  2.79576141489987
-1.337177268  1.36968423499853  3.11392141489987
3.393422732  3.40117423499853  2.53615141489987
-0.677367268  -1.49678576500147  -0.235622585100133
1.309292732  0.967454234998533  -0.282880585100133
1.903072732  -5.67348576500147  -2.86749858510013
3.103012732  4.68487423499853  2.24097141489987
2.235632732  1.98009423499853  1.35800141489987
-0.269907268  -3.49106576500147  -1.32295858510013
-0.732837268  2.59192423499853  2.79086141489987
1.239592732  6.08160423499853  -0.559773585100133
-0.184177268  0.276038234998533  3.40116141489987
-0.139867268  -0.914759765001467  1.36687141489987
0.301902732  -2.31857576500147  1.23897141489987
-1.995197268  -0.796191765001467  -2.15298858510013
0.101712732  0.176500234998533  -0.335273585100133
