# Supplementary material for: Intraspecific variation and symmetry of the inner-ear labyrinth in a population of wild turkeys: implications for paleontological reconstructions
Source: PeerJ. 2019 Jul 23;7:e7355. doi: 10.7717/peerj.7355 (PMC6659666; doi:10.7717/peerj.7355)
Supplement: Supplemental Information 1 [file peerj-07-7355-s001.zip › initial 70 landmarks/rt888.nts]

"rt888
1 70 3 0 dim=3
2.09312426  -6.21722530831653  -3.04401856962773
-3.33680574  0.344778691683467  -1.88652856962773
-3.17226574  0.0650446916834667  2.46182143037227
1.00601426  0.0933466916834667  3.11079143037227
-1.45726574  2.22999469168347  -2.27638856962773
1.92369426  6.55671469168347  1.59203143037227
3.22595426  4.33976469168347  3.41973143037227
1.53518426  0.327850691683467  -0.177083469627733
0.23268426  3.32467469168347  2.07411143037227
-0.58503574  -2.63835530831653  1.93857143037227
1.49009426  -5.16325530831653  -2.43656856962773
-1.03819574  0.870544691683467  -1.37219856962773
-0.49863574  -2.08847530831653  2.23931143037227
-0.32656574  4.25258469168347  -0.893754569627733
2.55780426  5.59109469168347  2.49071143037227
0.17072426  5.00603469168347  -0.375834569627733
-1.21530574  2.77391469168347  -1.63385856962773
1.79818426  -6.07716530831653  -3.12825856962773
0.63522426  5.71975469168347  0.215073430372267
-0.68627574  -0.477973308316533  -2.13147856962773
-0.81561574  3.70494469168347  -1.26461856962773
0.75923426  -2.56122530831653  -1.45942856962773
-0.35142574  -1.77058530831653  -2.49133856962773
-2.71529574  0.304833691683467  2.34883143037227
-2.24881574  0.283861691683467  -0.595472569627733
1.67155426  0.0415335916834667  1.98520143037227
2.49025426  2.35633469168347  2.83389143037227
0.20562426  -1.56629530831653  -0.162433169627733
-3.51558574  0.537933691683467  0.454826430372267
-1.03203574  0.0366568916834667  -0.473123569627733
-1.28042574  -0.241853308316533  3.28425143037227
-0.88161574  2.05272469168347  -2.09976856962773
1.00751426  -0.0446713383165333  3.04538143037227
-0.37213574  -2.36262530831653  -0.678327569627733
-0.97218574  -1.46274530831653  -1.33469856962773
-2.88114574  0.581163691683467  -1.74961856962773
1.58237426  2.09862469168347  0.896971430372267
-3.18407574  0.283116691683467  1.50172143037227
0.53442426  0.352658691683467  -1.43245856962773
0.70059426  -0.785199308316533  0.609401430372267
-3.27368574  0.518450691683467  -0.709360569627733
-0.13762574  1.16574469168347  -2.19729856962773
0.82181426  2.98711469168347  1.28749143037227
-1.15222574  -1.41436530831653  3.01978143037227
0.44926426  -0.956624308316533  -1.31712856962773
2.00648426  6.06209469168347  1.62054143037227
1.39953426  0.427424691683467  1.11194143037227
0.01264426  1.48851469168347  -1.17081856962773
-0.17905574  2.91801469168347  2.14878143037227
0.66487426  -2.00228530831653  -0.818750569627733
1.11384426  -3.96536530831653  -2.56230856962773
1.45007426  0.224825691683467  -0.299025569627733
0.56011426  -3.17976530831653  -2.25651856962773
0.70237426  -1.83738530831653  -2.30273856962773
-1.97475574  -0.211107308316533  2.90373143037227
-1.33505574  0.898060691683467  3.49385143037227
2.86351426  3.57525469168347  3.32096143037227
-0.44344574  -1.02489130831653  -0.250588569627733
1.37780426  1.39150469168347  0.161254430372267
1.49390426  -4.86129530831653  -3.57855856962773
2.85977426  4.72060469168347  3.15321143037227
1.97574426  1.78292469168347  2.03578143037227
-0.20473574  -2.77684530831653  -1.56249856962773
-0.76781574  1.96799469168347  2.85911143037227
1.38730426  5.98864469168347  0.917541430372267
-0.23247574  -0.0961844083165333  3.42837143037227
-0.0430557399999998  -0.924417308316533  1.48281143037227
0.31924426  -2.12331530831653  1.02049143037227
-1.82563574  -0.0504624083165333  -2.02288856962773
0.31882426  0.423099691683467  0.0103764303722666
