# Supplementary material for: Intraspecific variation and symmetry of the inner-ear labyrinth in a population of wild turkeys: implications for paleontological reconstructions
Source: PeerJ. 2019 Jul 23;7:e7355. doi: 10.7717/peerj.7355 (PMC6659666; doi:10.7717/peerj.7355)
Supplement: Supplemental Information 1 [file peerj-07-7355-s001.zip › initial 70 landmarks/rt890.nts]

"rt890
1 70 3 0 dim=3
3.14725720533333  -6.55431695390547  -3.39692072257627
-3.63751279466667  -0.00330195390546662  -1.95375072257627
-3.60851279466667  -0.117702953905467  2.21032927742373
1.36185720533333  0.244345046094533  3.23615927742373
-1.93761279466667  1.85084304609453  -2.53777072257627
1.61341720533333  6.55190304609453  1.31799927742373
3.46515720533333  4.42273304609453  3.35197927742373
1.30490720533333  -0.280338953905467  -0.470426722576267
0.341517205333334  3.49061304609453  2.00336927742373
-0.465742794666667  -2.95220695390547  1.68302927742373
2.44705720533333  -5.42721695390547  -2.52817072257627
-1.38473279466667  0.592373046094533  -1.60987072257627
-0.710062794666667  -2.29843695390547  1.70774927742373
-0.516062794666667  4.02999304609453  -1.25145072257627
2.50802720533333  5.67613304609453  2.33647927742373
-0.000492794666666383  4.95273304609453  -0.845000722576267
-1.40310279466667  2.53249304609453  -2.15553072257627
2.99084720533333  -6.42373695390547  -3.66780072257627
0.464157205333333  5.67583304609453  -0.291348722576267
-0.788292794666667  -0.829295953905467  -2.26352072257627
-1.03958279466667  3.39056304609453  -1.77311072257627
0.810287205333333  -3.09574695390547  -1.65110072257627
-0.424542794666667  -2.40166695390547  -2.80374072257627
-3.13645279466667  -0.402426353905467  2.32507927742373
-2.61472279466667  -0.134603953905467  -0.818379722576267
1.74065720533333  0.249335046094533  1.84214927742373
2.66791720533333  2.46191304609453  2.92990927742373
0.196107205333334  -2.03520695390547  -0.370882722576267
-3.96971279466667  0.374981046094533  0.293366277423733
-1.13314279466667  -0.527418553905467  -0.626828722576267
-1.36538279466667  -0.395077853905467  3.11053927742373
-1.30156279466667  1.65344304609453  -2.34848072257627
1.06173720533333  -0.114113953905467  3.03098927742373
-0.376982794666667  -2.82981695390547  -0.891271722576267
-1.05023279466667  -1.97414695390547  -1.70070072257627
-3.28470279466667  -0.332340953905467  -1.85472072257627
1.32842720533333  1.79757304609453  0.857407277423733
-3.75891279466667  0.199213046094533  1.40091927742373
0.360957205333333  0.0451240460945334  -1.65992072257627
0.727617205333334  -1.09442095390547  0.435556277423733
-3.89081279466667  0.386064046094533  -0.861369722576267
-0.618612794666667  0.569693046094533  -2.51108072257627
0.963107205333333  2.74126304609453  1.50261927742373
-1.29402279466667  -1.61637695390547  2.76789927742373
0.303637205333333  -1.35826495390547  -1.60612072257627
1.84869720533333  6.12408304609453  1.34422927742373
1.26480720533333  -0.0873459539054666  0.889457277423733
-0.343522794666667  1.14806304609453  -1.13334072257627
-0.0888927946666664  2.98848304609453  2.05130927742373
0.674717205333333  -2.59610695390547  -1.13632072257627
1.51658720533333  -4.20477695390547  -3.50665072257627
1.26862720533333  -0.259354953905467  -0.594661722576267
0.905517205333333  -3.45661695390547  -2.56602072257627
0.892327205333333  -2.44786695390547  -2.40613072257627
-2.15718279466667  -0.301495953905467  2.69809927742373
-1.48061279466667  1.00923304609453  3.33525927742373
3.23674720533333  3.61011304609453  3.27896927742373
-0.578212794666667  -1.48010695390547  -0.559785722576267
1.43444720533333  0.871313046094533  0.142297277423733
2.27548720533333  -5.35882695390547  -3.88186072257627
2.97313720533333  4.79664304609453  2.96887927742373
2.18909720533333  2.00233304609453  1.82572927742373
0.0359872053333337  -3.28064695390547  -1.78488072257627
-0.970072794666667  2.18192304609453  2.79664927742373
1.13288720533333  6.03137304609453  0.482239277423733
0.00719720533333293  0.0717870460945334  3.20252927742373
-0.121792794666667  -1.18880395390547  1.38406927742373
0.385937205333333  -2.45329695390547  0.846003277423733
-2.11646279466667  -0.476889853905467  -2.10966072257627
0.229927205333333  -0.0571619539054666  -0.405306722576267
