# Supplementary material for: Intraspecific variation and symmetry of the inner-ear labyrinth in a population of wild turkeys: implications for paleontological reconstructions
Source: PeerJ. 2019 Jul 23;7:e7355. doi: 10.7717/peerj.7355 (PMC6659666; doi:10.7717/peerj.7355)
Supplement: Supplemental Information 1 [file peerj-07-7355-s001.zip › initial 70 landmarks/rt891.nts]

"rt891
1 70 3 0 dim=3
-2.58948066702241  5.54070814806684  -3.29078870876374
4.00009933297759  0.0944881480668357  -1.88671570876374
3.74719933297759  0.284069148066836  2.36725829123626
-1.21992066702241  0.0954081480668357  3.01247829123626
1.82101933297759  -2.03535185193316  -2.32394290876374
-1.50306066702241  -6.98034185193316  1.75404829123626
-3.11585066702241  -4.38887185193316  3.57568829123626
-1.29718066702241  -0.382981851933164  -0.179551708763741
-0.180860667022412  -3.69305185193316  1.79780829123626
0.402019332977589  2.90276814806684  1.75710829123626
-1.82837066702241  4.65541814806684  -2.72255470876374
1.46095933297759  -0.679631851933164  -1.39798170876374
0.314049332977588  2.23651814806684  2.07989829123626
0.788949332977588  -4.49841185193316  -0.783681708763741
-2.31676066702241  -5.94422185193316  2.50191829123626
0.028839332977588  -5.33590185193316  -0.645441708763741
1.36313933297759  -2.80204185193316  -2.02774670876374
-2.38885066702241  5.23920814806683  -3.25139870876374
-0.502470667022411  -6.00073185193316  0.0859082912362594
0.911649332977588  0.476132148066836  -2.15764970876374
0.990929332977588  -3.74572185193316  -1.64729370876374
-0.809720667022412  2.36202814806684  -1.45656470876374
0.596859332977588  1.89326414806684  -2.46190730876374
3.19298933297759  0.0219381480668356  2.31477829123626
2.72581933297759  0.133308148066836  -0.710811708763741
-1.54800066702241  0.0869981480668357  1.99335829123626
-2.66585066702241  -2.60187185193316  2.74352829123626
-0.108880667022412  1.65075014806684  -0.22833170876374
4.24039933297759  -0.392271851933164  0.382178291236259
1.21905933297759  0.275868148066836  -0.381641708763741
1.20607933297759  0.482063148066836  3.36863829123626
1.24816933297759  -2.00393185193316  -2.34164010876374
-1.11657066702241  0.191618148066836  3.04757829123626
0.437929332977588  2.23065814806684  -0.733721708763741
1.00801933297759  1.56577914806684  -1.40357170876374
3.54395933297759  0.357623148066836  -1.64584570876374
-1.32635066702241  -2.08998185193316  0.975918291236259
3.73069933297759  -0.126091851933164  1.52552829123626
-0.315840667022412  -0.659001851933164  -1.49955570876374
-0.626650667022412  0.779774148066836  0.568948291236259
4.04399933297759  0.258015148066836  -0.716511708763741
0.595809332977588  -1.00159185193316  -2.33717430876374
-0.988100667022412  -3.31885185193316  1.24429829123626
1.04092933297759  1.89328514806684  3.06374829123626
-0.379350667022412  0.956476148066836  -1.41804070876374
-1.72748066702241  -6.60103185193316  1.74848829123626
-1.59647066702241  -0.475851851933164  0.952638291236259
0.206089332977588  -1.64010185193316  -0.963671708763741
0.166729332977588  -3.00086185193316  1.99044829123626
-0.649890667022412  2.14647014806684  -0.878811708763741
-0.948140667022412  3.76711814806684  -2.78026570876374
-1.26282066702241  -0.299801851933164  -0.341711708763741
-0.218380667022412  3.03105814806684  -2.58486870876374
-0.785920667022412  1.70367514806684  -2.27546870876374
2.18015933297759  0.141168148066836  2.61607829123626
1.44216933297759  -0.697831851933164  3.29334829123626
-2.98382066702241  -3.55165185193316  3.22434829123626
0.720379332977588  1.20417642806684  -0.255561708763741
-1.40055066702241  -1.34419185193316  0.277348291236259
-1.71938066702241  4.43292814806684  -3.60800170876374
-3.01887066702241  -4.98251185193316  3.19447829123626
-2.12236066702241  -2.06943185193316  1.91417829123626
0.163789332977588  2.63830814806684  -1.71861770876374
0.951389332977588  -2.02137185193316  2.83917829123626
-1.06444066702241  -6.51077185193316  0.921498291236259
0.195319332977588  -0.117791851933164  3.01595829123626
0.0828493329775879  0.939284148066836  1.44826829123626
-0.517300667022412  2.22619814806684  0.851538291236259
2.18039933297759  0.387974148066836  -2.01418470876374
-0.0390706670224124  -0.468821851933164  -0.0495017087637408
