# Supplementary material for: Intraspecific variation and symmetry of the inner-ear labyrinth in a population of wild turkeys: implications for paleontological reconstructions
Source: PeerJ. 2019 Jul 23;7:e7355. doi: 10.7717/peerj.7355 (PMC6659666; doi:10.7717/peerj.7355)
Supplement: Supplemental Information 1 [file peerj-07-7355-s001.zip › initial 70 landmarks/rt892.nts]

"rt892
1 70 3 0 dim=3
2.3040546  -5.8766883325484  -3.13799209674987
-3.2575554  0.0194656674516  -1.69197209674987
-3.2538454  -0.1729003325484  2.26115790325013
0.9985946  0.0592326674516  3.16931790325013
-1.4044254  2.0069016674516  -2.13874209674987
1.4715746  6.2042516674516  0.887704903250133
3.0641946  4.1376616674516  3.10405790325013
1.4801246  0.1126806674516  -0.223386096749867
0.1622046  3.0763716674516  2.10079790325013
-0.3500154  -2.6442883325484  1.78419790325013
1.6531246  -4.8210383325484  -2.39633209674987
-0.9784854  0.6825916674516  -1.31798209674987
-0.2609554  -2.1467583325484  2.12408790325013
-0.5071054  4.0095616674516  -0.952553096749867
2.1914246  5.4559816674516  2.03848790325013
-0.0730653999999996  4.7554316674516  -0.679505096749867
-1.2654454  2.5360916674516  -1.57777209674987
2.1706346  -5.9199683325484  -3.19748209674987
0.3628546  5.2890316674516  -0.190968096749867
-0.5266454  -0.6457163325484  -2.04585209674987
-0.9034354  3.3520716674516  -1.25198209674987
0.6150646  -2.6157283325484  -1.42448209674987
-0.3729454  -1.8502583325484  -2.63066209674987
-2.7973654  0.0588596674516  2.30302790325013
-2.1274554  -0.0725133325484  -0.588609096749867
1.4493846  0.1596896674516  1.98319790325013
2.3949146  2.3316216674516  2.81640790325013
0.1844046  -1.7101983325484  -0.295141096749867
-3.5599154  0.1038746674516  0.400282903250133
-0.9624354  -0.2498543325484  -0.489230096749867
-1.1204254  -0.3985803325484  3.26046790325013
-0.8401954  1.8682116674516  -1.99518209674987
0.9185646  -0.1969573325484  3.05165790325013
-0.2360554  -2.3775583325484  -0.712666096749867
-1.0486354  -1.4689483325484  -1.18546209674987
-2.8754554  0.2554156674516  -1.61434209674987
1.3879146  1.8139916674516  0.993063903250133
-3.3241454  0.0818256674516  1.48370790325013
0.6082646  0.3226176674516  -1.38472209674987
0.7744746  -0.9027133325484  0.611358903250133
-3.3683954  0.1509686674516  -0.619715096749867
-0.2525254  0.9642116674516  -2.23515209674987
0.8871246  2.6784416674516  1.40511790325013
-0.9668854  -1.6396883325484  3.04420790325013
0.5463946  -1.0157343325484  -1.28351209674987
1.6163346  5.7679816674516  0.965956903250133
1.4765946  0.1684906674516  0.993399903250133
0.0514345999999998  1.3356516674516  -1.13998209674987
-0.1232254  2.5766116674516  2.28599790325013
0.5871546  -2.0954083325484  -0.895184096749867
1.1876146  -3.7478083325484  -2.56319209674987
1.4196146  0.0968446674516  -0.345623096749867
0.6072046  -3.0456283325484  -2.33656209674987
0.8848446  -2.0174283325484  -2.18722209674987
-1.9764254  -0.3997114325484  2.70290790325013
-1.3093554  0.6935716674516  3.46075790325013
2.7572746  3.3016116674516  3.05356790325013
-0.4408654  -1.2329373325484  -0.243174096749867
1.3186546  1.1975816674516  0.173785903250133
1.7179346  -4.5158483325484  -3.57007209674987
2.6814546  4.5114616674516  2.79616790325013
1.9912746  1.7800616674516  1.76902790325013
0.0253245999999997  -2.8934883325484  -1.52240209674987
-0.8495854  1.8542616674516  3.02103790325013
0.8652546  5.8635716674516  0.362161903250133
-0.2061854  -0.1261183325484  3.29705790325013
0.1607446  -1.0801803325484  1.52821790325013
0.4926546  -2.0900783325484  1.00110390325013
-1.6898854  -0.3392809325484  -1.78979209674987
0.2784546  0.2418076674516  -0.0388666967498666
