# Supplementary material for: Intraspecific variation and symmetry of the inner-ear labyrinth in a population of wild turkeys: implications for paleontological reconstructions
Source: PeerJ. 2019 Jul 23;7:e7355. doi: 10.7717/peerj.7355 (PMC6659666; doi:10.7717/peerj.7355)
Supplement: Supplemental Information 1 [file peerj-07-7355-s001.zip › initial 70 landmarks/rt893.nts]

"rt893
1 70 3 0 dim=3
2.67368628933333  -5.59594899256533  -4.21727588866996
-3.56365371066667  0.177001007434667  -1.81756588866996
-3.27357371066667  -0.485030992565333  2.08778411133004
1.21784628933333  -0.253728592565333  2.81549411133004
-1.50627371066667  2.42761100743467  -1.96018588866996
1.67040628933333  6.21188100743467  2.51786411133004
3.31749628933333  3.43081100743467  3.86971411133004
1.37402628933333  -0.0729999925653334  -0.27817128866996
0.600926289333333  3.19330100743467  2.61786411133004
-0.446393710666667  -3.17957899256533  1.51615411133004
1.95766628933333  -4.74076899256533  -3.23123588866996
-1.12655371066667  0.926461007434667  -1.34519588866996
-0.658593710666666  -2.49579899256533  1.62588411133004
-0.380903710666667  4.39176100743467  -0.28883338866996
2.45514628933333  5.13811100743467  3.21448411133004
0.0707462893333333  5.04533100743467  0.28715811133004
-1.11499371066667  3.09649100743467  -1.51419588866996
2.53576628933333  -5.20407899256533  -4.42051588866996
0.550826289333333  5.60646100743467  1.03545411133004
-0.738013710666667  -0.448694992565333  -2.14725588866996
-0.956933710666667  3.80718100743467  -0.78574788866996
0.790716289333333  -2.49757899256533  -1.92984588866996
-0.396613710666667  -1.73744899256533  -2.92643588866996
-2.70842371066667  -0.296270492565333  2.11658411133004
-2.19751371066667  0.0257350074346667  -0.79498188866996
1.53949628933333  -0.142899992565333  1.76733411133004
2.53137628933333  2.05342100743467  2.96282411133004
0.245256289333333  -1.86689899256533  -0.43769588866996
-3.78833371066667  0.152208007434667  0.34465111133004
-1.06115371066667  -0.239382492565333  -0.52411888866996
-1.27242371066667  -0.814805992565333  2.80340411133004
-0.931693710666667  2.09217100743467  -1.67397588866996
0.966646289333333  -0.0490519925653333  2.62080411133004
-0.326023710666667  -2.51453899256533  -1.09619588866996
-0.947303710666666  -1.56311899256533  -1.70156588866996
-2.96654371066667  -0.0511359925653333  -1.63602588866996
1.57732628933333  1.72728100743467  1.07613411133004
-3.41116371066667  -0.0584249925653334  1.32035411133004
0.530866289333333  0.403782007434667  -1.44584588866996
0.867506289333333  -1.15018599256533  0.48722711133004
-3.71523371066667  0.298649007434667  -0.67008188866996
-0.315023710666667  1.34716100743467  -2.17484588866996
1.07719628933333  2.62927100743467  1.73804411133004
-0.959033710666666  -2.13060899256533  2.64401411133004
0.446056289333333  -0.975598992565333  -1.52561588866996
1.90453628933333  5.83171100743467  2.53367411133004
1.61496628933333  -0.0351549925653333  0.87577411133004
-0.0166737106666665  1.52573100743467  -0.87682988866996
0.219936289333333  2.75259100743467  2.64820411133004
0.804996289333334  -2.17243899256533  -1.17887788866996
1.41972628933333  -3.53853899256533  -3.28060588866996
1.29713628933333  0.0266050074346666  -0.39968788866996
0.646126289333333  -3.09486899256533  -2.75890588866996
0.717176289333333  -1.66718899256533  -2.69737588866996
-1.92102371066667  -0.550380992565333  2.51387411133004
-1.24706371066667  0.460688007434667  3.15263411133004
3.09667628933333  2.82508100743467  3.47177411133004
-0.589493710666667  -1.39007899256533  -0.56023988866996
1.18703628933333  1.05762100743467  0.39048511133004
1.93927628933333  -4.37648899256533  -4.34916588866996
2.96986628933333  4.01392100743467  3.55743411133004
2.00396628933333  1.56423100743467  2.14343411133004
-0.056873710666667  -2.80811899256533  -2.03983588866996
-0.780783710666667  1.75230100743467  3.21121411133004
1.01548628933333  5.98338100743467  1.81349411133004
0.00481628933333346  -0.378527992565333  3.03524411133004
-0.118643710666667  -1.35641899256533  1.03821411133004
0.350136289333334  -2.48295899256533  0.66279111133004
-2.01547371066667  -0.266775084565333  -2.04490588866996
0.267926289333334  0.106814007434667  -0.04554088866996
