# Supplementary material for: Intraspecific variation and symmetry of the inner-ear labyrinth in a population of wild turkeys: implications for paleontological reconstructions
Source: PeerJ. 2019 Jul 23;7:e7355. doi: 10.7717/peerj.7355 (PMC6659666; doi:10.7717/peerj.7355)
Supplement: Supplemental Information 1 [file peerj-07-7355-s001.zip › initial 70 landmarks/template.txt]

"xpts" "ypts" "zpts"
-2.310605128 -6.520372275172 2.51799141034548
3.453364872 -0.137569275172 1.97634141034548
3.624144872 0.0861197248280001 -1.96213858965452
-1.161115128 0.464449724828 -3.02343858965452
1.638664872 1.675387724828 2.48027141034548
-1.854935128 6.700157724828 -0.79027758965452
-3.361125128 4.772407724828 -2.75740858965452
-1.360935128 -0.398074875172 0.59954541034548
-0.185825128 3.619567724828 -1.61464858965452
0.526804872 -2.471062275172 -2.07096858965452
-1.61746701989189 -5.46340921210894 2.06477159052566
1.23314793322449 0.379679939113714 1.57375961442711
0.62516129584106 -1.99667005000644 -2.15788262938962
0.429906872 3.98985540903853 1.48000341034548
-2.57122171336585 6.01354073295808 -1.79335688233745
-0.0732385933465344 4.81182020007552 1.05663691529597
1.30199334819048 2.371545724828 2.11296721986929
-2.09553260948148 -6.18927968257941 2.53400066960474
-0.598465128 5.54786435849137 0.534107944998945
0.675135074020202 -0.896740201434626 2.06815221842629
0.938343953632653 3.21069803095045 1.8094296756516
-0.715139882098361 -3.04949776697528 1.34595005788646
0.437983843962617 -2.50867713498509 2.28807898043894
3.08694788084956 0.0852163442970265 -1.98441230646868
2.19706430596226 -0.210565551021057 0.950791448081329
-1.45038545320325 0.102145399624748 -1.77044615063013
-2.5905479405 2.789246240453 -2.34317538652952
-0.113099485142857 -2.02296645374343 0.26835326034548
3.88214794892308 0.248685502605778 -0.116050975637426
1.13815174068687 -0.468481392343717 0.76718440024447
1.40195079792593 0.0155976078526913 -3.00199840446934
1.17120252825 1.409988115453 2.21432844159548
-0.917234651809524 0.378595208954984 -2.79766787536881
0.426537094222222 -2.63420492949299 0.645733836271406
0.961449767833334 -1.97138122308867 1.41848153534548
3.02347388026446 -0.157974419882744 1.80922694753556
-1.36221890706977 1.83063528296754 -0.617361652852195
3.65350138576147 0.185806128497725 -1.16322574561782
-0.405819465349398 -0.170076186015374 1.70362092841777
-0.746738790790698 -1.21754969203247 -0.349295018491729
3.68486495264516 0.10900757966671 0.960036490990641
0.430315561655172 0.468245954713057 2.38894704252939
-0.798719350222222 2.9226480211243 -0.973245537802668
1.29576949268966 -1.22332371655131 -2.8752376931028
-0.345382954086956 -1.45720823169374 1.40819154947591
-1.91268111090598 6.37589216927244 -0.912726393073323
-1.40641832244444 -0.116819920588667 -0.695727673682298
0.192217230490566 0.960588866337434 1.47714395751529
0.170030012845071 3.22374434454631 -1.82120006852776
-0.533278699428572 -2.55315882279105 0.807057940107385
-0.987179114928104 -4.52062109870141 2.51618657374417
-1.14452375957895 -0.422291058014105 0.631900849292848
-0.376612186823529 -3.65971603987788 2.39959070446313
-0.698929145857142 -2.55498995374343 2.22616453534548
2.20885784497297 0.0620772113144865 -2.44754669776263
1.4952106200315 1.25493591380438 -3.02513299910334
-3.02718222201709 3.919997724828 -2.62467978623572
0.585957476166667 -1.48728901475533 0.397359389512147
-1.19672177085714 0.809867589113714 -0.0152610796545201
-1.62792170694737 -5.36482543306674 2.94885588402969
-3.07436727676033 5.15394557606767 -2.42418032519171
-2.0408328024186 1.99011299614583 -1.60425586872429
0.158894739549669 -3.19408194404617 1.45874684080906
1.02779384258824 2.436633974828 -2.54701300141923
-1.22970530818018 6.13108403113431 -0.107977147492358
0.186791864481203 0.362815784978376 -3.06627355206054
-0.00684334505426327 -1.15610715114099 -1.32147187647623
-0.266706120366412 -1.97351540494299 -1.23091468125757
1.97664889160784 -0.453999797230824 1.94461288093372
-0.169638685692308 -0.0410312727681538 0.352414084565672
