# Supplementary material for: Intraspecific variation and symmetry of the inner-ear labyrinth in a population of wild turkeys: implications for paleontological reconstructions
Source: PeerJ. 2019 Jul 23;7:e7355. doi: 10.7717/peerj.7355 (PMC6659666; doi:10.7717/peerj.7355)
Supplement: Supplemental Information 2 [file peerj-07-7355-s002.zip]

Archive with 3 entries (3 files):
- turkey symmetry script for manuscript.R
- turkey_OUVC11408_leftear.ply
- turkey_OUVC11410_leftear.ply
