# Supplementary material for: Intraspecific variation and symmetry of the inner-ear labyrinth in a population of wild turkeys: implications for paleontological reconstructions
Source: PeerJ. 2019 Jul 23;7:e7355. doi: 10.7717/peerj.7355 (PMC6659666; doi:10.7717/peerj.7355)
Supplement: Supplemental Information 3 — Each labyrinth is represented by two replicates plus an average set of landmarks, for a total of three 35-landmark sets per labyrinth and six 35-landmark sets per specimen. [file peerj-07-7355-s003.zip]

Archive with 164 entries (164 files):
- left218.2.nts
- left218.mean.nts
- left218.nts
- left231.2.nts
- left231.mean.nts
- left231.nts
- left239.2.nts
- left239.mean.nts
- left239.nts
- left403.2.nts
- left403.mean.nts
- left403.nts
- left406.2.nts
- left406.mean.nts
- left406.nts
- left407.2.nts
- left407.mean.nts
- left407.nts
- left408.2.nts
- left408.mean.nts
- left408.nts
- left410.2.nts
- left410.mean.nts
- left410.nts
- left411.2.nts
- left411.mean.nts
- left411.nts
- left413.2.nts
- left413.mean.nts
- left413.nts
- left443.2.nts
- left443.mean.nts
- left443.nts
- left599.2.nts
- left599.mean.nts
- left599.nts
- left610.2.nts
- left610.mean.nts
- left610.nts
- left628.2.nts
- left628.mean.nts
- left628.nts
- left632.2.nts
- left632.nts
- left647.2.nts
- left647.nts
- left657.2.nts
- left657.mean.nts
- left657.nts
- left736.2.nts
- left736.mean.nts
- left736.nts
- left739.2.nts
- left739.mean.nts
- left739.nts
- left803.2.nts
- left803.mean.nts
- left803.nts
- left869.2.nts
- left869.mean.nts
- left869.nts
- left884.2.nts
- left884.mean.nts
- left884.nts
- left885.2.nts
- left885.mean.nts
- left885.nts
- left888.2.nts
- left888.mean.nts
- left888.nts
- left890.2.nts
- left890.mean.nts
- left890.nts
- left891.2.nts
- left891.mean.nts
- left891.nts
- left892.2.nts
- left892.mean.nts
- left892.nts
- left893.2.nts
- left893.mean.nts
- left893.nts
- rt218.2.nts
- rt218.mean.nts
- rt218.nts
- rt231.2.nts
- rt231.mean.nts
- rt231.nts
- rt239.2.nts
- rt239.mean.nts
- rt239.nts
- rt403.2.nts
- rt403.mean.nts
- rt403.nts
- rt406.2.nts
- rt406.mean.nts
- rt406.nts
- rt407.2.nts
- rt407.mean.nts
- rt407.nts
- rt408.2.nts
- rt408.mean.nts
- rt408.nts
- rt410.2.nts
- rt410.mean.nts
- rt410.nts
- rt411.2.nts
- rt411.mean.nts
- rt411.nts
- rt413.2.nts
- rt413.mean.nts
- rt413.nts
- rt443.2.nts
- rt443.mean.nts
- rt443.nts
- rt599.2.nts
- rt599.mean.nts
- rt599.nts
- rt610.2.nts
- rt610.mean.nts
- rt610.nts
- rt628.2.nts
- rt628.mean.nts
- rt628.nts
- rt632.2.nts
- rt632.nts
- rt647.2.nts
- rt647.nts
- rt657.2.nts
- rt657.mean.nts
- rt657.nts
- rt736.2.nts
- rt736.mean.nts
- rt736.nts
- rt739.2.nts
- rt739.mean.nts
- rt739.nts
- rt803.2.nts
- rt803.mean.nts
- rt803.nts
- rt869.2.nts
- rt869.mean.nts
- rt869.nts
- rt884.2.nts
- rt884.mean.nts
- rt884.nts
- rt885.2.nts
- rt885.mean.nts
- rt885.nts
- rt888.2.nts
- rt888.mean.nts
- rt888.nts
- rt890.2.nts
- rt890.mean.nts
- rt890.nts
- rt891.2.nts
- rt891.mean.nts
- rt891.nts
- rt892.2.nts
- rt892.mean.nts
- rt892.nts
- rt893.2.nts
- rt893.mean.nts
- rt893.nts
