# Supplementary material for: Intraspecific variation and symmetry of the inner-ear labyrinth in a population of wild turkeys: implications for paleontological reconstructions
Source: PeerJ. 2019 Jul 23;7:e7355. doi: 10.7717/peerj.7355 (PMC6659666; doi:10.7717/peerj.7355)
Supplement: Supplemental Information 3 — Each labyrinth is represented by two replicates plus an average set of landmarks, for a total of three 35-landmark sets per labyrinth and six 35-landmark sets per specimen. [file peerj-07-7355-s003.zip › left218.2.nts]

"left218
1 35 3 0 dim=3
-1.4533485500867  1.80909992658117  -2.214989916489
1.8952114499133  5.94221992658117  1.356652083511
3.4008214499133  3.69483992658117  3.325642083511
1.5520814499133  0.705479926581166  1.087822083511
1.5127614499133  1.79376992658117  0.772752083511005
0.300361449913298  2.71548992658117  1.899722083511
-1.6106285500867  0.494559926581166  3.199922083511
-0.569898550086702  -2.97080007341883  1.611902083511
1.6748914499133  -0.444730073418834  0.591972083511005
0.932001449913298  -0.439110073418834  2.860392083511
-3.6034185500867  -0.211700073418834  1.735512083511
-1.6587085500867  -0.145100073418834  -2.170013916489
-1.0321885500867  -2.46681407341883  -2.140113916489
0.135991449913299  -1.61615807341883  -1.761167916489
2.2117414499133  -6.29449007341883  -3.397117916489
-1.2405985500867  1.59187992658117  2.696432083511
-0.277168550086701  -2.12080107341883  1.682072083511
0.101931449913298  -2.01125077341883  -0.274957916488996
-3.9519985500867  -0.310190073418834  -0.777000916488996
-0.801348550086701  2.42153992658117  -1.627035116489
0.569591449913299  -3.32035007341883  -2.394131916489
-3.4516385500867  -0.511890073418834  1.276212083511
-1.3554085500867  -0.871710073418834  2.248032083511
0.137181449913299  2.21919992658117  1.827222083511
0.696501449913298  -0.408950073418834  2.139012083511
1.2991714499133  1.39427992658117  1.335652083511
1.9252614499133  -5.02302007341883  -2.718157916489
1.5175914499133  5.40268992658117  1.055332083511
0.739381449913299  -0.252800073418834  0.729612083511004
-0.816978550086701  0.469509926581166  -0.987105916488996
2.3407714499133  2.27732992658117  2.777252083511
-0.322598550086702  -1.29178707341883  -2.114809916489
0.385961449913299  4.32755992658117  -0.632537916488996
-2.5745385500867  -0.513730073418834  -1.579622816489
2.8989614499133  4.48876992658117  2.518932083511
