# Supplementary material for: Intraspecific variation and symmetry of the inner-ear labyrinth in a population of wild turkeys: implications for paleontological reconstructions
Source: PeerJ. 2019 Jul 23;7:e7355. doi: 10.7717/peerj.7355 (PMC6659666; doi:10.7717/peerj.7355)
Supplement: Supplemental Information 3 — Each labyrinth is represented by two replicates plus an average set of landmarks, for a total of three 35-landmark sets per labyrinth and six 35-landmark sets per specimen. [file peerj-07-7355-s003.zip › left218.mean.nts]

"left218
1 35 3 0 dim=3
-1.4625435500867 1.73409492658117 -2.202020916489
1.8952114499133 5.94221992658117 1.356652083511
3.3880414499133 3.62980992658117 3.333842083511
1.6769714499133 0.722109926581166 1.205377083511
1.5218564499133 1.84408492658117 0.844842083511005
0.366351449913298 2.71593992658117 1.909247083511
-1.6338785500867 0.419919926581166 3.186452083511
-0.678983550086701 -2.96157007341883 1.688402083511
1.6642164499133 -0.468655073418834 0.493907083511005
0.902296449913298 -0.498120073418834 2.880282083511
-3.4712335500867 -0.288990073418834 1.902447083511
-1.6587085500867 -0.145100073418834 -2.170013916489
-1.0321885500867 -2.46681407341883 -2.140113916489
0.135991449913299 -1.61615807341883 -1.761167916489
2.2117414499133 -6.29449007341883 -3.397117916489
-1.2285635500867 1.48982492658117 2.657217083511
-0.343223550086701 -2.13176807341883 1.701792083511
0.0323464499132982 -1.98343667341883 -0.254807916488996
-3.7961885500867 -0.338245073418834 -0.621864416488996
-0.801348550086701 2.42153992658117 -1.627035116489
0.569591449913299 -3.32035007341883 -2.394131916489
-3.3214285500867 -0.543495073418834 1.410967083511
-1.5122035500867 -0.934162573418834 2.419642083511
0.302231449913299 2.23939992658117 1.935262083511
0.762831449913298 -0.637295073418834 2.280362083511
1.4565814499133 1.47177992658117 1.389877083511
1.9252614499133 -5.02302007341883 -2.718157916489
1.5175914499133 5.40268992658117 1.055332083511
0.739381449913299 -0.252800073418834 0.729612083511004
-0.816978550086701 0.469509926581166 -0.987105916488996
2.3547714499133 2.24049492658117 2.831577083511
-0.322598550086702 -1.29178707341883 -2.114809916489
0.385961449913299 4.32755992658117 -0.632537916488996
-2.5638985500867 -0.508605073418834 -1.511210466489
2.8645564499133 4.43960992658117 2.549882083511
