# Supplementary material for: Intraspecific variation and symmetry of the inner-ear labyrinth in a population of wild turkeys: implications for paleontological reconstructions
Source: PeerJ. 2019 Jul 23;7:e7355. doi: 10.7717/peerj.7355 (PMC6659666; doi:10.7717/peerj.7355)
Supplement: Supplemental Information 3 — Each labyrinth is represented by two replicates plus an average set of landmarks, for a total of three 35-landmark sets per labyrinth and six 35-landmark sets per specimen. [file peerj-07-7355-s003.zip › left218.nts]

"left218
1 35 3 0 dim=3
-1.4717385500867  1.65908992658117  -2.189051916489
1.8952114499133  5.94221992658117  1.356652083511
3.3752614499133  3.56477992658117  3.342042083511
1.8018614499133  0.738739926581166  1.322932083511
1.5309514499133  1.89439992658117  0.916932083511005
0.432341449913299  2.71638992658117  1.918772083511
-1.6571285500867  0.345279926581166  3.172982083511
-0.788068550086701  -2.95234007341883  1.764902083511
1.6535414499133  -0.492580073418834  0.395842083511004
0.872591449913299  -0.557130073418834  2.900172083511
-3.3390485500867  -0.366280073418834  2.069382083511
-1.6587085500867  -0.145100073418834  -2.170013916489
-1.0321885500867  -2.46681407341883  -2.140113916489
0.135991449913299  -1.61615807341883  -1.761167916489
2.2117414499133  -6.29449007341883  -3.397117916489
-1.2165285500867  1.38776992658117  2.618002083511
-0.409278550086701  -2.14273507341883  1.721512083511
-0.0372385500867017  -1.95562257341883  -0.234657916488996
-3.6403785500867  -0.366300073418834  -0.466727916488996
-0.801348550086701  2.42153992658117  -1.627035116489
0.569591449913299  -3.32035007341883  -2.394131916489
-3.1912185500867  -0.575100073418834  1.545722083511
-1.6689985500867  -0.996615073418834  2.591252083511
0.467281449913299  2.25959992658117  2.043302083511
0.829161449913299  -0.865640073418834  2.421712083511
1.6139914499133  1.54927992658117  1.444102083511
1.9252614499133  -5.02302007341883  -2.718157916489
1.5175914499133  5.40268992658117  1.055332083511
0.739381449913299  -0.252800073418834  0.729612083511004
-0.816978550086701  0.469509926581166  -0.987105916488996
2.3687714499133  2.20365992658117  2.885902083511
-0.322598550086702  -1.29178707341883  -2.114809916489
0.385961449913299  4.32755992658117  -0.632537916488996
-2.5532585500867  -0.503480073418834  -1.442798116489
2.8301514499133  4.39044992658117  2.580832083511
