# Supplementary material for: Intraspecific variation and symmetry of the inner-ear labyrinth in a population of wild turkeys: implications for paleontological reconstructions
Source: PeerJ. 2019 Jul 23;7:e7355. doi: 10.7717/peerj.7355 (PMC6659666; doi:10.7717/peerj.7355)
Supplement: Supplemental Information 3 — Each labyrinth is represented by two replicates plus an average set of landmarks, for a total of three 35-landmark sets per labyrinth and six 35-landmark sets per specimen. [file peerj-07-7355-s003.zip › left231.2.nts]

"left231
1 35 3 0 dim=3
-1.65549993327996  2.45492781249533  -2.43799587649159
1.93550006672004  6.90734781249533  1.74314412350841
3.64050006672004  4.27540781249533  3.71560412350841
1.69035006672004  0.952307812495329  1.39034412350841
1.40918006672004  2.12136781249533  0.896414123508407
0.146170066720043  3.08419781249533  2.02028412350841
-2.07588993327996  0.10209781249533  3.65874412350841
-0.292149933279957  -3.17648218750467  1.65191412350841
1.84860006672004  -0.19181218750467  0.458874123508407
1.14731006672004  -0.68025218750467  3.09717412350841
-3.40393993327996  -0.75088218750467  2.45424412350841
-1.50851993327996  -0.12731218750467  -2.43452587649159
-0.876879933279957  -2.34713618750467  -2.23944587649159
0.246640066720043  -1.48466118750467  -1.88858287649159
2.50380006672004  -6.64156218750467  -3.69836587649159
-1.44623993327996  1.28038781249533  3.07766412350841
-0.0781999332799569  -2.31547218750467  1.64370412350841
0.105350066720043  -1.92542418750467  -0.439206876491593
-3.83671993327996  -0.30699218750467  -0.446371876491593
-0.987639933279957  3.23181781249533  -1.88297787649159
0.628400066720043  -3.18405218750467  -2.65773587649159
-3.16917993327996  -0.86549218750467  1.72479412350841
-1.44805993327996  -1.22912118750467  2.66805412350841
-0.0119799332799574  2.51614781249533  2.01500412350841
0.799490066720043  -0.56788218750467  2.43628412350841
1.33255006672004  1.61763781249533  1.59300412350841
2.44939006672004  -5.32339218750467  -3.62555587649159
1.57885006672004  6.23257781249533  1.20349412350841
0.960500066720043  0.0440078124953298  0.944384123508407
-0.586249933279958  0.98270781249533  -1.15379137649159
2.56547006672004  2.62128781249533  2.84502412350841
-0.165289933279958  -1.14892718750467  -2.34121587649159
0.169960066720043  5.14805781249533  -0.618574876491593
-2.46917993327996  -0.56696218750467  -1.78850287649159
2.97618006672004  5.31358781249533  3.11201412350841
