# Supplementary material for: Intraspecific variation and symmetry of the inner-ear labyrinth in a population of wild turkeys: implications for paleontological reconstructions
Source: PeerJ. 2019 Jul 23;7:e7355. doi: 10.7717/peerj.7355 (PMC6659666; doi:10.7717/peerj.7355)
Supplement: Supplemental Information 3 — Each labyrinth is represented by two replicates plus an average set of landmarks, for a total of three 35-landmark sets per labyrinth and six 35-landmark sets per specimen. [file peerj-07-7355-s003.zip › left231.mean.nts]

"left231
1 35 3 0 dim=3
-1.67071493327996 2.18101781249533 -2.47779587649159
1.93550006672004 6.90734781249533 1.74314412350841
3.61620506672004 4.34394781249533 3.73615912350841
1.69035006672004 0.952307812495329 1.39034412350841
1.37836506672004 2.23839781249533 0.966629123508409
0.089250066720043 3.08064281249533 2.07899912350841
-2.05781493327996 0.184567812495329 3.66929912350841
-0.363764933279957 -3.18291218750467 1.69133912350841
1.84860006672004 -0.19181218750467 0.458874123508407
1.09870006672004 -0.75001218750467 3.12130412350841
-3.40393993327996 -0.75088218750467 2.45424412350841
-1.56310993327996 -0.0643571875046703 -2.43035087649159
-0.902049933279957 -2.31740818750467 -2.29640587649159
0.256205066720043 -1.41539768750467 -1.92211637649159
2.57549506672004 -6.59721218750467 -3.72857087649159
-1.46426493327996 1.36984281249533 3.08234412350841
-0.131554933279957 -2.33713418750467 1.68988412350841
0.105350066720043 -1.92542418750467 -0.439206876491593
-3.88011993327996 -0.35542218750467 -0.490918376491593
-1.05199993327996 2.97626781249533 -1.82206137649159
0.667575066720043 -3.11583518750467 -2.68065587649159
-3.16917993327996 -0.86549218750467 1.72479412350841
-1.38987493327996 -1.09163668750467 3.02794412350841
-0.0785899332799572 2.53224281249533 2.03570912350841
0.802170066720043 -0.63879718750467 2.41384412350841
1.32696506672004 1.69747781249533 1.59142412350841
2.45009506672004 -5.30344718750467 -3.66060587649159
1.56806506672004 6.22833281249533 1.27481412350841
0.960500066720043 0.0440078124953298 0.944384123508407
-0.586249933279958 0.98270781249533 -1.15379137649159
2.54109006672004 2.62655781249533 2.91560912350841
-0.231839933279957 -1.12488468750467 -2.36759587649159
0.176010066720043 5.07004781249533 -0.616619876491593
-2.53556493327996 -0.51777218750467 -1.77157137649159
2.93038006672004 5.35757281249533 3.09605912350841
