# Supplementary material for: Intraspecific variation and symmetry of the inner-ear labyrinth in a population of wild turkeys: implications for paleontological reconstructions
Source: PeerJ. 2019 Jul 23;7:e7355. doi: 10.7717/peerj.7355 (PMC6659666; doi:10.7717/peerj.7355)
Supplement: Supplemental Information 3 — Each labyrinth is represented by two replicates plus an average set of landmarks, for a total of three 35-landmark sets per labyrinth and six 35-landmark sets per specimen. [file peerj-07-7355-s003.zip › left231.nts]

"left231
1 35 3 0 dim=3
-1.68592993327996  1.90710781249533  -2.51759587649159
1.93550006672004  6.90734781249533  1.74314412350841
3.59191006672004  4.41248781249533  3.75671412350841
1.69035006672004  0.952307812495329  1.39034412350841
1.34755006672004  2.35542781249533  1.03684412350841
0.0323300667200429  3.07708781249533  2.13771412350841
-2.03973993327996  0.267037812495329  3.67985412350841
-0.435379933279957  -3.18934218750467  1.73076412350841
1.84860006672004  -0.19181218750467  0.458874123508407
1.05009006672004  -0.81977218750467  3.14543412350841
-3.40393993327996  -0.75088218750467  2.45424412350841
-1.61769993327996  -0.00140218750467063  -2.42617587649159
-0.927219933279957  -2.28768018750467  -2.35336587649159
0.265770066720043  -1.34613418750467  -1.95564987649159
2.64719006672004  -6.55286218750467  -3.75877587649159
-1.48228993327996  1.45929781249533  3.08702412350841
-0.184909933279957  -2.35879618750467  1.73606412350841
0.105350066720043  -1.92542418750467  -0.439206876491593
-3.92351993327996  -0.40385218750467  -0.535464876491593
-1.11635993327996  2.72071781249533  -1.76114487649159
0.706750066720042  -3.04761818750467  -2.70357587649159
-3.16917993327996  -0.86549218750467  1.72479412350841
-1.33168993327996  -0.95415218750467  3.38783412350841
-0.145199933279957  2.54833781249533  2.05641412350841
0.804850066720043  -0.70971218750467  2.39140412350841
1.32138006672004  1.77731781249533  1.58984412350841
2.45080006672004  -5.28350218750467  -3.69565587649159
1.55728006672004  6.22408781249533  1.34613412350841
0.960500066720043  0.0440078124953298  0.944384123508407
-0.586249933279958  0.98270781249533  -1.15379137649159
2.51671006672004  2.63182781249533  2.98619412350841
-0.298389933279957  -1.10084218750467  -2.39397587649159
0.182060066720043  4.99203781249533  -0.614664876491593
-2.60194993327996  -0.46858218750467  -1.75463987649159
2.88458006672004  5.40155781249533  3.08010412350841
