# Supplementary material for: Intraspecific variation and symmetry of the inner-ear labyrinth in a population of wild turkeys: implications for paleontological reconstructions
Source: PeerJ. 2019 Jul 23;7:e7355. doi: 10.7717/peerj.7355 (PMC6659666; doi:10.7717/peerj.7355)
Supplement: Supplemental Information 3 — Each labyrinth is represented by two replicates plus an average set of landmarks, for a total of three 35-landmark sets per labyrinth and six 35-landmark sets per specimen. [file peerj-07-7355-s003.zip › left239.2.nts]

"left239
1 35 3 0 dim=3
-1.69969923436041  1.69050237345338  -2.36110149962746
1.63371076563959  6.30530237345338  1.51832150037254
3.41581076563959  4.00062237345338  3.43914850037254
1.50425076563959  0.664572373453381  0.866438500372536
1.35864076563959  1.69195237345338  0.426868500372536
0.217280765639589  3.07333237345338  1.79871750037254
-1.82629923436041  -0.0438876265466186  3.29159850037254
-0.412209234360411  -3.28808762654662  1.62538150037254
1.63997076563959  -0.544097626546619  -0.0358514996274643
1.23478076563959  0.0298923734533814  3.06479850037254
-3.18648923436041  -0.610959626546619  1.94958340037254
-1.61678923436041  -0.268747626546619  -2.51780149962746
-0.970289234360411  -2.34932262654662  -2.17558149962746
0.131580765639589  -1.63161922654662  -1.89714149962746
2.14096076563959  -6.67286762654662  -3.82456149962746
-1.11549923436041  1.33928237345338  2.94881550037254
-0.244519234360411  -2.36355062654662  1.65530750037254
0.0455407656395892  -2.11277562654662  -0.631461499627465
-3.64157923436041  -0.388737626546619  -0.638961499627464
-1.03955923436041  2.43942237345338  -1.85517149962746
0.615950765639589  -3.30741762654662  -2.70531149962746
-2.94778923436041  -0.777136626546619  1.32659650037254
-1.25085923436041  -0.908226626546619  2.64044850037254
0.229490765639589  2.60849237345338  1.91772680037254
0.896820765639589  -0.242727626546619  2.32338050037254
1.20713076563959  1.42555237345338  0.964031500372536
1.86126076563959  -5.55783762654662  -3.39267149962746
1.28355076563959  5.66381237345338  1.06368350037254
1.43713076563959  -0.470667626546619  -0.256831499627464
-0.989939234360411  0.489482373453381  -1.24161149962746
2.41850076563959  2.49161237345338  2.74122450037254
-0.333969234360411  -1.33467062654662  -2.26776149962746
0.0881607656395895  4.54580237345338  -0.795861499627464
-2.52533923436041  -0.657216626546619  -1.74320149962746
2.65016076563959  4.90179237345338  2.83104850037254
