# Supplementary material for: Intraspecific variation and symmetry of the inner-ear labyrinth in a population of wild turkeys: implications for paleontological reconstructions
Source: PeerJ. 2019 Jul 23;7:e7355. doi: 10.7717/peerj.7355 (PMC6659666; doi:10.7717/peerj.7355)
Supplement: Supplemental Information 3 — Each labyrinth is represented by two replicates plus an average set of landmarks, for a total of three 35-landmark sets per labyrinth and six 35-landmark sets per specimen. [file peerj-07-7355-s003.zip › left239.mean.nts]

"left239
1 35 3 0 dim=3
-1.63750923436041 1.56487237345338 -2.43968649962746
1.60961076563959 6.30546737345338 1.45776850037254
3.41876076563959 4.07363737345338 3.43096350037254
1.50425076563959 0.664572373453381 0.866438500372536
1.32095576563959 1.81528737345338 0.464048500372536
0.217280765639589 3.07333237345338 1.79871750037254
-1.83411923436041 0.0545823734533812 3.27300350037254
-0.504629234360411 -3.27457762654662 1.65195050037254
1.59939576563959 -0.600735626546619 -0.0809414996274641
1.17867576563959 0.0245873734533814 3.10310350037254
-3.14090423436041 -0.633544126546619 1.99607905037254
-1.61678923436041 -0.268747626546619 -2.51780149962746
-0.915849234360411 -2.39106462654662 -2.31009149962746
0.0900857656395891 -1.64438692654662 -1.95208649962746
2.20548576563959 -6.63550262654662 -3.83505649962746
-1.15114423436041 1.40090737345338 2.95930200037254
-0.325689234360411 -2.36115812654662 1.65362850037254
0.0455407656395892 -2.11277562654662 -0.631461499627465
-3.64157923436041 -0.388737626546619 -0.638961499627464
-1.08025423436041 2.36240737345338 -1.92967149962746
0.527090765639589 -3.18251262654662 -3.06314149962746
-2.93942923436041 -0.818447126546619 1.39593250037254
-1.31690423436041 -0.936214626546619 2.65978550037254
0.229490765639589 2.60849237345338 1.91772680037254
0.85204076563959 -0.253142626546619 2.38450050037254
1.25231576563959 1.44393737345338 1.01147150037254
1.92850576563959 -5.54099262654662 -3.43260649962746
1.29977076563959 5.67571737345338 1.00006600037254
1.40381076563959 -0.521492126546619 -0.303591499627464
-1.01762923436041 0.362497373453381 -1.76438649962746
2.45532576563959 2.53526237345338 2.77973500037254
-0.414084234360411 -1.32688712654662 -2.28613149962746
0.0645057656395893 4.49305737345338 -0.815951499627464
-2.52533923436041 -0.657216626546619 -1.74320149962746
2.62364576563959 4.95678237345338 2.84205950037254
