# Supplementary material for: Intraspecific variation and symmetry of the inner-ear labyrinth in a population of wild turkeys: implications for paleontological reconstructions
Source: PeerJ. 2019 Jul 23;7:e7355. doi: 10.7717/peerj.7355 (PMC6659666; doi:10.7717/peerj.7355)
Supplement: Supplemental Information 3 — Each labyrinth is represented by two replicates plus an average set of landmarks, for a total of three 35-landmark sets per labyrinth and six 35-landmark sets per specimen. [file peerj-07-7355-s003.zip › left239.nts]

"left239
1 35 3 0 dim=3
-1.57531923436041  1.43924237345338  -2.51827149962746
1.58551076563959  6.30563237345338  1.39721550037254
3.42171076563959  4.14665237345338  3.42277850037254
1.50425076563959  0.664572373453381  0.866438500372536
1.28327076563959  1.93862237345338  0.501228500372536
0.217280765639589  3.07333237345338  1.79871750037254
-1.84193923436041  0.153052373453381  3.25440850037254
-0.597049234360411  -3.26106762654662  1.67851950037254
1.55882076563959  -0.657373626546619  -0.126031499627464
1.12257076563959  0.0192823734533814  3.14140850037254
-3.09531923436041  -0.656128626546619  2.04257470037254
-1.61678923436041  -0.268747626546619  -2.51780149962746
-0.861409234360411  -2.43280662654662  -2.44460149962746
0.0485907656395892  -1.65715462654662  -2.00703149962746
2.27001076563959  -6.59813762654662  -3.84555149962746
-1.18678923436041  1.46253237345338  2.96978850037254
-0.406859234360411  -2.35876562654662  1.65194950037254
0.0455407656395892  -2.11277562654662  -0.631461499627465
-3.64157923436041  -0.388737626546619  -0.638961499627464
-1.12094923436041  2.28539237345338  -2.00417149962746
0.438230765639589  -3.05760762654662  -3.42097149962746
-2.93106923436041  -0.859757626546619  1.46526850037254
-1.38294923436041  -0.964202626546619  2.67912250037254
0.229490765639589  2.60849237345338  1.91772680037254
0.80726076563959  -0.263557626546619  2.44562050037254
1.29750076563959  1.46232237345338  1.05891150037254
1.99575076563959  -5.52414762654662  -3.47254149962746
1.31599076563959  5.68762237345338  0.936448500372536
1.37049076563959  -0.572316626546619  -0.350351499627464
-1.04531923436041  0.235512373453381  -2.28716149962746
2.49215076563959  2.57891237345338  2.81824550037254
-0.494199234360411  -1.31910362654662  -2.30450149962746
0.0408507656395891  4.44031237345338  -0.836041499627465
-2.52533923436041  -0.657216626546619  -1.74320149962746
2.59713076563959  5.01177237345338  2.85307050037254
