# Supplementary material for: Intraspecific variation and symmetry of the inner-ear labyrinth in a population of wild turkeys: implications for paleontological reconstructions
Source: PeerJ. 2019 Jul 23;7:e7355. doi: 10.7717/peerj.7355 (PMC6659666; doi:10.7717/peerj.7355)
Supplement: Supplemental Information 3 — Each labyrinth is represented by two replicates plus an average set of landmarks, for a total of three 35-landmark sets per labyrinth and six 35-landmark sets per specimen. [file peerj-07-7355-s003.zip › left403.2.nts]

"left403
1 35 3 0 dim=3
-1.94499163131919  1.78526392926371  -2.96042025745285
2.25746836868081  6.7586539292637  0.399879742547152
3.81315836868081  4.74715392926371  2.90630974254715
1.81155836868081  0.639393929263706  0.571089742547152
1.70245836868081  1.62059392926371  -0.0949402574528478
0.751408368680805  3.70542392926371  1.10882974254715
-1.85448163131919  1.26215392926371  3.34133974254715
-0.613201631319195  -3.15930004073629  2.36821974254715
1.74831836868081  -0.781826070736294  -0.157910257452848
1.34680836868081  0.156483929263706  3.10365974254715
-3.62789163131919  0.369333929263706  2.37537974254715
-1.59767163131919  -0.786636070736294  -2.30080025745285
-1.23856163131919  -2.92740807073629  -1.51600125745285
-0.0854116313191942  -2.14995607073629  -1.61342725745285
2.45963836868081  -7.43373607073629  -2.31860025745285
-1.04706163131919  2.42167392926371  2.79435974254715
-0.293221631319194  -2.25877907073629  2.01078974254715
-0.00432163131919451  -2.38138507073629  -0.115960257452848
-4.07930163131919  -0.227746070736294  -0.379026257452848
-1.08847163131919  2.42699392926371  -2.77058025745285
0.163948368680806  -4.15204107073629  -2.01935525745285
-3.53149163131919  -0.0098860707362945  1.74256974254715
-1.34210163131919  -0.437166070736295  2.81579974254715
0.538538368680806  3.17877392926371  1.15901974254715
0.955438368680806  -0.0147760707362946  2.32477974254715
1.79691836868081  1.44090392926371  0.399769742547152
2.13935836868081  -6.11761607073629  -2.70669025745285
1.71769836868081  6.26995392926371  0.0916897425471522
0.645398368680806  -0.510966070736295  0.215809742547152
-1.02064163131919  0.160733929263705  -1.50655925745285
2.95490836868081  2.90870392926371  2.24917974254715
-0.647071631319194  -1.82171607073629  -1.95562225745285
0.370268368680806  4.66087392926371  -1.73874525745285
-2.77421163131919  -0.678936070736294  -1.54000325745285
3.12258836868081  5.40023392926371  2.05827974254715
