# Supplementary material for: Intraspecific variation and symmetry of the inner-ear labyrinth in a population of wild turkeys: implications for paleontological reconstructions
Source: PeerJ. 2019 Jul 23;7:e7355. doi: 10.7717/peerj.7355 (PMC6659666; doi:10.7717/peerj.7355)
Supplement: Supplemental Information 3 — Each labyrinth is represented by two replicates plus an average set of landmarks, for a total of three 35-landmark sets per labyrinth and six 35-landmark sets per specimen. [file peerj-07-7355-s003.zip › left403.mean.nts]

"left403
1 35 3 0 dim=3
-1.93614163131919 1.70367392926371 -2.97731025745285
2.25746836868081 6.7586539292637 0.399879742547152
3.81315836868081 4.74715392926371 2.90630974254715
1.74030336868081 0.618108929263706 0.527834742547152
1.67705836868081 1.78480392926371 -0.114275257452848
0.672478368680805 3.72360392926371 1.14826474254715
-1.85448163131919 1.26215392926371 3.34133974254715
-0.608381631319195 -3.13400715573629 2.44782974254715
1.80469836868081 -0.775936070736294 -0.111740257452848
1.38476336868081 0.0972789292637057 3.09230974254715
-3.62789163131919 0.369333929263706 2.37537974254715
-1.59767163131919 -0.786636070736294 -2.30080025745285
-1.23612163131919 -2.98540907073629 -1.56257075745285
-0.0416216313191942 -2.07294107073629 -1.59278025745285
2.45963836868081 -7.43373607073629 -2.31860025745285
-1.04706163131919 2.42167392926371 2.79435974254715
-0.355711631319194 -2.26412807073629 2.07676474254715
-0.0311216313191942 -2.30121507073629 -0.127050257452848
-4.07930163131919 -0.227746070736294 -0.379026257452848
-1.08847163131919 2.42699392926371 -2.77058025745285
0.163948368680806 -4.15204107073629 -2.01935525745285
-3.53149163131919 -0.0098860707362945 1.74256974254715
-1.34210163131919 -0.437166070736295 2.81579974254715
0.495423368680806 3.23527892926371 1.13554474254715
0.959968368680806 -0.0856010707362943 2.30010474254715
1.74919836868081 1.50029892926371 0.393824742547152
2.13935836868081 -6.11761607073629 -2.70669025745285
1.71769836868081 6.26995392926371 0.0916897425471522
0.700573368680806 -0.523131070736295 0.275859742547152
-1.02182663131919 0.279048929263705 -1.51163975745285
2.95490836868081 2.90870392926371 2.24917974254715
-0.562111631319195 -1.79752107073629 -1.96396575745285
0.361973368680806 4.69237892926371 -1.80778875745285
-2.73444663131919 -0.743431070736294 -1.57126625745285
3.07870836868081 5.4642739292637 2.04778974254715
