# Supplementary material for: Intraspecific variation and symmetry of the inner-ear labyrinth in a population of wild turkeys: implications for paleontological reconstructions
Source: PeerJ. 2019 Jul 23;7:e7355. doi: 10.7717/peerj.7355 (PMC6659666; doi:10.7717/peerj.7355)
Supplement: Supplemental Information 3 — Each labyrinth is represented by two replicates plus an average set of landmarks, for a total of three 35-landmark sets per labyrinth and six 35-landmark sets per specimen. [file peerj-07-7355-s003.zip › left403.nts]

"left403
1 35 3 0 dim=3
-1.92729163131919  1.62208392926371  -2.99420025745285
2.25746836868081  6.7586539292637  0.399879742547152
3.81315836868081  4.74715392926371  2.90630974254715
1.66904836868081  0.596823929263706  0.484579742547152
1.65165836868081  1.94901392926371  -0.133610257452848
0.593548368680806  3.74178392926371  1.18769974254715
-1.85448163131919  1.26215392926371  3.34133974254715
-0.603561631319194  -3.10871427073629  2.52743974254715
1.86107836868081  -0.770046070736294  -0.0655702574528477
1.42271836868081  0.0380739292637053  3.08095974254715
-3.62789163131919  0.369333929263706  2.37537974254715
-1.59767163131919  -0.786636070736294  -2.30080025745285
-1.23368163131919  -3.04341007073629  -1.60914025745285
0.00216836868080581  -1.99592607073629  -1.57213325745285
2.45963836868081  -7.43373607073629  -2.31860025745285
-1.04706163131919  2.42167392926371  2.79435974254715
-0.418201631319194  -2.26947707073629  2.14273974254715
-0.0579216313191939  -2.22104507073629  -0.138140257452848
-4.07930163131919  -0.227746070736294  -0.379026257452848
-1.08847163131919  2.42699392926371  -2.77058025745285
0.163948368680806  -4.15204107073629  -2.01935525745285
-3.53149163131919  -0.0098860707362945  1.74256974254715
-1.34210163131919  -0.437166070736295  2.81579974254715
0.452308368680806  3.29178392926371  1.11206974254715
0.964498368680806  -0.156426070736294  2.27542974254715
1.70147836868081  1.55969392926371  0.387879742547152
2.13935836868081  -6.11761607073629  -2.70669025745285
1.71769836868081  6.26995392926371  0.0916897425471522
0.755748368680805  -0.535296070736294  0.335909742547152
-1.02301163131919  0.397363929263705  -1.51672025745285
2.95490836868081  2.90870392926371  2.24917974254715
-0.477151631319195  -1.77332607073629  -1.97230925745285
0.353678368680806  4.72388392926371  -1.87683225745285
-2.69468163131919  -0.807926070736294  -1.60252925745285
3.03482836868081  5.5283139292637  2.03729974254715
