# Supplementary material for: Intraspecific variation and symmetry of the inner-ear labyrinth in a population of wild turkeys: implications for paleontological reconstructions
Source: PeerJ. 2019 Jul 23;7:e7355. doi: 10.7717/peerj.7355 (PMC6659666; doi:10.7717/peerj.7355)
Supplement: Supplemental Information 3 — Each labyrinth is represented by two replicates plus an average set of landmarks, for a total of three 35-landmark sets per labyrinth and six 35-landmark sets per specimen. [file peerj-07-7355-s003.zip › left406.2.nts]

"left406
1 35 3 0 dim=3
1.73442276533333  2.1151708421052  2.0749123250092
-1.73422723466667  6.8488808421052  -1.2500946749908
-3.28952723466667  4.3537608421052  -3.1713976749908
-1.56912723466667  1.2459708421052  -1.2547626749908
-1.24265723466667  2.1963908421052  -0.6872956749908
-0.0708572346666667  3.1296408421052  -1.9206476749908
1.58559276533333  0.5102808421052  -3.6747076749908
0.444262765333334  -2.7333791578948  -1.9948376749908
-1.70050723466667  -0.3874051578948  -0.2914946749908
-0.948597234666667  -0.1238530578948  -3.3631276749908
3.38458276533333  0.2102418421052  -2.3498776749908
1.48969276533333  0.0712168421052  2.0517823250092
1.00234276533333  -1.8974191578948  1.8848723250092
-0.150097234666666  -1.2190391578948  1.4331823250092
-2.79412723466667  -6.3460891578948  3.2382023250092
1.18139276533333  1.7389908421052  -3.1325876749908
0.252072765333334  -2.0273091578948  -1.9116476749908
-0.0015672346666671  -1.6783991578948  0.1988683250092
3.72614276533333  0.1883228421052  0.2184783250092
1.24784276533333  2.8846408421052  1.5903723250092
-0.555377234666667  -2.8016391578948  2.3588523250092
3.15847276533333  -0.0110941578948  -1.7967576749908
1.22702276533333  -0.5156811578948  -2.9430676749908
0.0196227653333336  2.6641308421052  -1.9614876749908
-0.852177234666667  -0.2034366178948  -2.6838976749908
-1.30719723466667  1.9064408421052  -1.3219746749908
-2.27610723466667  -5.1824791578948  2.9137323250092
-1.35064723466667  6.3722308421052  -0.8491406749908
-0.810417234666667  -0.0479851578948  -0.6947113749908
0.639482765333334  0.9313608421052  0.9988123250092
-2.44544723466667  2.6293508421052  -2.7315976749908
0.265762765333333  -0.8946821578948  1.8910523250092
0.0487127653333337  5.0091208421052  0.6919023250092
2.47219276533333  -0.0275221578948  1.2873423250092
-2.73273723466667  5.3745308421052  -2.6363176749908
