# Supplementary material for: Intraspecific variation and symmetry of the inner-ear labyrinth in a population of wild turkeys: implications for paleontological reconstructions
Source: PeerJ. 2019 Jul 23;7:e7355. doi: 10.7717/peerj.7355 (PMC6659666; doi:10.7717/peerj.7355)
Supplement: Supplemental Information 3 — Each labyrinth is represented by two replicates plus an average set of landmarks, for a total of three 35-landmark sets per labyrinth and six 35-landmark sets per specimen. [file peerj-07-7355-s003.zip › left406.mean.nts]

"left406
1 35 3 0 dim=3
1.74924276533333 2.1790758421052 2.0491923250092
-1.81263723466667 6.8294308421052 -1.3786706749908
-3.28952723466667 4.3537608421052 -3.1713976749908
-1.56912723466667 1.2459708421052 -1.2547626749908
-1.24265723466667 2.1963908421052 -0.6872956749908
-0.0550822346666666 3.1436608421052 -1.9807576749908
1.51858776533333 0.7095408421052 -3.6860076749908
0.528007765333334 -2.7065491578948 -2.0851626749908
-1.67182223466667 -0.3575911578948 -0.2155621749908
-0.892692234666667 -0.1427008578948 -3.3975926749908
3.27141776533333 0.1963393421052 -2.4886076749908
1.48969276533333 0.0712168421052 2.0517823250092
0.992152765333332 -1.9160691578948 1.9440173250092
-0.192392234666666 -1.0894151578948 1.4510773250092
-2.80325223466667 -6.3358341578948 3.3155323250092
1.18329276533333 1.8049558421052 -3.1661676749908
0.324562765333334 -2.0241991578948 -1.9119026749908
0.00857776533333295 -1.6068391578948 0.2131353250092
3.68614776533333 0.2318048421052 0.1058083250092
1.22459276533333 2.9312258421052 1.5401073250092
-0.597767234666667 -2.7673691578948 2.4097323250092
3.04592276533333 0.00236834210520005 -1.8926926749908
1.17097776533333 -0.4385261578948 -3.1524926749908
-0.0140972346666666 2.6671958421052 -2.0139576749908
-0.805662234666667 -0.1754438378948 -2.7196876749908
-1.30719723466667 1.9064408421052 -1.3219746749908
-2.31586223466667 -5.0830691578948 3.2791273250092
-1.40882723466667 6.3963958421052 -0.9361766749908
-0.794072234666667 0.0277323421052 -0.6595540249908
0.708447765333334 0.9599058421052 1.0203773250092
-2.44544723466667 2.6293508421052 -2.7315976749908
0.292142765333333 -0.8221281578948 1.9175323250092
0.0105677653333336 5.0591458421052 0.6784523250092
2.47219276533333 -0.0275221578948 1.2873423250092
-2.75563223466667 5.3249158421052 -2.6539426749908
