# Supplementary material for: Intraspecific variation and symmetry of the inner-ear labyrinth in a population of wild turkeys: implications for paleontological reconstructions
Source: PeerJ. 2019 Jul 23;7:e7355. doi: 10.7717/peerj.7355 (PMC6659666; doi:10.7717/peerj.7355)
Supplement: Supplemental Information 3 — Each labyrinth is represented by two replicates plus an average set of landmarks, for a total of three 35-landmark sets per labyrinth and six 35-landmark sets per specimen. [file peerj-07-7355-s003.zip › left406.nts]

"left406
1 35 3 0 dim=3
1.76406276533333  2.2429808421052  2.0234723250092
-1.89104723466667  6.8099808421052  -1.5072466749908
-3.28952723466667  4.3537608421052  -3.1713976749908
-1.56912723466667  1.2459708421052  -1.2547626749908
-1.24265723466667  2.1963908421052  -0.6872956749908
-0.0393072346666665  3.1576808421052  -2.0408676749908
1.45158276533333  0.9088008421052  -3.6973076749908
0.611752765333334  -2.6797191578948  -2.1754876749908
-1.64313723466667  -0.3277771578948  -0.1396296749908
-0.836787234666667  -0.1615486578948  -3.4320576749908
3.15825276533333  0.1824368421052  -2.6273376749908
1.48969276533333  0.0712168421052  2.0517823250092
0.981962765333333  -1.9347191578948  2.0031623250092
-0.234687234666667  -0.9597911578948  1.4689723250092
-2.81237723466667  -6.3255791578948  3.3928623250092
1.18519276533333  1.8709208421052  -3.1997476749908
0.397052765333333  -2.0210891578948  -1.9121576749908
0.018722765333333  -1.5352791578948  0.2274023250092
3.64615276533333  0.2752868421052  -0.00686167499079996
1.20134276533333  2.9778108421052  1.4898423250092
-0.640157234666667  -2.7330991578948  2.4606123250092
2.93337276533333  0.0158308421052001  -1.9886276749908
1.11493276533333  -0.3613711578948  -3.3619176749908
-0.0478172346666668  2.6702608421052  -2.0664276749908
-0.759147234666667  -0.1474510578948  -2.7554776749908
-1.30719723466667  1.9064408421052  -1.3219746749908
-2.35561723466667  -4.9836591578948  3.6445223250092
-1.46700723466667  6.4205608421052  -1.0232126749908
-0.777727234666667  0.1034498421052  -0.6243966749908
0.777412765333334  0.9884508421052  1.0419423250092
-2.44544723466667  2.6293508421052  -2.7315976749908
0.318522765333333  -0.7495741578948  1.9440123250092
-0.0275772346666665  5.1091708421052  0.6650023250092
2.47219276533333  -0.0275221578948  1.2873423250092
-2.77852723466667  5.2753008421052  -2.6715676749908
