# Supplementary material for: Intraspecific variation and symmetry of the inner-ear labyrinth in a population of wild turkeys: implications for paleontological reconstructions
Source: PeerJ. 2019 Jul 23;7:e7355. doi: 10.7717/peerj.7355 (PMC6659666; doi:10.7717/peerj.7355)
Supplement: Supplemental Information 3 — Each labyrinth is represented by two replicates plus an average set of landmarks, for a total of three 35-landmark sets per labyrinth and six 35-landmark sets per specimen. [file peerj-07-7355-s003.zip › left407.2.nts]

"left407
1 35 3 0 dim=3
1.7247073  2.216326548788  2.61070480690973
-1.8477327  6.837366548788  -0.854388293090267
-3.4517427  4.404916548788  -3.13424519309027
-1.9235527  1.271816548788  -1.07271319309027
-1.4758527  2.237806548788  -0.401914193090267
-0.4503127  3.641536548788  -1.92092519309027
1.7177673  1.086846548788  -3.82562519309027
0.4162173  -2.752593451212  -2.11979519309027
-1.8781827  -0.235384451212  -0.382902193090267
-1.1082327  0.104887548788  -3.24983519309027
3.7449173  -0.080467451212  -2.43059519309027
1.6322773  -0.242683451212  2.36087480690973
0.5673673  -2.368073451212  1.91517480690973
-0.2696927  -1.579842451212  1.60846480690973
-2.4648627  -6.428233451212  2.99729480690973
1.1364673  2.155766548788  -3.20803519309027
0.1943373  -1.862993451212  -2.02246519309027
-0.2080227  -1.886213451212  0.161474806909733
3.9792673  -0.084175451212  0.334644806909733
1.1247273  2.919306548788  2.02153480690973
-0.8043527  -3.135503451212  2.33685480690973
3.3537273  -0.184022451212  -1.80188119309027
1.4015873  -0.340691451212  -2.92550519309027
-0.3523227  3.116566548788  -1.89793519309027
-0.8691327  0.044111548788  -2.53511519309027
-1.5411727  1.913546548788  -1.08631819309027
-2.1751427  -5.152703451212  3.27977480690973
-1.4196727  6.306926548788  -0.475431193090267
-0.8552227  0.00487254878800006  -0.705068193090267
0.8049573  0.819476548788  1.41738480690973
-2.5788827  2.857606548788  -2.68504519309027
0.2831773  -1.200900451212  1.99446480690973
-0.2845927  5.043576548788  1.20841480690973
2.6502873  -0.341075451212  1.55828480690973
-2.9318327  5.397786548788  -2.44274519309027
