# Supplementary material for: Intraspecific variation and symmetry of the inner-ear labyrinth in a population of wild turkeys: implications for paleontological reconstructions
Source: PeerJ. 2019 Jul 23;7:e7355. doi: 10.7717/peerj.7355 (PMC6659666; doi:10.7717/peerj.7355)
Supplement: Supplemental Information 3 — Each labyrinth is represented by two replicates plus an average set of landmarks, for a total of three 35-landmark sets per labyrinth and six 35-landmark sets per specimen. [file peerj-07-7355-s003.zip › left407.mean.nts]

"left407
1 35 3 0 dim=3
1.7247073 2.216326548788 2.61070480690973
-1.9328877 6.827476548788 -0.937458243090268
-3.4425427 4.284526548788 -3.13798019309027
-1.8273727 1.217231548788 -0.974662878090269
-1.4828577 2.166116548788 -0.366322193090267
-0.3456677 3.631941548788 -2.08820019309027
1.7075373 1.156666548788 -3.81461519309027
0.4774523 -2.717898451212 -2.25134019309027
-1.8314077 -0.235447951212 -0.251183193090267
-1.0413077 0.123855548788 -3.29556519309027
3.6503373 -0.102714451212 -2.55089519309027
1.6322773 -0.242683451212 2.36087480690973
0.5571773 -2.408108451212 1.86176480690973
-0.2788727 -1.505522451212 1.62531980690973
-2.4648627 -6.428233451212 2.99729480690973
1.1794723 2.196946548788 -3.26664019309027
0.2187823 -1.903918451212 -2.08655519309027
-0.2069377 -1.835453451212 0.178109806909733
3.9239673 -0.045037951212 0.292799806909733
1.1247273 2.919306548788 2.02153480690973
-0.8043527 -3.135503451212 2.33685480690973
3.2974273 -0.234315451212 -1.91973819309027
1.2658323 -0.305088451212 -3.17542019309027
-0.2293927 3.139716548788 -2.01731019309027
-0.8240127 0.068544548788 -2.58817519309027
-1.4597027 1.851621548788 -1.03927169309027
-2.1751427 -5.152703451212 3.27977480690973
-1.4924677 6.322031548788 -0.570303693090267
-0.8007077 -0.018627451212 -0.645193693090267
0.8629473 0.814546548788 1.46762980690973
-2.5582377 2.783756548788 -2.68889519309027
0.2831773 -1.200900451212 1.99446480690973
-0.2699377 5.035021548788 1.14862980690973
2.6140723 -0.371065451212 1.49263480690973
-2.9173927 5.354126548788 -2.49574519309027
