# Supplementary material for: Intraspecific variation and symmetry of the inner-ear labyrinth in a population of wild turkeys: implications for paleontological reconstructions
Source: PeerJ. 2019 Jul 23;7:e7355. doi: 10.7717/peerj.7355 (PMC6659666; doi:10.7717/peerj.7355)
Supplement: Supplemental Information 3 — Each labyrinth is represented by two replicates plus an average set of landmarks, for a total of three 35-landmark sets per labyrinth and six 35-landmark sets per specimen. [file peerj-07-7355-s003.zip › left407.nts]

"left407
1 35 3 0 dim=3
1.7247073  2.216326548788  2.61070480690973
-2.0180427  6.817586548788  -1.02052819309027
-3.4333427  4.164136548788  -3.14171519309027
-1.7311927  1.162646548788  -0.876612563090267
-1.4898627  2.094426548788  -0.330730193090267
-0.2410227  3.622346548788  -2.25547519309027
1.6973073  1.226486548788  -3.80360519309027
0.5386873  -2.683203451212  -2.38288519309027
-1.7846327  -0.235511451212  -0.119464193090267
-0.9743827  0.142823548788  -3.34129519309027
3.5557573  -0.124961451212  -2.67119519309027
1.6322773  -0.242683451212  2.36087480690973
0.5469873  -2.448143451212  1.80835480690973
-0.2880527  -1.431202451212  1.64217480690973
-2.4648627  -6.428233451212  2.99729480690973
1.2224773  2.238126548788  -3.32524519309027
0.2432273  -1.944843451212  -2.15064519309027
-0.2058527  -1.784693451212  0.194744806909733
3.8686673  -0.00590045121199997  0.250954806909733
1.1247273  2.919306548788  2.02153480690973
-0.8043527  -3.135503451212  2.33685480690973
3.2411273  -0.284608451212  -2.03759519309027
1.1300773  -0.269485451212  -3.42533519309027
-0.1064627  3.162866548788  -2.13668519309027
-0.7788927  0.092977548788  -2.64123519309027
-1.3782327  1.789696548788  -0.992225193090267
-2.1751427  -5.152703451212  3.27977480690973
-1.5652627  6.337136548788  -0.665176193090267
-0.7461927  -0.042127451212  -0.585319193090267
0.9209373  0.809616548788  1.51787480690973
-2.5375927  2.709906548788  -2.69274519309027
0.2831773  -1.200900451212  1.99446480690973
-0.2552827  5.026466548788  1.08884480690973
2.5778573  -0.401055451212  1.42698480690973
-2.9029527  5.310466548788  -2.54874519309027
