# Supplementary material for: Intraspecific variation and symmetry of the inner-ear labyrinth in a population of wild turkeys: implications for paleontological reconstructions
Source: PeerJ. 2019 Jul 23;7:e7355. doi: 10.7717/peerj.7355 (PMC6659666; doi:10.7717/peerj.7355)
Supplement: Supplemental Information 3 — Each labyrinth is represented by two replicates plus an average set of landmarks, for a total of three 35-landmark sets per labyrinth and six 35-landmark sets per specimen. [file peerj-07-7355-s003.zip › left408.2.nts]

"left408
1 35 3 0 dim=3
1.546724872  1.577087724828  2.56532141034548
-1.756585128  6.705687724828  -0.69513858965452
-3.361125128  4.772407724828  -2.75740858965452
-1.587155128  1.210967724828  -0.70365358965452
-1.367155128  2.129397724828  -0.25094258965452
-0.0809251279999999  3.598907724828  -1.54552858965452
1.774784872  1.135297724828  -3.29259858965452
0.526804872  -2.471062275172  -2.07096858965452
-1.588725128  -0.164790275172  -0.06667273965452
-1.049675128  0.498104724828  -3.11304858965452
3.579914872  0.229854724828  -1.97433858965452
1.544994872  -0.470783575172  2.11773141034548
0.832204872  -2.319732275172  1.53365141034548
-0.132335128  -1.503502275172  1.55077141034548
-2.310605128  -6.520372275172  2.51799141034548
1.497714872  2.223457724828  -2.66828858965452
0.205984872  -1.606612275172  -1.94998858965452
-0.046575128  -1.657792275172  0.19310441034548
3.768294872  -0.139853275172  0.48268941034548
0.933804872  2.427517724828  2.16329141034548
-0.564495128  -3.295442275172  1.87049141034548
3.334424872  -0.179583275172  -1.45764858965452
1.287834872  -0.136113275172  -2.51873858965452
0.0916548720000001  3.236257724828  -1.43237858965452
-0.899945128  0.282539724828  -2.37467858965452
-1.229735128  1.763887724828  -0.90971058965452
-2.045215128  -5.261702275172  2.83470141034548
-1.327765128  5.992107724828  -0.46797258965452
-0.627465128  0.0267317248280001  -0.45786358965452
0.962124872  0.518698724828  1.40250141034548
-2.431475128  3.078837724828  -2.24459858965452
0.384214872  -1.347849275172  1.87966141034548
-0.216775128  4.646807724828  1.23201141034548
2.502044872  -0.657694275172  1.44020141034548
-2.631655128  5.482057724828  -2.08021858965452
