# Supplementary material for: Intraspecific variation and symmetry of the inner-ear labyrinth in a population of wild turkeys: implications for paleontological reconstructions
Source: PeerJ. 2019 Jul 23;7:e7355. doi: 10.7717/peerj.7355 (PMC6659666; doi:10.7717/peerj.7355)
Supplement: Supplemental Information 3 — Each labyrinth is represented by two replicates plus an average set of landmarks, for a total of three 35-landmark sets per labyrinth and six 35-landmark sets per specimen. [file peerj-07-7355-s003.zip › left408.mean.nts]

"left408
1 35 3 0 dim=3
1.592694872 1.626237724828 2.52279641034548
-1.756585128 6.705687724828 -0.69513858965452
-3.357335128 4.842647724828 -2.75205858965452
-1.603330128 1.238512724828 -0.77350408965452
-1.340335128 2.258502724828 -0.30284108965452
-0.198285128 3.594182724828 -1.53272358965452
1.774784872 1.135297724828 -3.29259858965452
0.549034872 -2.458382275172 -2.13528358965452
-1.615545128 -0.201102775172 -0.12351716465452
-1.049675128 0.498104724828 -3.11304858965452
3.554189872 0.160061724828 -2.01839858965452
1.544994872 -0.470783575172 2.11773141034548
0.814214872 -2.383832275172 1.55025641034548
-0.132335128 -1.503502275172 1.55077141034548
-2.310605128 -6.520372275172 2.51799141034548
1.306729872 2.256882724828 -2.80884358965452
0.248574872 -1.644262275172 -1.99215358965452
-0.0399151279999999 -1.717572275172 0.17640491034548
3.774629872 -0.134899775172 0.40980491034548
0.949399872 2.494997724828 2.17965641034548
-0.559330128 -3.336817275172 1.89665641034548
3.361769872 -0.196884775172 -1.51852858965452
1.287834872 -0.136113275172 -2.51873858965452
-0.138520128 3.199207724828 -1.56087358965452
-0.885520128 0.233701224828 -2.41567858965452
-1.262680128 1.878212724828 -0.94872208965452
-2.045215128 -5.261702275172 2.83470141034548
-1.327765128 5.992107724828 -0.46797258965452
-0.675180128 -0.0224377751719999 -0.50581708965452
0.886124872 0.596158224828 1.33300141034548
-2.491245128 3.124817724828 -2.23636858965452
0.384214872 -1.347849275172 1.87966141034548
-0.216775128 4.646807724828 1.23201141034548
2.502044872 -0.657694275172 1.44020141034548
-2.602380128 5.543627724828 -2.09496358965452
