# Supplementary material for: Intraspecific variation and symmetry of the inner-ear labyrinth in a population of wild turkeys: implications for paleontological reconstructions
Source: PeerJ. 2019 Jul 23;7:e7355. doi: 10.7717/peerj.7355 (PMC6659666; doi:10.7717/peerj.7355)
Supplement: Supplemental Information 3 — Each labyrinth is represented by two replicates plus an average set of landmarks, for a total of three 35-landmark sets per labyrinth and six 35-landmark sets per specimen. [file peerj-07-7355-s003.zip › left408.nts]

"left408
1 35 3 0 dim=3
1.638664872  1.675387724828  2.48027141034548
-1.756585128  6.705687724828  -0.69513858965452
-3.353545128  4.912887724828  -2.74670858965452
-1.619505128  1.266057724828  -0.84335458965452
-1.313515128  2.387607724828  -0.35473958965452
-0.315645128  3.589457724828  -1.51991858965452
1.774784872  1.135297724828  -3.29259858965452
0.571264872  -2.445702275172  -2.19959858965452
-1.642365128  -0.237415275172  -0.18036158965452
-1.049675128  0.498104724828  -3.11304858965452
3.528464872  0.090268724828  -2.06245858965452
1.544994872  -0.470783575172  2.11773141034548
0.796224872  -2.447932275172  1.56686141034548
-0.132335128  -1.503502275172  1.55077141034548
-2.310605128  -6.520372275172  2.51799141034548
1.115744872  2.290307724828  -2.94939858965452
0.291164872  -1.681912275172  -2.03431858965452
-0.0332551279999998  -1.777352275172  0.15970541034548
3.780964872  -0.129946275172  0.33692041034548
0.964994872  2.562477724828  2.19602141034548
-0.554165128  -3.378192275172  1.92282141034548
3.389114872  -0.214186275172  -1.57940858965452
1.287834872  -0.136113275172  -2.51873858965452
-0.368695128  3.162157724828  -1.68936858965452
-0.871095128  0.184862724828  -2.45667858965452
-1.295625128  1.992537724828  -0.98773358965452
-2.045215128  -5.261702275172  2.83470141034548
-1.327765128  5.992107724828  -0.46797258965452
-0.722895128  -0.0716072751719999  -0.55377058965452
0.810124872  0.673617724828  1.26350141034548
-2.551015128  3.170797724828  -2.22813858965452
0.384214872  -1.347849275172  1.87966141034548
-0.216775128  4.646807724828  1.23201141034548
2.502044872  -0.657694275172  1.44020141034548
-2.573105128  5.605197724828  -2.10970858965452
