# Supplementary material for: Intraspecific variation and symmetry of the inner-ear labyrinth in a population of wild turkeys: implications for paleontological reconstructions
Source: PeerJ. 2019 Jul 23;7:e7355. doi: 10.7717/peerj.7355 (PMC6659666; doi:10.7717/peerj.7355)
Supplement: Supplemental Information 3 — Each labyrinth is represented by two replicates plus an average set of landmarks, for a total of three 35-landmark sets per labyrinth and six 35-landmark sets per specimen. [file peerj-07-7355-s003.zip › left410.2.nts]

"left410
1 35 3 0 dim=3
1.60676180666667  2.55745717656507  2.55047475296693
-1.91667819333333  6.75060717656507  -1.85921524703307
-3.46897819333333  4.60194717656507  -3.54048524703307
-1.55100819333333  1.34833717656507  -1.22796524703307
-1.44816819333333  2.41910717656507  -0.795756247033067
-0.331918193333334  3.61242717656507  -2.11835524703307
1.92475180666667  0.798407176565067  -3.68705524703307
0.649881806666666  -2.72202282343493  -2.12769524703307
-1.75868819333333  -0.0108808234349334  -0.438808247033067
-0.923848193333333  0.188501176565067  -3.31333524703307
3.52138180666667  -0.0530848234349334  -2.19824524703307
1.55331180666667  0.193034176565067  2.16352475296693
0.750531806666667  -2.11241282343493  1.94008475296693
-0.121888193333333  -1.29394482343493  1.74881475296693
-2.86870819333333  -6.34171282343493  3.15580475296693
1.38773180666667  2.03285717656507  -3.05866524703307
0.457361806666667  -1.89511282343493  -1.90688524703307
-0.0653281933333337  -1.68840282343493  0.193978752966933
3.74682180666667  0.0602641765650667  0.481711752966933
0.914311806666667  3.24944717656507  1.87401475296693
-0.686668193333334  -2.95126282343493  2.37775475296693
3.34990180666667  -0.249444823434933  -1.57674524703307
1.43868180666667  -0.454703223434933  -2.87674524703307
-0.294238193333334  3.33746717656507  -2.11995524703307
-0.701788193333333  0.119972176565067  -2.60182524703307
-1.27215819333333  2.06874717656507  -1.49926524703307
-2.43121819333333  -5.11177282343493  3.21857475296693
-1.56469819333333  6.28987717656507  -1.29132524703307
-0.815518193333334  0.143897176565067  -0.726166247033067
0.928041806666667  1.17895717656507  1.22168475296693
-2.72404819333333  3.00122717656507  -2.78957524703307
0.306041806666667  -0.920044823434933  2.04170475296693
-0.330898193333333  5.22680717656507  0.655554752966933
2.58335180666667  -0.0762518234349334  1.39609475296693
-2.79378819333333  5.49362717656507  -3.07958524703307
