# Supplementary material for: Intraspecific variation and symmetry of the inner-ear labyrinth in a population of wild turkeys: implications for paleontological reconstructions
Source: PeerJ. 2019 Jul 23;7:e7355. doi: 10.7717/peerj.7355 (PMC6659666; doi:10.7717/peerj.7355)
Supplement: Supplemental Information 3 — Each labyrinth is represented by two replicates plus an average set of landmarks, for a total of three 35-landmark sets per labyrinth and six 35-landmark sets per specimen. [file peerj-07-7355-s003.zip › left410.mean.nts]

"left410
1 35 3 0 dim=3
1.63131680666667 2.61922717656507 2.52165475296693
-1.79027319333333 6.75672217656507 -1.78705524703307
-3.48682319333333 4.67028217656507 -3.52918524703307
-1.55100819333333 1.34833717656507 -1.22796524703307
-1.45672819333333 2.48349717656507 -0.846486747033067
-0.331918193333334 3.61242717656507 -2.11835524703307
1.93881680666667 0.915532176565069 -3.65538524703307
0.708116806666667 -2.70604782343493 -2.18067024703307
-1.74184319333333 0.0572136765650668 -0.397210747033067
-0.969033193333332 0.132744176565067 -3.28435024703307
3.43593680666667 -0.0243968234349334 -2.31091024703307
1.55331180666667 0.193034176565067 2.16352475296693
0.753246806666667 -2.10452782343493 1.87205975296693
-0.152828193333333 -1.23908032343493 1.69579475296693
-2.79873319333333 -6.39422282343493 3.13757475296693
1.36469680666667 2.10248717656507 -3.05216524703307
0.484656806666666 -1.93668282343493 -1.96656524703307
-0.0472981933333337 -1.63858782343493 0.198218252966933
3.71793680666667 0.0839006765650668 0.411194252966933
0.965871806666668 3.25087217656507 1.80886975296693
-0.684938193333334 -2.90275282343493 2.35549975296693
3.19621680666667 -0.114979323434933 -1.65382524703307
1.38851180666667 -0.422908673434933 -3.04394524703307
-0.294238193333334 3.33746717656507 -2.11995524703307
-0.733648193333333 0.0588191765650668 -2.57372524703307
-1.46854319333333 2.15767717656507 -1.38860524703307
-2.36956319333333 -5.09372282343493 3.26942475296693
-1.47616319333333 6.24037217656507 -1.28805024703307
-0.828553193333333 0.225118676565067 -0.717267247033067
0.835431806666667 1.31029217656507 1.20160975296693
-2.72404819333333 3.00122717656507 -2.78957524703307
0.306041806666667 -0.920044823434933 2.04170475296693
-0.330898193333333 5.22680717656507 0.655554752966933
2.60968680666667 0.0678831765650668 1.35354975296693
-2.76192819333333 5.52240217656507 -3.02375024703307
