# Supplementary material for: Intraspecific variation and symmetry of the inner-ear labyrinth in a population of wild turkeys: implications for paleontological reconstructions
Source: PeerJ. 2019 Jul 23;7:e7355. doi: 10.7717/peerj.7355 (PMC6659666; doi:10.7717/peerj.7355)
Supplement: Supplemental Information 3 — Each labyrinth is represented by two replicates plus an average set of landmarks, for a total of three 35-landmark sets per labyrinth and six 35-landmark sets per specimen. [file peerj-07-7355-s003.zip › left410.nts]

"left410
1 35 3 0 dim=3
1.65587180666667  2.68099717656507  2.49283475296693
-1.66386819333333  6.76283717656507  -1.71489524703307
-3.50466819333333  4.73861717656507  -3.51788524703307
-1.55100819333333  1.34833717656507  -1.22796524703307
-1.46528819333333  2.54788717656507  -0.897217247033067
-0.331918193333334  3.61242717656507  -2.11835524703307
1.95288180666667  1.03265717656507  -3.62371524703307
0.766351806666667  -2.69007282343493  -2.23364524703307
-1.72499819333333  0.125308176565067  -0.355613247033067
-1.01421819333333  0.0769871765650666  -3.25536524703307
3.35049180666667  0.00429117656506666  -2.42357524703307
1.55331180666667  0.193034176565067  2.16352475296693
0.755961806666667  -2.09664282343493  1.80403475296693
-0.183768193333333  -1.18421582343493  1.64277475296693
-2.72875819333333  -6.44673282343493  3.11934475296693
1.34166180666667  2.17211717656507  -3.04566524703307
0.511951806666666  -1.97825282343493  -2.02624524703307
-0.0292681933333337  -1.58877282343493  0.202457752966933
3.68905180666667  0.107537176565067  0.340676752966933
1.01743180666667  3.25229717656507  1.74372475296693
-0.683208193333333  -2.85424282343493  2.33324475296693
3.04253180666667  0.0194861765650666  -1.73090524703307
1.33834180666667  -0.391114123434933  -3.21114524703307
-0.294238193333334  3.33746717656507  -2.11995524703307
-0.765508193333333  -0.00233382343493339  -2.54562524703307
-1.66492819333333  2.24660717656507  -1.27794524703307
-2.30790819333333  -5.07567282343493  3.32027475296693
-1.38762819333333  6.19086717656507  -1.28477524703307
-0.841588193333333  0.306340176565067  -0.708368247033067
0.742821806666667  1.44162717656507  1.18153475296693
-2.72404819333333  3.00122717656507  -2.78957524703307
0.306041806666667  -0.920044823434933  2.04170475296693
-0.330898193333333  5.22680717656507  0.655554752966933
2.63602180666667  0.212018176565067  1.31100475296693
-2.73006819333333  5.55117717656507  -2.96791524703307
