# Supplementary material for: Intraspecific variation and symmetry of the inner-ear labyrinth in a population of wild turkeys: implications for paleontological reconstructions
Source: PeerJ. 2019 Jul 23;7:e7355. doi: 10.7717/peerj.7355 (PMC6659666; doi:10.7717/peerj.7355)
Supplement: Supplemental Information 3 — Each labyrinth is represented by two replicates plus an average set of landmarks, for a total of three 35-landmark sets per labyrinth and six 35-landmark sets per specimen. [file peerj-07-7355-s003.zip › left411.2.nts]

"left411
1 35 3 0 dim=3
1.69442100973723  2.39719913641043  1.97266311147965
-1.72565899026277  6.60240913641043  -2.20869988852035
-3.38274899026277  3.86200913641043  -3.84895988852035
-1.77332899026277  0.612239136410431  -1.03704988852035
-1.56747899026277  1.73392913641043  -0.797369888520355
-0.309438990262772  2.86323913641043  -2.22063988852035
1.69064100973723  -0.126910863589569  -3.63774988852035
0.561531009737228  -3.30261086358957  -1.33270988852035
-1.52456899026277  -0.485110863589569  0.245140111479645
-1.37253899026277  -0.488160863589569  -2.95074988852036
3.77714100973723  -0.585300863589569  -1.89962988852035
1.54453100973723  0.0658991364104306  2.40865011147965
0.889301009737228  -2.14082896358957  2.32916011147964
-0.205958990262771  -1.44248686358957  1.93342411147965
-2.27113899026277  -6.24601086358957  4.43753011147964
1.31991100973723  1.24546913641043  -3.22157988852036
0.207591009737228  -2.43849986358957  -1.37457988852035
-0.114488990262772  -1.95670486358957  0.682974111479645
3.91644100973723  -0.101960863589569  0.520708111479645
1.05109100973723  3.00903913641043  1.43548511147965
-0.468588990262772  -2.93381586358957  2.91404011147965
3.56464100973723  -0.732530863589569  -1.34212988852035
1.39458100973723  -1.27789886358957  -2.56281988852035
-0.295608990262772  2.34334913641043  -2.20230988852035
-0.944278990262772  -0.564030863589569  -2.24270988852035
-1.79444899026277  1.44571913641043  -1.07805988852035
-2.09532899026277  -4.74423086358957  4.56985011147965
-1.33416899026277  6.03735913641043  -1.66568988852035
-0.797688990262772  -0.299380863589569  -0.182249888520355
0.678571009737228  0.946989136410431  0.960969111479645
-2.78062899026277  2.25648913641043  -2.74252988852036
0.215831009737228  -1.05093086358957  2.35308011147965
-0.0561089902627716  5.01505913641043  0.112070111479645
2.51670100973723  -0.310550863589569  1.65465411147965
-2.81747899026277  4.90487913641043  -3.29000988852035
