# Supplementary material for: Intraspecific variation and symmetry of the inner-ear labyrinth in a population of wild turkeys: implications for paleontological reconstructions
Source: PeerJ. 2019 Jul 23;7:e7355. doi: 10.7717/peerj.7355 (PMC6659666; doi:10.7717/peerj.7355)
Supplement: Supplemental Information 3 — Each labyrinth is represented by two replicates plus an average set of landmarks, for a total of three 35-landmark sets per labyrinth and six 35-landmark sets per specimen. [file peerj-07-7355-s003.zip › left411.mean.nts]

"left411
1 35 3 0 dim=3
1.69769600973723 2.47715913641043 1.93414161147965
-1.83267899026277 6.57323913641043 -2.31174488852035
-3.42426899026277 3.91829913641043 -3.82406988852035
-1.74409899026277 0.612549136410431 -0.972614888520352
-1.53694899026277 1.81276913641043 -0.826974888520355
-0.309438990262772 2.86323913641043 -2.22063988852035
1.68926600973723 -0.312480863589569 -3.63143988852036
0.561531009737228 -3.30261086358957 -1.33270988852035
-1.64716399026277 -0.482730863589569 0.133525111479645
-1.32246899026277 -0.504510863589569 -3.00314488852035
3.52151100973723 -0.685390863589569 -2.17408488852035
1.49220100973723 0.0206041364104308 2.41162511147965
0.888621009737228 -2.12792541358957 2.39574511147964
-0.183003990262772 -1.38571386358957 1.97474161147965
-2.27113899026277 -6.24601086358957 4.43753011147964
1.15224600973723 1.08342413641043 -3.34367488852036
0.207591009737228 -2.43849986358957 -1.37457988852035
-0.114488990262772 -1.95670486358957 0.682974111479645
3.80574100973723 -0.0935108635895691 0.406749111479645
1.03635600973723 3.09529413641043 1.41010196147965
-0.517328990262772 -2.89065736358957 2.94943511147965
3.31665100973723 -0.819555863589569 -1.56621488852035
1.22394600973723 -1.26611836358957 -2.78433988852036
-0.295608990262772 2.34334913641043 -2.20230988852035
-0.944278990262772 -0.564030863589569 -2.24270988852035
-1.57196899026277 1.40059413641043 -1.19037988852035
-2.09532899026277 -4.74423086358957 4.56985011147965
-1.43160399026277 6.05396413641043 -1.78036988852035
-0.797688990262772 -0.299380863589569 -0.182249888520355
0.326061009737228 1.09357413641043 1.22043111147965
-2.74216899026277 2.31391913641043 -2.75461988852035
0.286051009737228 -1.02026086358957 2.37639511147965
-0.0942039902627718 5.03255913641043 0.0552051114796451
2.46295600973723 -0.362555863589569 1.62160761147965
-2.88567899026277 4.93179913641043 -3.28158988852036
