# Supplementary material for: Intraspecific variation and symmetry of the inner-ear labyrinth in a population of wild turkeys: implications for paleontological reconstructions
Source: PeerJ. 2019 Jul 23;7:e7355. doi: 10.7717/peerj.7355 (PMC6659666; doi:10.7717/peerj.7355)
Supplement: Supplemental Information 3 — Each labyrinth is represented by two replicates plus an average set of landmarks, for a total of three 35-landmark sets per labyrinth and six 35-landmark sets per specimen. [file peerj-07-7355-s003.zip › left411.nts]

"left411
1 35 3 0 dim=3
1.70097100973723  2.55711913641043  1.89562011147965
-1.93969899026277  6.54406913641043  -2.41478988852035
-3.46578899026277  3.97458913641043  -3.79917988852035
-1.71486899026277  0.612859136410431  -0.908179888520355
-1.50641899026277  1.89160913641043  -0.856579888520355
-0.309438990262772  2.86323913641043  -2.22063988852035
1.68789100973723  -0.498050863589569  -3.62512988852036
0.561531009737228  -3.30261086358957  -1.33270988852035
-1.76975899026277  -0.480350863589569  0.0219101114796451
-1.27239899026277  -0.520860863589569  -3.05553988852035
3.26588100973723  -0.785480863589569  -2.44853988852035
1.43987100973723  -0.0246908635895691  2.41460011147965
0.887941009737228  -2.11502186358957  2.46233011147965
-0.160048990262772  -1.32894086358957  2.01605911147965
-2.27113899026277  -6.24601086358957  4.43753011147964
0.984581009737228  0.921379136410431  -3.46576988852035
0.207591009737228  -2.43849986358957  -1.37457988852035
-0.114488990262772  -1.95670486358957  0.682974111479645
3.69504100973723  -0.0850608635895691  0.292790111479645
1.02162100973723  3.18154913641043  1.38471881147965
-0.566068990262772  -2.84749886358957  2.98483011147965
3.06866100973723  -0.906580863589569  -1.79029988852035
1.05331100973723  -1.25433786358957  -3.00585988852036
-0.295608990262772  2.34334913641043  -2.20230988852035
-0.944278990262772  -0.564030863589569  -2.24270988852035
-1.34948899026277  1.35546913641043  -1.30269988852035
-2.09532899026277  -4.74423086358957  4.56985011147965
-1.52903899026277  6.07056913641043  -1.89504988852035
-0.797688990262772  -0.299380863589569  -0.182249888520355
-0.0264489902627718  1.24015913641043  1.47989311147965
-2.70370899026277  2.37134913641043  -2.76670988852035
0.356271009737228  -0.989590863589569  2.39971011147965
-0.132298990262772  5.05005913641043  -0.00165988852035474
2.40921100973723  -0.414560863589569  1.58856111147965
-2.95387899026277  4.95871913641043  -3.27316988852036
