# Supplementary material for: Intraspecific variation and symmetry of the inner-ear labyrinth in a population of wild turkeys: implications for paleontological reconstructions
Source: PeerJ. 2019 Jul 23;7:e7355. doi: 10.7717/peerj.7355 (PMC6659666; doi:10.7717/peerj.7355)
Supplement: Supplemental Information 3 — Each labyrinth is represented by two replicates plus an average set of landmarks, for a total of three 35-landmark sets per labyrinth and six 35-landmark sets per specimen. [file peerj-07-7355-s003.zip › left413.2.nts]

"left413
1 35 3 0 dim=3
-1.7094633226624  2.05202543032907  -2.10532372140963
1.5278366773376  6.35929543032907  2.52904627859037
3.2037266773376  3.57646543032907  3.80066627859037
1.5861266773376  0.901605430329065  0.896766278590369
1.4443066773376  1.87364543032906  0.839936278590369
0.0701866773376014  2.80014543032907  2.03002627859037
-1.8773533226624  -0.280424569670935  3.20716627859037
-0.316333322662399  -3.44547456967094  1.30866627859037
1.7172766773376  -0.424944569670935  -0.0700767214096306
1.3317366773376  -0.500154569670935  2.80733627859037
-3.6115133226624  -0.934218569670935  1.71730627859037
-1.5331533226624  -0.0895645696709351  -2.27707372140963
-0.827433322662399  -2.10514156967094  -2.23928372140963
0.125756677337602  -1.30855656967094  -1.99373272140963
2.6268166773376  -5.98780456967093  -4.19142372140963
-1.5397433226624  1.10143543032906  2.73865627859037
-0.0348033226623986  -2.59844456967094  1.49589627859037
0.239236677337602  -1.83566356967094  -0.647232721409631
-3.7974133226624  -0.503664569670935  -0.645010721409631
-0.987203322662399  2.70855543032907  -1.51778972140963
0.564626677337601  -2.78846456967094  -2.81589372140963
-3.3393633226624  -1.12698056967093  1.22691627859037
-1.4253933226624  -1.37035356967094  2.45236627859037
-0.0379033226623984  2.30638543032906  1.88090627859037
0.987966677337602  -0.524064569670935  2.16868627859037
1.3344766773376  1.44859543032907  1.36739627859037
2.4015366773376  -4.62648456967093  -3.63255372140963
1.2803066773376  5.81418543032906  1.95290627859037
0.700286677337602  -0.216784569670935  0.169346278590369
-0.979613322662398  0.719975430329065  -1.11178292140963
2.6899566773376  2.14245543032906  2.73547627859037
-0.350763322662398  -1.00725956967094  -2.26879372140963
0.172246677337602  4.73462543032907  -0.0287537214096305
-2.5290333226624  -0.532254569670935  -1.70781172140963
2.5825966773376  4.63076543032907  3.31917627859037
