# Supplementary material for: Intraspecific variation and symmetry of the inner-ear labyrinth in a population of wild turkeys: implications for paleontological reconstructions
Source: PeerJ. 2019 Jul 23;7:e7355. doi: 10.7717/peerj.7355 (PMC6659666; doi:10.7717/peerj.7355)
Supplement: Supplemental Information 3 — Each labyrinth is represented by two replicates plus an average set of landmarks, for a total of three 35-landmark sets per labyrinth and six 35-landmark sets per specimen. [file peerj-07-7355-s003.zip › left413.mean.nts]

"left413
1 35 3 0 dim=3
-1.7251883226624 1.98034543032907 -2.11118872140963
1.4773466773376 6.36763543032907 2.47673127859037
3.1922316773376 3.68832043032907 3.82534627859037
1.5861266773376 0.901605430329065 0.896766278590369
1.4125416773376 1.94193043032906 0.872056278590369
0.0701866773376014 2.80014543032907 2.03002627859037
-1.8773533226624 -0.280424569670935 3.20716627859037
-0.409258322662398 -3.44564956967094 1.41395627859037
1.7464416773376 -0.369074569670935 -0.0189002214096306
1.2685816773376 -0.506679569670935 2.86275627859037
-3.4579233226624 -0.948888569670935 1.89659627859037
-1.5331533226624 -0.0895645696709351 -2.27707372140963
-0.869418322662398 -2.08678556967094 -2.17490372140963
0.168266677337602 -1.31125956967094 -1.92937922140963
2.6907566773376 -5.94262456967093 -4.20053872140963
-1.5397433226624 1.10143543032906 2.73865627859037
-0.158303322662398 -2.56186406967094 1.51010127859037
0.187966677337602 -1.84599656967094 -0.592908721409631
-3.7404233226624 -0.517689569670935 -0.590368221409631
-0.9953433226624 2.63478543032907 -1.50113722140963
0.564626677337601 -2.78846456967094 -2.81589372140963
-3.2801233226624 -1.15198906967093 1.33945127859037
-1.4779933226624 -1.33979606967094 2.47917627859037
-0.0379033226623984 2.30638543032906 1.88090627859037
0.949376677337602 -0.576715069670935 2.21515627859037
1.3428466773376 1.51344543032906 1.38179627859037
2.4015366773376 -4.62648456967093 -3.63255372140963
1.2355666773376 5.80006543032906 1.89801127859037
0.789681677337602 -0.148444569670935 0.255706278590369
-0.979613322662398 0.719975430329065 -1.11178292140963
2.5442816773376 2.26932543032907 2.75660127859037
-0.350763322662398 -1.00725956967094 -2.26879372140963
0.132926677337602 4.68047543032907 -0.0284037214096305
-2.4755683226624 -0.581845069670935 -1.67614472140963
2.5235816773376 4.66780043032906 3.34146627859037
