# Supplementary material for: Intraspecific variation and symmetry of the inner-ear labyrinth in a population of wild turkeys: implications for paleontological reconstructions
Source: PeerJ. 2019 Jul 23;7:e7355. doi: 10.7717/peerj.7355 (PMC6659666; doi:10.7717/peerj.7355)
Supplement: Supplemental Information 3 — Each labyrinth is represented by two replicates plus an average set of landmarks, for a total of three 35-landmark sets per labyrinth and six 35-landmark sets per specimen. [file peerj-07-7355-s003.zip › left413.nts]

"left413
1 35 3 0 dim=3
-1.7409133226624  1.90866543032907  -2.11705372140963
1.4268566773376  6.37597543032907  2.42441627859037
3.1807366773376  3.80017543032907  3.85002627859037
1.5861266773376  0.901605430329065  0.896766278590369
1.3807766773376  2.01021543032907  0.904176278590369
0.0701866773376014  2.80014543032907  2.03002627859037
-1.8773533226624  -0.280424569670935  3.20716627859037
-0.502183322662398  -3.44582456967094  1.51924627859037
1.7756066773376  -0.313204569670935  0.0322762785903695
1.2054266773376  -0.513204569670935  2.91817627859037
-3.3043333226624  -0.963558569670935  2.07588627859037
-1.5331533226624  -0.0895645696709351  -2.27707372140963
-0.911403322662398  -2.06842956967093  -2.11052372140963
0.210776677337602  -1.31396256967093  -1.86502572140963
2.7546966773376  -5.89744456967093  -4.20965372140963
-1.5397433226624  1.10143543032906  2.73865627859037
-0.281803322662398  -2.52528356967094  1.52430627859037
0.136696677337601  -1.85632956967093  -0.538584721409631
-3.6834333226624  -0.531714569670935  -0.535725721409631
-1.0034833226624  2.56101543032907  -1.48448472140963
0.564626677337601  -2.78846456967094  -2.81589372140963
-3.2208833226624  -1.17699756967093  1.45198627859037
-1.5305933226624  -1.30923856967093  2.50598627859037
-0.0379033226623984  2.30638543032906  1.88090627859037
0.910786677337602  -0.629365569670935  2.26162627859037
1.3512166773376  1.57829543032906  1.39619627859037
2.4015366773376  -4.62648456967093  -3.63255372140963
1.1908266773376  5.78594543032907  1.84311627859037
0.879076677337602  -0.0801045696709351  0.342066278590369
-0.979613322662398  0.719975430329065  -1.11178292140963
2.3986066773376  2.39619543032907  2.77772627859037
-0.350763322662398  -1.00725956967094  -2.26879372140963
0.093606677337602  4.62632543032907  -0.0280537214096305
-2.4221033226624  -0.631435569670935  -1.64447772140963
2.4645666773376  4.70483543032906  3.36375627859037
