# Supplementary material for: Intraspecific variation and symmetry of the inner-ear labyrinth in a population of wild turkeys: implications for paleontological reconstructions
Source: PeerJ. 2019 Jul 23;7:e7355. doi: 10.7717/peerj.7355 (PMC6659666; doi:10.7717/peerj.7355)
Supplement: Supplemental Information 3 — Each labyrinth is represented by two replicates plus an average set of landmarks, for a total of three 35-landmark sets per labyrinth and six 35-landmark sets per specimen. [file peerj-07-7355-s003.zip › left443.2.nts]

"left443
1 35 3 0 dim=3
1.91642497466667  1.69386605318533  2.7628964120868
-1.61186502533333  7.10657605318533  -0.3668945879132
-3.17028502533333  4.29277605318533  -2.7965335879132
-1.64856502533333  1.43125605318533  -0.6970140879132
-1.64970502533333  2.69110605318533  -0.1130865879132
-0.333155025333333  4.27572605318533  -1.4727045879132
2.02946497466667  1.55913605318533  -2.9938935879132
0.627744974666666  -2.47437394681467  -2.6393635879132
-1.72955502533333  -0.130429946814667  -0.3391325879132
-1.18891502533333  0.685166053185333  -3.2822735879132
3.79720497466667  0.293854053185333  -2.0422635879132
1.59133497466667  -0.318209746814667  2.1684364120868
1.01775497466667  -2.39028394681467  1.5622064120868
-0.113855025333334  -1.59671394681467  1.3247264120868
-2.37833502533333  -6.65504394681467  1.9923264120868
1.28239497466667  2.75842605318533  -2.5968135879132
0.385874974666667  -1.62815394681467  -2.2729235879132
-0.0190150253333331  -1.73199394681467  -0.0999255879132
4.29941497466667  0.0940850531853334  0.6045864120868
1.18851497466667  2.64668605318533  2.3201964120868
-0.436015025333333  -3.31047394681467  1.7080664120868
3.50174497466667  0.172347053185333  -1.4859255879132
1.48428497466667  0.185601053185333  -2.6776035879132
-0.238685025333333  3.76980605318533  -1.3890925879132
-0.912455025333333  0.440321053185333  -2.5380535879132
-1.50271502533333  2.34087605318533  -0.7635901879132
-2.19516502533333  -5.35101394681467  2.2403464120868
-1.22673502533333  6.53780605318533  -0.0928305879131999
-0.808425025333333  0.282868053185333  -0.4819315879132
0.817544974666666  0.764986053185333  1.2476964120868
-2.37960502533333  3.07858605318533  -2.4443335879132
0.412664974666667  -1.36786894681467  1.7645764120868
-0.162165025333333  5.11690605318533  1.6618964120868
2.56890497466667  -0.0380089468146667  1.3962464120868
-2.73237502533333  5.49163605318533  -2.0328435879132
