# Supplementary material for: Intraspecific variation and symmetry of the inner-ear labyrinth in a population of wild turkeys: implications for paleontological reconstructions
Source: PeerJ. 2019 Jul 23;7:e7355. doi: 10.7717/peerj.7355 (PMC6659666; doi:10.7717/peerj.7355)
Supplement: Supplemental Information 3 — Each labyrinth is represented by two replicates plus an average set of landmarks, for a total of three 35-landmark sets per labyrinth and six 35-landmark sets per specimen. [file peerj-07-7355-s003.zip › left443.mean.nts]

"left443
1 35 3 0 dim=3
1.91642497466667 1.69386605318533 2.7628964120868
-1.61186502533333 7.10657605318533 -0.3668945879132
-3.17274002533333 4.57319105318533 -2.7595235879132
-1.64856502533333 1.43125605318533 -0.6970140879132
-1.67292502533333 2.71696605318533 -0.1604990879132
-0.333155025333333 4.27572605318533 -1.4727045879132
2.03119497466667 1.69487105318533 -2.9592435879132
0.578719974666666 -2.49777394681467 -2.5734235879132
-1.72955502533333 -0.130429946814667 -0.3391325879132
-1.18891502533333 0.685166053185333 -3.2822735879132
3.66601997466667 0.334148553185333 -2.2050135879132
1.59133497466667 -0.318209746814667 2.1684364120868
1.03124497466667 -2.41089894681467 1.6211114120868
-0.0741200253333335 -1.54777894681467 1.3863614120868
-2.45547002533333 -6.60181394681467 1.9937514120868
1.32161997466667 2.82296105318533 -2.5970485879132
0.307369974666666 -1.64657394681467 -2.2778585879132
-0.0190150253333331 -1.73199394681467 -0.0999255879132
4.05983997466667 -0.0316534468146668 0.5197764120868
1.18851497466667 2.64668605318533 2.3201964120868
-0.490735025333333 -3.29304394681467 1.7560614120868
3.39899497466667 0.185671053185333 -1.6053530879132
1.41627497466667 0.296186053185333 -2.7052635879132
-0.238685025333333 3.76980605318533 -1.3890925879132
-0.912455025333333 0.440321053185333 -2.5380535879132
-1.58017002533333 2.37327605318533 -0.7482411329132
-2.19516502533333 -5.35101394681467 2.2403464120868
-1.22673502533333 6.53780605318533 -0.0928305879131999
-0.808425025333333 0.282868053185333 -0.4819315879132
0.807754974666667 0.898761053185332 1.2928714120868
-2.45433002533333 3.23840105318533 -2.3654935879132
0.433364974666667 -1.30074944681467 1.7847564120868
-0.162165025333333 5.11690605318533 1.6618964120868
2.56890497466667 -0.0380089468146667 1.3962464120868
-2.67115502533333 5.61594605318533 -1.9753035879132
