# Supplementary material for: Intraspecific variation and symmetry of the inner-ear labyrinth in a population of wild turkeys: implications for paleontological reconstructions
Source: PeerJ. 2019 Jul 23;7:e7355. doi: 10.7717/peerj.7355 (PMC6659666; doi:10.7717/peerj.7355)
Supplement: Supplemental Information 3 — Each labyrinth is represented by two replicates plus an average set of landmarks, for a total of three 35-landmark sets per labyrinth and six 35-landmark sets per specimen. [file peerj-07-7355-s003.zip › left443.nts]

"left443
1 35 3 0 dim=3
1.91642497466667  1.69386605318533  2.7628964120868
-1.61186502533333  7.10657605318533  -0.3668945879132
-3.17519502533333  4.85360605318533  -2.7225135879132
-1.64856502533333  1.43125605318533  -0.6970140879132
-1.69614502533333  2.74282605318533  -0.2079115879132
-0.333155025333333  4.27572605318533  -1.4727045879132
2.03292497466667  1.83060605318533  -2.9245935879132
0.529694974666667  -2.52117394681467  -2.5074835879132
-1.72955502533333  -0.130429946814667  -0.3391325879132
-1.18891502533333  0.685166053185333  -3.2822735879132
3.53483497466667  0.374443053185333  -2.3677635879132
1.59133497466667  -0.318209746814667  2.1684364120868
1.04473497466667  -2.43151394681467  1.6800164120868
-0.034385025333333  -1.49884394681467  1.4479964120868
-2.53260502533333  -6.54858394681467  1.9951764120868
1.36084497466667  2.88749605318533  -2.5972835879132
0.228864974666666  -1.66499394681467  -2.2827935879132
-0.0190150253333331  -1.73199394681467  -0.0999255879132
3.82026497466667  -0.157391946814667  0.4349664120868
1.18851497466667  2.64668605318533  2.3201964120868
-0.545455025333333  -3.27561394681467  1.8040564120868
3.29624497466667  0.198995053185333  -1.7247805879132
1.34826497466667  0.406771053185333  -2.7329235879132
-0.238685025333333  3.76980605318533  -1.3890925879132
-0.912455025333333  0.440321053185333  -2.5380535879132
-1.65762502533333  2.40567605318533  -0.7328920779132
-2.19516502533333  -5.35101394681467  2.2403464120868
-1.22673502533333  6.53780605318533  -0.0928305879131999
-0.808425025333333  0.282868053185333  -0.4819315879132
0.797964974666667  1.03253605318533  1.3380464120868
-2.52905502533333  3.39821605318533  -2.2866535879132
0.454064974666666  -1.23362994681467  1.8049364120868
-0.162165025333333  5.11690605318533  1.6618964120868
2.56890497466667  -0.0380089468146667  1.3962464120868
-2.60993502533333  5.74025605318533  -1.9177635879132
