# Supplementary material for: Intraspecific variation and symmetry of the inner-ear labyrinth in a population of wild turkeys: implications for paleontological reconstructions
Source: PeerJ. 2019 Jul 23;7:e7355. doi: 10.7717/peerj.7355 (PMC6659666; doi:10.7717/peerj.7355)
Supplement: Supplemental Information 3 — Each labyrinth is represented by two replicates plus an average set of landmarks, for a total of three 35-landmark sets per labyrinth and six 35-landmark sets per specimen. [file peerj-07-7355-s003.zip › left599.2.nts]

"left599
1 35 3 0 dim=3
1.98437349466667  1.97743716071061  2.27830876838653
-1.99337650533333  6.78354716071061  -0.908459231613467
-3.54400650533333  5.05428716071061  -2.50490123161347
-1.71622650533333  1.13115716071061  -0.564414231613467
-1.62081650533333  2.12329716071061  -0.274186231613467
-0.441556505333333  3.98134716071061  -1.72019123161347
1.50910349466667  1.22144716071061  -3.39284123161347
0.293883494666667  -2.64430283928939  -2.20436123161347
-1.53312650533333  -0.241122839289387  -0.00777223161346671
-1.39273650533333  0.296246160710613  -3.07167123161347
3.15578349466667  0.167135160710613  -2.65377123161347
1.72171349466667  -0.291548839289387  1.96044876838653
1.01455349466667  -2.28254283928939  1.67373876838653
0.0502234946666664  -1.50047283928939  1.40946876838653
-2.60152650533333  -6.19860283928939  3.00466876838653
0.918503494666667  2.42107716071061  -2.99359123161347
0.134033494666667  -1.76570283928939  -2.00960123161347
0.00466349466666639  -1.74636283928939  0.117759768386533
3.68303349466667  -0.0792578392893867  -0.0387813316134667
1.29504349466667  2.75683716071061  1.78444876838653
-0.460946505333333  -3.08827283928939  2.15876876838653
2.95330349466667  0.00031916071061329  -2.07032123161347
1.13987349466667  -0.157550839289387  -2.92703123161347
-0.432526505333333  3.57699716071061  -1.75295123161347
-1.14529650533333  0.120290160710613  -2.46846123161347
-1.57791650533333  1.93026716071061  -0.724811231613467
-2.00055650533333  -4.97714283928939  3.36648876838653
-1.57945650533333  6.30961716071061  -0.542789231613467
-0.695296505333334  -0.0755988392893867  -0.436717231613467
0.895293494666667  0.880107160710613  1.08784876838653
-2.94508650533333  3.21880716071061  -2.28719123161347
0.584023494666667  -1.17507983928939  1.78209876838653
-0.139296505333333  4.87443716071061  1.06204876838653
2.71513349466667  -0.304261839289387  1.23506876838653
-2.94346650533333  5.82384716071061  -2.14856123161347
