# Supplementary material for: Intraspecific variation and symmetry of the inner-ear labyrinth in a population of wild turkeys: implications for paleontological reconstructions
Source: PeerJ. 2019 Jul 23;7:e7355. doi: 10.7717/peerj.7355 (PMC6659666; doi:10.7717/peerj.7355)
Supplement: Supplemental Information 3 — Each labyrinth is represented by two replicates plus an average set of landmarks, for a total of three 35-landmark sets per labyrinth and six 35-landmark sets per specimen. [file peerj-07-7355-s003.zip › left599.mean.nts]

"left599
1 35 3 0 dim=3
1.98437349466667 1.97743716071061 2.27830876838653
-1.94268650533333 6.77847216071061 -0.833194731613467
-3.54400650533333 5.05428716071061 -2.50490123161347
-1.71622650533333 1.13115716071061 -0.564414231613467
-1.64703650533333 2.16040216071061 -0.315343731613467
-0.509781505333333 3.97345716071061 -1.70574623161347
1.49720849466667 1.28633716071061 -3.39498123161347
0.259053494666667 -2.66383283928939 -2.14609623161347
-1.61785150533333 -0.257902839289387 -0.0915527316134669
-1.39273650533333 0.296246160710613 -3.07167123161347
3.21060849466667 0.181532160710613 -2.60987123161347
1.72171349466667 -0.291548839289387 1.96044876838653
0.990868494666669 -2.33670783928939 1.70142876838653
0.0502234946666664 -1.50047283928939 1.40946876838653
-2.64155650533333 -6.18160283928939 2.95238376838653
0.873293494666667 2.40963716071061 -2.94135623161347
0.0648934946666671 -1.80393283928939 -2.02383123161347
-0.0355565053333333 -1.76221783928939 0.143028768386533
3.73558349466667 -0.128343839289387 -0.0170595316134667
1.29504349466667 2.75683716071061 1.78444876838653
-0.460946505333333 -3.08827283928939 2.15876876838653
3.00203349466667 0.0207196607106133 -2.00957123161347
1.09884849466667 -0.0922103392893869 -2.91739123161347
-0.460416505333333 3.57974216071061 -1.69180123161347
-1.14529650533333 0.120290160710613 -2.46846123161347
-1.57791650533333 1.93026716071061 -0.724811231613467
-2.07620650533333 -4.98877283928939 3.35298376838653
-1.54259150533333 6.29182716071061 -0.497159231613467
-1.02269650533333 -0.155205339289387 -0.129977731613467
0.895293494666667 0.880107160710613 1.08784876838653
-2.94508650533333 3.21880716071061 -2.28719123161347
0.584023494666667 -1.17507983928939 1.78209876838653
-0.139296505333333 4.87443716071061 1.06204876838653
2.71513349466667 -0.304261839289387 1.23506876838653
-2.91248150533333 5.77406716071061 -2.05594623161347
