# Supplementary material for: Intraspecific variation and symmetry of the inner-ear labyrinth in a population of wild turkeys: implications for paleontological reconstructions
Source: PeerJ. 2019 Jul 23;7:e7355. doi: 10.7717/peerj.7355 (PMC6659666; doi:10.7717/peerj.7355)
Supplement: Supplemental Information 3 — Each labyrinth is represented by two replicates plus an average set of landmarks, for a total of three 35-landmark sets per labyrinth and six 35-landmark sets per specimen. [file peerj-07-7355-s003.zip › left599.nts]

"left599
1 35 3 0 dim=3
1.98437349466667  1.97743716071061  2.27830876838653
-1.89199650533333  6.77339716071061  -0.757930231613467
-3.54400650533333  5.05428716071061  -2.50490123161347
-1.71622650533333  1.13115716071061  -0.564414231613467
-1.67325650533333  2.19750716071061  -0.356501231613467
-0.578006505333333  3.96556716071061  -1.69130123161347
1.48531349466667  1.35122716071061  -3.39712123161347
0.224223494666667  -2.68336283928939  -2.08783123161347
-1.70257650533333  -0.274682839289387  -0.175333231613467
-1.39273650533333  0.296246160710613  -3.07167123161347
3.26543349466667  0.195929160710613  -2.56597123161347
1.72171349466667  -0.291548839289387  1.96044876838653
0.967183494666667  -2.39087283928939  1.72911876838653
0.0502234946666664  -1.50047283928939  1.40946876838653
-2.68158650533333  -6.16460283928939  2.90009876838653
0.828083494666667  2.39819716071061  -2.88912123161347
-0.00424650533333291  -1.84216283928939  -2.03806123161347
-0.075776505333333  -1.77807283928939  0.168297768386533
3.78813349466667  -0.177429839289387  0.00466226838653329
1.29504349466667  2.75683716071061  1.78444876838653
-0.460946505333333  -3.08827283928939  2.15876876838653
3.05076349466667  0.0411201607106133  -1.94882123161347
1.05782349466667  -0.0268698392893867  -2.90775123161347
-0.488306505333333  3.58248716071061  -1.63065123161347
-1.14529650533333  0.120290160710613  -2.46846123161347
-1.57791650533333  1.93026716071061  -0.724811231613467
-2.15185650533333  -5.00040283928939  3.33947876838653
-1.50572650533333  6.27403716071061  -0.451529231613467
-1.35009650533333  -0.234811839289387  0.176761768386533
0.895293494666667  0.880107160710613  1.08784876838653
-2.94508650533333  3.21880716071061  -2.28719123161347
0.584023494666667  -1.17507983928939  1.78209876838653
-0.139296505333333  4.87443716071061  1.06204876838653
2.71513349466667  -0.304261839289387  1.23506876838653
-2.88149650533333  5.72428716071061  -1.96333123161347
