# Supplementary material for: Intraspecific variation and symmetry of the inner-ear labyrinth in a population of wild turkeys: implications for paleontological reconstructions
Source: PeerJ. 2019 Jul 23;7:e7355. doi: 10.7717/peerj.7355 (PMC6659666; doi:10.7717/peerj.7355)
Supplement: Supplemental Information 3 — Each labyrinth is represented by two replicates plus an average set of landmarks, for a total of three 35-landmark sets per labyrinth and six 35-landmark sets per specimen. [file peerj-07-7355-s003.zip › left610.2.nts]

"left610
1 35 3 0 dim=3
-2.01444188533333  2.31960583540187  -2.751564283364
2.08935811466667  7.16896583540187  0.754006716636
3.78381811466667  4.70080583540187  3.282745716636
1.99399811466667  1.13826583540187  1.214295716636
1.72146811466667  2.24905583540187  0.438271716636
0.161288114666667  3.51891583540187  1.642365716636
-2.38457188533333  0.699305835401867  3.405005716636
-0.812721885333333  -2.95123416459813  2.219475716636
1.83860811466667  -0.487650564598133  0.198353716636
1.19489811466667  0.0626048354018667  3.327325716636
-3.67697188533333  -0.0437691645981333  2.268425716636
-1.45716188533333  -0.362473164598133  -2.120484283364
-0.768831885333334  -2.42232416459813  -1.784894283364
0.238718114666667  -1.61498416459813  -1.517974283364
2.24473811466667  -6.85060416459813  -3.187694283364
-1.63854188533333  1.99900583540187  2.692305716636
-0.402241885333333  -2.14693416459813  2.056455716636
0.0189781146666667  -2.00007416459813  -0.108503283364
-4.18467188533333  -0.191808164598133  -0.403590283364
-1.21324188533333  3.06333583540187  -2.320354283364
0.601728114666667  -3.31947416459813  -2.295324283364
-3.59305188533333  -0.363746164598133  1.719545716636
-1.72036188533333  -0.578335064598133  2.884525716636
0.244798114666666  3.06086583540187  1.755195716636
0.816398114666666  -0.0764121645981334  2.610735716636
1.91978811466667  2.02281583540187  1.025845716636
2.03244811466667  -5.55269416459813  -3.500474283364
1.64960811466667  6.57884583540187  0.441113716636
0.853448114666666  -0.0284361645981334  0.669560716636
-0.585671885333334  0.897255835401867  -1.306264283364
2.86148811466667  2.88449583540187  2.711735716636
-0.205211885333333  -1.38606116459813  -1.965474283364
0.115888114666667  5.31824583540187  -1.213124283364
-2.57109188533333  -0.471203264598133  -1.451784283364
3.15282811466667  5.64751583540187  2.483175716636
