# Supplementary material for: Intraspecific variation and symmetry of the inner-ear labyrinth in a population of wild turkeys: implications for paleontological reconstructions
Source: PeerJ. 2019 Jul 23;7:e7355. doi: 10.7717/peerj.7355 (PMC6659666; doi:10.7717/peerj.7355)
Supplement: Supplemental Information 3 — Each labyrinth is represented by two replicates plus an average set of landmarks, for a total of three 35-landmark sets per labyrinth and six 35-landmark sets per specimen. [file peerj-07-7355-s003.zip › left610.mean.nts]

"left610
1 35 3 0 dim=3
-1.99541188533333 2.23547083540187 -2.770044283364
2.01493311466667 7.16172083540187 0.665257716636
3.79110311466667 4.77635083540187 3.265900716636
1.99399811466667 1.13826583540187 1.214295716636
1.72146811466667 2.24905583540187 0.438271716636
0.020808114666667 3.52208583540187 1.735290716636
-2.38811188533333 0.896060835401868 3.330775716636
-0.812721885333333 -2.95123416459813 2.219475716636
1.88589811466667 -0.494105864598133 0.268650716636
1.13558311466667 0.0792238354018667 3.367325716636
-3.67697188533333 -0.0437691645981333 2.268425716636
-1.48626688533333 -0.283751664598133 -2.124969283364
-0.768831885333334 -2.42232416459813 -1.784894283364
0.205918114666667 -1.58210416459813 -1.574179283364
2.29486811466667 -6.84269416459813 -3.130264283364
-1.72500188533333 2.10205583540187 2.712685716636
-0.402241885333333 -2.14693416459813 2.056455716636
0.0198631146666665 -1.94330916459813 -0.128248283364
-4.18467188533333 -0.191808164598133 -0.403590283364
-1.22861688533333 2.99237583540187 -2.277979283364
0.601728114666667 -3.31947416459813 -2.295324283364
-3.59305188533333 -0.363746164598133 1.719545716636
-1.69546688533333 -0.447636614598133 2.799320716636
0.0802331146666662 3.02675083540187 1.745160716636
0.816398114666666 -0.0764121645981334 2.610735716636
1.78783311466667 2.00358583540187 1.133450716636
2.09629311466667 -5.53207416459813 -3.446459283364
1.58858311466667 6.54848583540187 0.325418716636
1.01132311466667 0.0366323354018668 0.708527216636
-0.585671885333334 0.897255835401867 -1.306264283364
2.88192311466667 2.95874583540187 2.718410716636
-0.227026885333334 -1.31206966459813 -1.978309283364
0.0423181146666669 5.22421083540187 -1.271449283364
-2.56646688533333 -0.216506714598133 -1.422484283364
3.10521311466667 5.70793583540187 2.448200716636
