# Supplementary material for: Intraspecific variation and symmetry of the inner-ear labyrinth in a population of wild turkeys: implications for paleontological reconstructions
Source: PeerJ. 2019 Jul 23;7:e7355. doi: 10.7717/peerj.7355 (PMC6659666; doi:10.7717/peerj.7355)
Supplement: Supplemental Information 3 — Each labyrinth is represented by two replicates plus an average set of landmarks, for a total of three 35-landmark sets per labyrinth and six 35-landmark sets per specimen. [file peerj-07-7355-s003.zip › left610.nts]

"left610
1 35 3 0 dim=3
-1.97638188533333  2.15133583540187  -2.788524283364
1.94050811466667  7.15447583540187  0.576508716636
3.79838811466667  4.85189583540187  3.249055716636
1.99399811466667  1.13826583540187  1.214295716636
1.72146811466667  2.24905583540187  0.438271716636
-0.119671885333333  3.52525583540187  1.828215716636
-2.39165188533333  1.09281583540187  3.256545716636
-0.812721885333333  -2.95123416459813  2.219475716636
1.93318811466667  -0.500561164598133  0.338947716636
1.07626811466667  0.0958428354018667  3.407325716636
-3.67697188533333  -0.0437691645981333  2.268425716636
-1.51537188533333  -0.205030164598133  -2.129454283364
-0.768831885333334  -2.42232416459813  -1.784894283364
0.173118114666667  -1.54922416459813  -1.630384283364
2.34499811466667  -6.83478416459813  -3.072834283364
-1.81146188533333  2.20510583540187  2.733065716636
-0.402241885333333  -2.14693416459813  2.056455716636
0.0207481146666663  -1.88654416459813  -0.147993283364
-4.18467188533333  -0.191808164598133  -0.403590283364
-1.24399188533333  2.92141583540187  -2.235604283364
0.601728114666667  -3.31947416459813  -2.295324283364
-3.59305188533333  -0.363746164598133  1.719545716636
-1.67057188533333  -0.316938164598133  2.714115716636
-0.0843318853333337  2.99263583540187  1.735125716636
0.816398114666666  -0.0764121645981334  2.610735716636
1.65587811466667  1.98435583540187  1.241055716636
2.16013811466667  -5.51145416459813  -3.392444283364
1.52755811466667  6.51812583540187  0.209723716636
1.16919811466667  0.101700835401867  0.747493716636
-0.585671885333334  0.897255835401867  -1.306264283364
2.90235811466667  3.03299583540187  2.725085716636
-0.248841885333334  -1.23807816459813  -1.991144283364
-0.0312518853333333  5.13017583540187  -1.329774283364
-2.56184188533333  0.0381898354018666  -1.393184283364
3.05759811466667  5.76835583540187  2.413225716636
