# Supplementary material for: Intraspecific variation and symmetry of the inner-ear labyrinth in a population of wild turkeys: implications for paleontological reconstructions
Source: PeerJ. 2019 Jul 23;7:e7355. doi: 10.7717/peerj.7355 (PMC6659666; doi:10.7717/peerj.7355)
Supplement: Supplemental Information 3 — Each labyrinth is represented by two replicates plus an average set of landmarks, for a total of three 35-landmark sets per labyrinth and six 35-landmark sets per specimen. [file peerj-07-7355-s003.zip › left628.2.nts]

"left628
1 35 3 0 dim=3
1.89005611392743  1.80797099611686  2.22966249187006
-1.42046388607257  5.94323099611686  -1.47691150812994
-3.06679388607257  3.30051099611686  -3.23516150812994
-1.28041388607257  0.620800996116862  -0.736681508129936
-0.872073886072572  1.72786099611686  -0.187981508129936
-0.193793886072572  3.06897099611686  -1.90694150812994
1.60480611392743  0.598800996116863  -3.23652150812994
0.455116113927428  -3.14990900388314  -1.33137150812994
-1.50277388607257  -0.453039003883138  0.245938491870064
-1.10687388607257  -0.279319003883138  -2.79151150812994
3.22703611392743  -0.692519003883138  -2.03961150812994
1.35786611392743  -0.329009003883138  2.41165949187006
0.746006113927428  -2.22335950388314  2.08765249187006
-0.155783886072572  -1.58154900388314  1.79061539187006
-2.48843388607257  -6.12802900388314  3.69644849187006
1.29307611392743  1.68427099611686  -2.69672150812994
0.240696113927428  -2.24250500388314  -1.35754150812994
-0.168653886072572  -1.95572100388314  0.573708491870064
3.62532611392743  -0.115979003883138  0.429208491870064
1.40445611392743  2.53449099611686  1.85046749187006
-0.719013886072572  -3.12347600388314  2.46655349187006
3.07663611392743  -0.951519003883138  -1.43754150812994
1.01098611392743  -0.630379003883138  -2.84076150812994
0.0135161139274279  2.69039099611686  -1.75219150812994
-0.785973886072572  -0.348649003883138  -2.06576150812994
-0.935583886072572  1.44337099611686  -0.849751508129936
-2.12119388607257  -5.28459900388314  3.18052849187006
-1.22487388607257  5.49889099611686  -0.922461508129936
-1.31249388607257  -0.478139003883138  0.451988491870064
0.998626113927428  0.271080996116862  2.18304849187006
-2.29968388607257  2.20256099611686  -2.27826150812994
0.336106113927428  -1.24016300388314  2.04884449187006
0.0832061139274275  4.51422099611686  0.830433491870064
2.38015611392743  -0.666269003883138  1.65694139187006
-2.43457388607257  4.43642099611686  -2.66724150812994
