# Supplementary material for: Intraspecific variation and symmetry of the inner-ear labyrinth in a population of wild turkeys: implications for paleontological reconstructions
Source: PeerJ. 2019 Jul 23;7:e7355. doi: 10.7717/peerj.7355 (PMC6659666; doi:10.7717/peerj.7355)
Supplement: Supplemental Information 3 — Each labyrinth is represented by two replicates plus an average set of landmarks, for a total of three 35-landmark sets per labyrinth and six 35-landmark sets per specimen. [file peerj-07-7355-s003.zip › left628.mean.nts]

"left628
1 35 3 0 dim=3
1.93779111392743 1.78336099611686 2.18090999187006
-1.54784888607257 5.93920099611686 -1.62267650812994
-3.10219888607257 3.34798099611686 -3.22588650812994
-1.28041388607257 0.620800996116862 -0.736681508129936
-0.872073886072572 1.72786099611686 -0.187981508129936
-0.228243886072572 3.06903599611686 -1.95208650812994
1.59665111392743 0.367195996116862 -3.22795650812994
0.399266113927428 -3.15910900388314 -1.28426650812994
-1.57407888607257 -0.501159003883138 0.125763491870064
-1.10687388607257 -0.279319003883138 -2.79151150812994
3.17908111392743 -0.678174003883138 -2.08787650812994
1.41822111392743 -0.322579003883138 2.43480249187006
0.672876113927428 -2.27329225388314 2.12405149187006
-0.192348886072572 -1.56451450388314 1.72604474187006
-2.44456888607257 -6.15994900388314 3.64151349187006
1.20775231302245 1.52716334905804 -2.78106315971365
0.195340484788355 -2.31170369152662 -1.29665289885842
-0.177253088200232 -1.97302303357463 0.561836944316872
3.59579163259963 -0.26395836072961 0.445096971538114
1.41459894001439 2.50272496350816 1.74174751279397
-0.61415907594599 -3.07154044640107 2.58789220257681
3.03941437647569 -0.81229174519588 -1.51010579384423
1.10571298467573 -0.761494688724407 -2.69386844690545
-0.072877906691129 2.68321316106532 -1.82651366019179
-0.853684572048182 -0.386421290468503 -2.12290519715433
-0.989605349772806 1.39059296332997 -0.785511426162723
-2.00844105588389 -5.18959319675526 3.32851439333756
-1.24665707572775 5.50745215128928 -1.11308843916442
-1.13993000408499 -0.452692947982516 0.234679002222031
0.86300139909853 0.407995397257546 1.94626949729972
-2.32852818115454 2.15000242234637 -2.38464595075289
0.304642400943373 -1.24354905563712 2.04445903043498
0.0971921103042392 4.48185952872555 0.666394057087455
2.27722983458471 -0.523962806700039 1.66064815075504
-2.52495144835015 4.43915910999586 -2.72815189958902
