# Supplementary material for: Intraspecific variation and symmetry of the inner-ear labyrinth in a population of wild turkeys: implications for paleontological reconstructions
Source: PeerJ. 2019 Jul 23;7:e7355. doi: 10.7717/peerj.7355 (PMC6659666; doi:10.7717/peerj.7355)
Supplement: Supplemental Information 3 — Each labyrinth is represented by two replicates plus an average set of landmarks, for a total of three 35-landmark sets per labyrinth and six 35-landmark sets per specimen. [file peerj-07-7355-s003.zip › left628.nts]

"left628
"Landmark coordinates for digitized template
1 35 3 0 dim=3
1.98552611392743 1.75875099611686 2.13215749187006
-1.67523388607257 5.93517099611686 -1.76844150812994
-3.13760388607257 3.39545099611686 -3.21661150812994
-1.28041388607257 0.620800996116862 -0.736681508129936
-0.872073886072572 1.72786099611686 -0.187981508129936
-0.262693886072572 3.06910099611686 -1.99723150812994
1.58849611392743 0.135590996116862 -3.21939150812994
0.343416113927428 -3.16830900388314 -1.23716150812994
-1.64538388607257 -0.549279003883138 0.0055884918700641
-1.10687388607257 -0.279319003883138 -2.79151150812994
3.13112611392743 -0.663829003883138 -2.13614150812994
1.47857611392743 -0.316149003883138 2.45794549187006
0.599746113927427 -2.32322500388314 2.16045049187006
-0.228913886072572 -1.54748000388314 1.66147409187006
-2.40070388607257 -6.19186900388314 3.58657849187006
1.12242851211747 1.37005570199922 -2.86540481129736
0.149984855649282 -2.38090237917011 -1.23576428958689
-0.185852290327892 -1.99032506326612 0.549965396763681
3.56625715127183 -0.411937717576083 0.460985451206164
1.42474176610134 2.47095893089947 1.63302753371789
-0.509304265819408 -3.019604888919 2.70923091328357
3.00219263902395 -0.673064486508621 -1.58267007955851
1.20043985542403 -0.892610373565676 -2.54697538568096
-0.159271927309686 2.67603532601377 -1.90083581225365
-0.921395258023792 -0.424193577053869 -2.18004888617872
-1.04362681347304 1.33781493054309 -0.721271344195509
-1.89568822569521 -5.09458738962738 3.47650029480507
-1.26844026538292 5.51601330646169 -1.3037153701989
-0.967366122097417 -0.427246892081895 0.0173695125739978
0.727376684269632 0.544909798398231 1.70949050272938
-2.35737247623651 2.09744384857588 -2.49103039337584
0.273178687959318 -1.24693510739111 2.0400735689999
0.111178106681051 4.44949806133425 0.502354622304847
2.17430355524198 -0.38165660951694 1.66435490964002
-2.61532901062773 4.44189722387487 -2.78906229104809
