# Supplementary material for: Intraspecific variation and symmetry of the inner-ear labyrinth in a population of wild turkeys: implications for paleontological reconstructions
Source: PeerJ. 2019 Jul 23;7:e7355. doi: 10.7717/peerj.7355 (PMC6659666; doi:10.7717/peerj.7355)
Supplement: Supplemental Information 3 — Each labyrinth is represented by two replicates plus an average set of landmarks, for a total of three 35-landmark sets per labyrinth and six 35-landmark sets per specimen. [file peerj-07-7355-s003.zip › left632.2.nts]

"left632
1 35 3 0 dim=3
1.374408384  3.17331918411573  2.87748013362533
-2.723991616  8.19063918411573  -1.43809986637467
-4.356441616  5.25602918411573  -3.93491986637467
-1.899791616  1.65210918411573  -1.33333986637467
-1.617581616  2.62357918411573  -1.07132386637467
-0.570721616  3.83449918411573  -2.07856986637467
1.915658384  1.64733918411573  -4.05889986637467
0.642238384  -2.83073081588427  -2.98326986637467
-1.940601616  0.0357671841157333  -0.839761866374667
-1.149351616  0.387919684115733  -3.66385986637467
4.149878384  0.229836184115733  -2.73765986637467
1.537978384  0.207257184115733  2.36354013362533
0.871198383999999  -2.26646081588427  1.97616013362533
0.0528983840000004  -1.34511081588427  1.63551013362533
-2.194621616  -7.36764081588427  3.11466013362533
1.184958384  2.69831918411573  -3.37582986637467
0.377558384  -1.93270081588427  -2.71661986637467
0.108708384  -1.79867081588427  0.126920133625333
4.338378384  0.528711184115733  0.380670133625333
0.823988384  3.90541918411573  2.30460013362533
-0.538901616  -3.29988081588427  2.33078013362533
3.866578384  0.215062184115733  -2.13358986637467
1.525908384  -0.0256228158842667  -3.46720986637467
-0.496171616  3.44229918411573  -2.11103986637467
-0.953881616  0.349171384115733  -2.98760986637467
-1.648881616  2.24802918411573  -1.51630986637467
-1.255031616  -6.26603081588427  3.03132013362533
-2.339931616  7.68995918411573  -0.945195866374667
-0.840721616  0.309118184115733  -0.885388866374667
0.500608384  1.40980318411573  1.69363013362533
-3.130491616  3.36712918411573  -3.25939986637467
0.404948384  -1.01737081588427  2.05490013362533
-0.551751616  6.11882918411573  1.09277013362533
2.581248384  0.545210184115733  1.58414013362533
-3.991901616  6.56748918411573  -3.45573986637467
