# Supplementary material for: Intraspecific variation and symmetry of the inner-ear labyrinth in a population of wild turkeys: implications for paleontological reconstructions
Source: PeerJ. 2019 Jul 23;7:e7355. doi: 10.7717/peerj.7355 (PMC6659666; doi:10.7717/peerj.7355)
Supplement: Supplemental Information 3 — Each labyrinth is represented by two replicates plus an average set of landmarks, for a total of three 35-landmark sets per labyrinth and six 35-landmark sets per specimen. [file peerj-07-7355-s003.zip › left632.nts]

"left632
1 35 3 0 dim=3
1.366988384  2.93977918411573  3.00053013362533
-2.723991616  8.19063918411573  -1.43809986637467
-4.356441616  5.25602918411573  -3.93491986637467
-2.149661616  1.93055918411573  -1.82294986637467
-1.617581616  2.62357918411573  -1.07132386637467
-0.570721616  3.83449918411573  -2.07856986637467
1.915658384  1.64733918411573  -4.05889986637467
0.642238384  -2.83073081588427  -2.98326986637467
-1.956051616  0.0293791841157333  -1.00755586637467
-1.267741616  0.328556684115733  -3.57747986637467
4.039378384  0.255653184115733  -2.85364986637467
1.537978384  0.207257184115733  2.36354013362533
0.871198383999999  -2.26646081588427  1.97616013362533
-0.100001616  -1.18775081588427  1.53709013362533
-2.194621616  -7.36764081588427  3.11466013362533
1.184958384  2.69831918411573  -3.37582986637467
0.377558384  -1.93270081588427  -2.71661986637467
0.108708384  -1.79867081588427  0.126920133625333
4.338378384  0.528711184115733  0.380670133625333
0.847178383999999  3.68322918411573  2.42545013362533
-0.538901616  -3.29988081588427  2.33078013362533
3.777978384  0.212978184115733  -2.25364986637467
1.564508384  -0.0761118158842667  -3.60080986637467
-0.496171616  3.44229918411573  -2.11103986637467
-1.018771616  0.472838584115733  -3.05133986637467
-1.876751616  2.39262918411573  -1.62781986637467
-1.255031616  -6.26603081588427  3.03132013362533
-2.339931616  7.68995918411573  -0.945195866374667
-1.025651616  0.441951984115733  -1.08684986637467
0.413808384  1.30781218411573  1.63844013362533
-3.256311616  3.32896918411573  -3.29812986637467
0.321698384  -0.876020815884267  2.11405013362533
-0.551751616  6.11882918411573  1.09277013362533
2.581248384  0.545210184115733  1.58414013362533
-3.916881616  6.69428918411573  -3.40213986637467
