# Supplementary material for: Intraspecific variation and symmetry of the inner-ear labyrinth in a population of wild turkeys: implications for paleontological reconstructions
Source: PeerJ. 2019 Jul 23;7:e7355. doi: 10.7717/peerj.7355 (PMC6659666; doi:10.7717/peerj.7355)
Supplement: Supplemental Information 3 — Each labyrinth is represented by two replicates plus an average set of landmarks, for a total of three 35-landmark sets per labyrinth and six 35-landmark sets per specimen. [file peerj-07-7355-s003.zip › left647.2.nts]

"left647
1 35 3 0 dim=3
-1.73217901027077  2.1934133123236  -1.96733232839309
1.81090098972923  5.9695633123236  1.56156467160691
3.52487098972922  3.2419133123236  3.40779467160691
1.53745098972922  0.700283312323596  1.02506467160691
1.27366098972923  1.6434533123236  0.752184671606909
0.467370989729225  2.3186733123236  1.85194467160691
-1.52493901027077  -0.322656687676404  3.04232467160691
-0.465709010270775  -3.1246256876764  1.16294467160691
1.50601098972922  -0.503766687676404  0.0525846716069093
0.959150989729225  -0.675556687676404  2.65089467160691
-3.20476901027078  -0.615946687676404  2.17748467160691
-1.49701901027077  -0.247976687676404  -2.15124532839309
-0.919629010270775  -2.1881336876764  -2.37797532839309
0.206660989729225  -1.4107066876764  -1.80429932839309
1.98953098972923  -6.3475266876764  -4.10610532839309
-1.10483901027078  0.935053312323596  2.77892467160691
-0.211929010270775  -2.3581516876764  1.31041467160691
0.0329009897292246  -1.9028096876764  -0.602608328393091
-3.66853901027077  -0.275366687676404  -0.400661328393091
-1.23375901027078  2.7337433123236  -1.17882862839309
0.442610989729225  -2.6685416876764  -3.30884532839309
-2.99781901027078  -0.733036687676404  1.50797467160691
-1.22037901027077  -1.1313666876764  2.24403467160691
0.549730989729225  1.8669533123236  1.97787467160691
0.679090989729225  -0.880656687676404  2.01895467160691
1.23955098972923  1.2046433123236  1.25209467160691
1.44801098972923  -5.0756866876764  -4.25644532839309
1.41046098972923  5.3965733123236  1.13894467160691
1.40432098972923  -0.334546687676404  -0.106225328393091
-0.878009010270775  0.632013312323596  -0.97493432839309
2.57385098972922  1.6530433123236  2.69374467160691
-0.261229010270775  -1.1251066876764  -2.15277432839309
0.291320989729225  4.4733533123236  -0.339331328393091
-2.38064901027078  -0.513446687676404  -1.35536832839309
2.90451098972922  4.3632933123236  2.85213467160691
