# Supplementary material for: Intraspecific variation and symmetry of the inner-ear labyrinth in a population of wild turkeys: implications for paleontological reconstructions
Source: PeerJ. 2019 Jul 23;7:e7355. doi: 10.7717/peerj.7355 (PMC6659666; doi:10.7717/peerj.7355)
Supplement: Supplemental Information 3 — Each labyrinth is represented by two replicates plus an average set of landmarks, for a total of three 35-landmark sets per labyrinth and six 35-landmark sets per specimen. [file peerj-07-7355-s003.zip › left647.nts]

"left647
1 35 3 0 dim=3
-1.73568901027077  2.0733133123236  -2.02329532839309
1.67607098972923  5.9761533123236  1.55620467160691
3.58214098972922  3.3492733123236  3.38265467160691
1.64081098972923  0.703313312323596  1.10970467160691
1.27366098972923  1.6434533123236  0.752184671606909
0.467370989729225  2.3186733123236  1.85194467160691
-1.42241901027077  -0.0848966876764038  3.09920467160691
-0.465709010270775  -3.1246256876764  1.16294467160691
1.55914098972923  -0.603146687676404  0.133164671606909
1.12730098972922  -0.693766687676404  2.49210467160691
-3.42876901027077  -0.505206687676404  1.96697467160691
-1.49701901027077  -0.247976687676404  -2.15124532839309
-0.894699010270775  -2.2952466876764  -2.30477532839309
0.133290989729225  -1.5104266876764  -1.87187032839309
1.98953098972923  -6.3475266876764  -4.10610532839309
-1.04044901027077  1.0236733123236  2.68445467160691
-0.211929010270775  -2.3581516876764  1.31041467160691
0.131180989729225  -1.9737976876764  -0.69171932839309
-3.75307901027077  -0.263506687676404  -0.520085328393091
-1.03672901027077  2.6017433123236  -1.69563532839309
0.120310989729225  -3.3323256876764  -2.63485532839309
-3.22252901027078  -0.705116687676404  1.33716467160691
-1.22037901027077  -1.1313666876764  2.24403467160691
0.549730989729225  1.8669533123236  1.97787467160691
0.916790989729225  -0.967306687676404  1.95849467160691
1.32386098972922  1.2818433123236  1.30279467160691
1.44801098972923  -5.0756866876764  -4.25644532839309
1.41046098972923  5.3965733123236  1.13894467160691
1.42272098972923  -0.468356687676404  -0.0724253283930905
-0.878009010270775  0.632013312323596  -0.97493432839309
2.80475098972923  1.6780433123236  2.61385467160691
-0.329839010270775  -1.2382466876764  -2.16238732839309
0.193940989729225  4.3835533123236  -0.317662328393091
-2.33900901027078  -0.561456687676404  -1.48911932839309
2.90451098972922  4.3632933123236  2.85213467160691
