# Supplementary material for: Intraspecific variation and symmetry of the inner-ear labyrinth in a population of wild turkeys: implications for paleontological reconstructions
Source: PeerJ. 2019 Jul 23;7:e7355. doi: 10.7717/peerj.7355 (PMC6659666; doi:10.7717/peerj.7355)
Supplement: Supplemental Information 3 — Each labyrinth is represented by two replicates plus an average set of landmarks, for a total of three 35-landmark sets per labyrinth and six 35-landmark sets per specimen. [file peerj-07-7355-s003.zip › left657.2.nts]

"left657
1 35 3 0 dim=3
1.81666106842737  1.97768649251567  1.98838992382166
-1.68932893157263  6.08998649251567  -1.85105407617834
-3.31360893157263  3.74164649251567  -3.44976407617834
-1.58784893157263  0.574226492515673  -0.855984076178338
-1.14893893157263  1.83016649251567  -0.317424076178338
-0.165678931572629  2.93033649251567  -2.08784407617834
1.67780106842737  -0.097643507484327  -3.26838407617834
0.345461068427371  -3.30213350748433  -1.23672407617834
-1.70846893157263  -0.247393507484327  0.0758559238216621
-1.46400893157263  -0.410048507484327  -2.63886407617834
3.14331106842737  -0.883729507484327  -2.20740407617834
1.47858106842737  -0.144333507484327  2.32978892382166
0.746871068427371  -2.23058650748433  2.14362792382166
-0.0452289315726288  -1.39757950748433  1.98421792382166
-2.53497893157263  -5.96878350748433  4.19328592382166
0.985101068427371  1.13684649251567  -3.05232407617834
0.0737310684273707  -2.46082350748433  -1.32505407617834
-0.211258931572629  -1.95677550748433  0.659943923821662
3.56931106842737  -0.613268507484327  0.332895923821662
1.21671106842737  2.61022649251567  1.67942892382166
-0.698028931572629  -3.20491350748433  2.71029592382166
2.96324106842737  -1.05214350748433  -1.60408407617834
1.19954106842737  -1.21989950748433  -2.40319407617834
-0.252538931572629  2.39001649251567  -2.11121407617834
-1.03008893157263  -0.426842507484327  -1.94469407617834
-1.40492893157263  1.47107649251567  -0.857174076178338
-2.35461893157263  -4.67111350748433  4.00555592382166
-1.15876893157263  5.64415649251567  -1.52492407617834
-0.641638931572629  -0.179893507484327  -0.319544076178338
0.952631068427371  0.475136492515673  2.13622992382166
-2.49193893157263  2.33027649251567  -2.44432407617834
0.411331068427371  -1.15834550748433  2.19782592382166
-0.0264389315726287  4.68824649251567  0.594013923821662
2.57676106842737  -0.375253507484327  1.47398622382166
-2.51987893157263  4.56439649251567  -2.94224407617834
