# Supplementary material for: Intraspecific variation and symmetry of the inner-ear labyrinth in a population of wild turkeys: implications for paleontological reconstructions
Source: PeerJ. 2019 Jul 23;7:e7355. doi: 10.7717/peerj.7355 (PMC6659666; doi:10.7717/peerj.7355)
Supplement: Supplemental Information 3 — Each labyrinth is represented by two replicates plus an average set of landmarks, for a total of three 35-landmark sets per labyrinth and six 35-landmark sets per specimen. [file peerj-07-7355-s003.zip › left657.mean.nts]

"left657
1 35 3 0 dim=3
1.80436606842737 1.90903149251567 2.02108892382166
-1.68932893157263 6.08998649251567 -1.85105407617834
-3.32012893157263 3.86419649251567 -3.45335407617834
-1.60075893157263 0.575121492515673 -0.978939076178339
-1.12855893157263 1.89670649251567 -0.341579076178338
-0.165678931572629 2.93033649251567 -2.08784407617834
1.67384106842737 -0.029528507484327 -3.27721907617834
0.345461068427371 -3.30213350748433 -1.23672407617834
-1.75844393157263 -0.277493507484327 -0.039774076178338
-1.45065393157263 -0.477873007484327 -2.66070907617834
3.08306106842737 -0.869661007484327 -2.25756407617834
1.47858106842737 -0.144333507484327 2.32978892382166
0.746871068427371 -2.23058650748433 2.14362792382166
-0.0879439315726289 -1.44306950748433 1.93688292382166
-2.44244893157263 -6.01537850748433 4.20027092382166
1.03437606842737 1.15715649251567 -3.09586907617834
0.0737310684273707 -2.46082350748433 -1.32505407617834
-0.211258931572629 -1.95677550748433 0.659943923821662
3.50913606842737 -0.571281007484327 0.326280923821662
1.21671106842737 2.61022649251567 1.67942892382166
-0.585683931572629 -3.25967350748433 2.71053592382166
2.91536606842737 -1.06171500748433 -1.65710907617834
1.19954106842737 -1.21989950748433 -2.40319407617834
-0.252538931572629 2.39001649251567 -2.11121407617834
-1.06481393157263 -0.607497007484327 -1.99101907617834
-1.36350893157263 1.48774149251567 -0.926404076178338
-1.99780893157263 -4.77936850748433 4.23518092382166
-1.15876893157263 5.64415649251567 -1.52492407617834
-0.728573931572629 -0.253013507484327 -0.398194076178338
0.952631068427371 0.475136492515673 2.13622992382166
-2.46121893157263 2.36938149251567 -2.50308407617834
0.343426068427371 -1.15949150748433 2.18977542382166
-0.0264389315726287 4.68824649251567 0.594013923821662
2.50681106842737 -0.501945007484327 1.54220857382166
-2.68651393157263 4.74291649251567 -2.91821907617834
