# Supplementary material for: Intraspecific variation and symmetry of the inner-ear labyrinth in a population of wild turkeys: implications for paleontological reconstructions
Source: PeerJ. 2019 Jul 23;7:e7355. doi: 10.7717/peerj.7355 (PMC6659666; doi:10.7717/peerj.7355)
Supplement: Supplemental Information 3 — Each labyrinth is represented by two replicates plus an average set of landmarks, for a total of three 35-landmark sets per labyrinth and six 35-landmark sets per specimen. [file peerj-07-7355-s003.zip › left657.nts]

"left657
1 35 3 0 dim=3
1.79207106842737  1.84037649251567  2.05378792382166
-1.68932893157263  6.08998649251567  -1.85105407617834
-3.32664893157263  3.98674649251567  -3.45694407617834
-1.61366893157263  0.576016492515673  -1.10189407617834
-1.10817893157263  1.96324649251567  -0.365734076178338
-0.165678931572629  2.93033649251567  -2.08784407617834
1.66988106842737  0.038586492515673  -3.28605407617834
0.345461068427371  -3.30213350748433  -1.23672407617834
-1.80841893157263  -0.307593507484327  -0.155404076178338
-1.43729893157263  -0.545697507484327  -2.68255407617834
3.02281106842737  -0.855592507484327  -2.30772407617834
1.47858106842737  -0.144333507484327  2.32978892382166
0.746871068427371  -2.23058650748433  2.14362792382166
-0.130658931572629  -1.48855950748433  1.88954792382166
-2.34991893157263  -6.06197350748433  4.20725592382166
1.08365106842737  1.17746649251567  -3.13941407617834
0.0737310684273707  -2.46082350748433  -1.32505407617834
-0.211258931572629  -1.95677550748433  0.659943923821662
3.44896106842737  -0.529293507484327  0.319665923821662
1.21671106842737  2.61022649251567  1.67942892382166
-0.473338931572629  -3.31443350748433  2.71077592382166
2.86749106842737  -1.07128650748433  -1.71013407617834
1.19954106842737  -1.21989950748433  -2.40319407617834
-0.252538931572629  2.39001649251567  -2.11121407617834
-1.09953893157263  -0.788151507484327  -2.03734407617834
-1.32208893157263  1.50440649251567  -0.995634076178338
-1.64099893157263  -4.88762350748433  4.46480592382166
-1.15876893157263  5.64415649251567  -1.52492407617834
-0.815508931572629  -0.326133507484327  -0.476844076178338
0.952631068427371  0.475136492515673  2.13622992382166
-2.43049893157263  2.40848649251567  -2.56184407617834
0.275521068427371  -1.16063750748433  2.18172492382166
-0.0264389315726287  4.68824649251567  0.594013923821662
2.43686106842737  -0.628636507484327  1.61043092382166
-2.85314893157263  4.92143649251567  -2.89419407617834
