# Supplementary material for: Intraspecific variation and symmetry of the inner-ear labyrinth in a population of wild turkeys: implications for paleontological reconstructions
Source: PeerJ. 2019 Jul 23;7:e7355. doi: 10.7717/peerj.7355 (PMC6659666; doi:10.7717/peerj.7355)
Supplement: Supplemental Information 3 — Each labyrinth is represented by two replicates plus an average set of landmarks, for a total of three 35-landmark sets per labyrinth and six 35-landmark sets per specimen. [file peerj-07-7355-s003.zip › left736.2.nts]

"left736
1 35 3 0 dim=3
1.52257328931573  2.26350452789823  2.21669177804135
-1.69241671068427  6.29429452789823  -1.69212722195865
-3.23847671068427  4.37431452789823  -3.54733722195865
-1.67565671068427  1.01037452789823  -1.58452722195865
-1.46093671068427  2.11854452789823  -0.92213722195865
-0.355026710684273  3.19495452789823  -2.19221722195865
1.75541328931573  -0.0563254721017739  -3.43628722195865
0.722763289315726  -3.07150147210177  -1.74997722195865
-1.84720671068427  -0.223635472101774  -0.64148722195865
-1.01584671068427  -0.216325472101774  -2.94188722195865
3.32309328931573  -0.262835472101774  -2.37775722195865
1.38184328931573  -0.0269754721017739  2.26996277804135
0.851443289315726  -2.04692997210177  2.05962477804135
-0.172496710684274  -1.27991347210177  1.70561577804135
-2.56087671068427  -6.34953547210177  3.72907277804135
1.25171328931573  1.43624452789823  -2.89664722195865
0.369183289315726  -2.15016847210177  -1.84051722195865
-0.0585267106842734  -1.81279347210177  0.27670277804135
3.62990328931573  0.0267345278982258  0.30855277804135
0.787363289315726  2.97791452789823  1.82555917804135
-0.645326710684274  -2.94486947210177  2.46369277804135
3.13123328931573  -0.494135472101774  -1.79493722195865
1.49314328931573  -0.842955472101774  -2.72852722195865
-0.208736710684274  2.69918452789823  -2.02470722195865
-1.03380671068427  -0.599965472101774  -2.55055722195865
-1.39871671068427  1.80562452789823  -1.65763722195865
-2.37317671068427  -4.82982547210177  3.68022277804135
-1.33384671068427  5.88042452789823  -1.35164722195865
-0.729536710684273  -0.0150454721017739  -0.87894722195865
0.614343289315726  1.24693452789823  1.05648477804135
-2.48304671068427  2.64036452789823  -2.93835722195865
0.279743289315726  -0.993755472101774  2.07473577804135
-0.283286710684274  4.73711452789823  0.33984277804135
2.49664328931573  -0.239515472101774  1.44958877804135
-2.52116671068427  5.11708452789823  -3.07141722195865
