# Supplementary material for: Intraspecific variation and symmetry of the inner-ear labyrinth in a population of wild turkeys: implications for paleontological reconstructions
Source: PeerJ. 2019 Jul 23;7:e7355. doi: 10.7717/peerj.7355 (PMC6659666; doi:10.7717/peerj.7355)
Supplement: Supplemental Information 3 — Each labyrinth is represented by two replicates plus an average set of landmarks, for a total of three 35-landmark sets per labyrinth and six 35-landmark sets per specimen. [file peerj-07-7355-s003.zip › left736.mean.nts]

"left736
1 35 3 0 dim=3
1.49280328931573 2.14871452789823 2.27344577804135
-1.61594671068427 6.31679952789822 -1.60450222195865
-3.23847671068427 4.37431452789823 -3.54733722195865
-1.79382671068427 1.10840952789823 -1.68644722195865
-1.45032671068427 2.21015952789823 -1.00105722195865
-0.368376710684273 3.19237452789823 -2.26431722195865
1.72659328931573 0.182969527898226 -3.41300222195865
0.722763289315726 -3.07150147210177 -1.74997722195865
-1.80340671068427 -0.214160472101774 -0.52125222195865
-1.07036171068427 -0.247225472101774 -2.90174722195865
3.32309328931573 -0.262835472101774 -2.37775722195865
1.38184328931573 -0.0269754721017739 2.26996277804135
0.823713289315726 -2.12294352210177 2.07097027804135
-0.172496710684274 -1.27991347210177 1.70561577804135
-2.66107671068427 -6.25228547210177 3.78104777804135
1.26868328931573 1.55631952789823 -2.99234222195865
0.369183289315726 -2.15016847210177 -1.84051722195865
-0.0585267106842734 -1.81279347210177 0.27670277804135
3.62990328931573 0.0267345278982258 0.30855277804135
0.792483289315726 2.90723952789823 1.83532892804135
-0.691231710684274 -2.93940047210177 2.52700827804135
3.13123328931573 -0.494135472101774 -1.79493722195865
1.44966328931573 -0.796305472101774 -2.68952722195865
-0.340701710684274 2.70966952789823 -2.16540722195865
-1.09560671068427 -0.568955472101774 -2.56257722195865
-1.53083671068427 1.86786452789823 -1.67675222195865
-2.37317671068427 -4.82982547210177 3.68022277804135
-1.26388171068427 5.87254952789823 -1.25212222195865
-0.729536710684273 -0.0150454721017739 -0.87894722195865
0.614343289315726 1.24693452789823 1.05648477804135
-2.52817671068427 2.63354452789823 -2.98767722195865
0.279743289315726 -0.993755472101774 2.07473577804135
-0.222766710684274 4.76728952789823 0.35435777804135
2.46191828931573 -0.295030472101774 1.48364427804135
-2.52116671068427 5.11708452789823 -3.07141722195865
