# Supplementary material for: Intraspecific variation and symmetry of the inner-ear labyrinth in a population of wild turkeys: implications for paleontological reconstructions
Source: PeerJ. 2019 Jul 23;7:e7355. doi: 10.7717/peerj.7355 (PMC6659666; doi:10.7717/peerj.7355)
Supplement: Supplemental Information 3 — Each labyrinth is represented by two replicates plus an average set of landmarks, for a total of three 35-landmark sets per labyrinth and six 35-landmark sets per specimen. [file peerj-07-7355-s003.zip › left736.nts]

"left736
1 35 3 0 dim=3
1.46303328931573  2.03392452789823  2.33019977804135
-1.53947671068427  6.33930452789822  -1.51687722195865
-3.23847671068427  4.37431452789823  -3.54733722195865
-1.91199671068427  1.20644452789823  -1.78836722195865
-1.43971671068427  2.30177452789823  -1.07997722195865
-0.381726710684273  3.18979452789823  -2.33641722195865
1.69777328931573  0.422264527898226  -3.38971722195865
0.722763289315726  -3.07150147210177  -1.74997722195865
-1.75960671068427  -0.204685472101774  -0.40101722195865
-1.12487671068427  -0.278125472101774  -2.86160722195865
3.32309328931573  -0.262835472101774  -2.37775722195865
1.38184328931573  -0.0269754721017739  2.26996277804135
0.795983289315726  -2.19895707210177  2.08231577804135
-0.172496710684274  -1.27991347210177  1.70561577804135
-2.76127671068427  -6.15503547210177  3.83302277804135
1.28565328931573  1.67639452789823  -3.08803722195865
0.369183289315726  -2.15016847210177  -1.84051722195865
-0.0585267106842734  -1.81279347210177  0.27670277804135
3.62990328931573  0.0267345278982258  0.30855277804135
0.797603289315726  2.83656452789823  1.84509867804135
-0.737136710684273  -2.93393147210177  2.59032377804135
3.13123328931573  -0.494135472101774  -1.79493722195865
1.40618328931573  -0.749655472101774  -2.65052722195865
-0.472666710684274  2.72015452789823  -2.30610722195865
-1.15740671068427  -0.537945472101774  -2.57459722195865
-1.66295671068427  1.93010452789823  -1.69586722195865
-2.37317671068427  -4.82982547210177  3.68022277804135
-1.19391671068427  5.86467452789823  -1.15259722195865
-0.729536710684273  -0.0150454721017739  -0.87894722195865
0.614343289315726  1.24693452789823  1.05648477804135
-2.57330671068427  2.62672452789823  -3.03699722195865
0.279743289315726  -0.993755472101774  2.07473577804135
-0.162246710684273  4.79746452789823  0.36887277804135
2.42719328931573  -0.350545472101774  1.51769977804135
-2.52116671068427  5.11708452789823  -3.07141722195865
