# Supplementary material for: Intraspecific variation and symmetry of the inner-ear labyrinth in a population of wild turkeys: implications for paleontological reconstructions
Source: PeerJ. 2019 Jul 23;7:e7355. doi: 10.7717/peerj.7355 (PMC6659666; doi:10.7717/peerj.7355)
Supplement: Supplemental Information 3 — Each labyrinth is represented by two replicates plus an average set of landmarks, for a total of three 35-landmark sets per labyrinth and six 35-landmark sets per specimen. [file peerj-07-7355-s003.zip › left739.2.nts]

"left739
1 35 3 0 dim=3
1.7117164  2.73550827197327  1.4929728850192
-1.4372936  6.82187827197327  -2.4000871149808
-3.3060436  4.32879827197327  -3.9086071149808
-1.4396436  1.51631827197327  -1.4110991149808
-1.2287836  2.64793827197327  -1.0506771149808
-0.3897636  3.63068827197327  -2.0950471149808
1.6897464  0.995820271973267  -3.3794671149808
0.4445264  -2.42453172802673  -1.9928971149808
-1.6401636  0.341205531973267  -0.5679454149808
-1.2900436  0.605075271973267  -2.9637471149808
3.3352664  0.110514271973267  -2.1075071149808
1.3642464  0.572864271973267  1.8647728850192
0.7363564  -1.39546172802673  1.3744828850192
-0.2296936  -0.853431728026733  1.2938028850192
-2.7821736  -5.52651172802673  3.3408228850192
1.0413264  2.09771827197327  -3.1887471149808
0.2176764  -1.49914172802673  -1.9847271149808
-0.0786636000000004  -1.26249172802673  0.000508885019199974
3.7598764  0.693273271973267  0.1355828850192
1.1039164  3.29608827197327  0.7788828850192
-0.6835736  -2.29189172802673  2.0674328850192
3.1174464  -0.0848387280267333  -1.6792971149808
1.3615964  -0.353360728026733  -2.5027871149808
-0.3406736  3.15768827197327  -2.2133371149808
-0.9091636  0.504942271973267  -2.3699471149808
-1.3481836  2.41750827197327  -1.5306641149808
-2.4445136  -4.25069172802673  2.6968028850192
-1.0951636  6.29484827197327  -1.8718871149808
-1.4276036  0.358762871973267  -0.2997721149808
1.0823964  1.27425327197327  0.7735828850192
-2.5384636  2.89872827197327  -3.0185771149808
0.2948964  -0.422516728026733  1.6907828850192
-0.0226936000000001  5.32844827197327  -0.1722681149808
2.5589264  0.384357271973267  1.0902028850192
-2.5289136  5.19555827197327  -3.4066571149808
