# Supplementary material for: Intraspecific variation and symmetry of the inner-ear labyrinth in a population of wild turkeys: implications for paleontological reconstructions
Source: PeerJ. 2019 Jul 23;7:e7355. doi: 10.7717/peerj.7355 (PMC6659666; doi:10.7717/peerj.7355)
Supplement: Supplemental Information 3 — Each labyrinth is represented by two replicates plus an average set of landmarks, for a total of three 35-landmark sets per labyrinth and six 35-landmark sets per specimen. [file peerj-07-7355-s003.zip › left739.mean.nts]

"left739
1 35 3 0 dim=3
1.6526964 2.54258327197327 1.5888678850192
-1.3101986 6.85302327197327 -2.1911571149808
-3.3060436 4.32879827197327 -3.9086071149808
-1.4396436 1.51631827197327 -1.4110991149808
-1.2287836 2.64793827197327 -1.0506771149808
-0.3897636 3.63068827197327 -2.0950471149808
1.7031814 0.792873271973267 -3.3863221149808
0.3807664 -2.42377172802673 -1.9475821149808
-1.6401636 0.341205531973267 -0.5679454149808
-1.2900436 0.605075271973267 -2.9637471149808
3.1851464 0.110108271973267 -2.2732071149808
1.3642464 0.572864271973267 1.8647728850192
0.7424364 -1.39255172802673 1.4883428850192
-0.2060186 -0.760281728026733 1.3613028850192
-2.7821736 -5.52651172802673 3.3408228850192
1.0342864 2.02118327197327 -3.1865471149808
0.1357714 -1.54145672802673 -1.9865721149808
-0.1020186 -1.19546672802673 0.0484118850192
3.5706264 0.477384321973267 0.1113678850192
1.0518964 3.19889327197327 0.9801778850192
-0.7221436 -2.18074172802673 2.1172878850192
2.9508464 -0.0623732280267333 -1.7726821149808
1.1650714 -0.329735228026733 -2.7803671149808
-0.3406736 3.15768827197327 -2.2133371149808
-0.9091636 0.504942271973267 -2.3699471149808
-1.3481836 2.41750827197327 -1.5306641149808
-2.4904586 -4.16785172802673 3.0637328850192
-1.0572636 6.28211827197327 -1.7371221149808
-1.4276036 0.358762871973267 -0.2997721149808
0.8909864 1.22721027197327 1.2369928850192
-2.5384636 2.89872827197327 -3.0185771149808
0.2948964 -0.422516728026733 1.6907828850192
-0.0203036 5.28898327197327 -0.0260286149808
2.4798014 0.237289271973267 1.1438028850192
-2.5486936 5.24277327197327 -3.3336821149808
