# Supplementary material for: Intraspecific variation and symmetry of the inner-ear labyrinth in a population of wild turkeys: implications for paleontological reconstructions
Source: PeerJ. 2019 Jul 23;7:e7355. doi: 10.7717/peerj.7355 (PMC6659666; doi:10.7717/peerj.7355)
Supplement: Supplemental Information 3 — Each labyrinth is represented by two replicates plus an average set of landmarks, for a total of three 35-landmark sets per labyrinth and six 35-landmark sets per specimen. [file peerj-07-7355-s003.zip › left739.nts]

"left739
1 35 3 0 dim=3
1.5936764  2.34965827197327  1.6847628850192
-1.1831036  6.88416827197327  -1.9822271149808
-3.3060436  4.32879827197327  -3.9086071149808
-1.4396436  1.51631827197327  -1.4110991149808
-1.2287836  2.64793827197327  -1.0506771149808
-0.3897636  3.63068827197327  -2.0950471149808
1.7166164  0.589926271973267  -3.3931771149808
0.3170064  -2.42301172802673  -1.9022671149808
-1.6401636  0.341205531973267  -0.5679454149808
-1.2900436  0.605075271973267  -2.9637471149808
3.0350264  0.109702271973267  -2.4389071149808
1.3642464  0.572864271973267  1.8647728850192
0.7485164  -1.38964172802673  1.6022028850192
-0.1823436  -0.667131728026733  1.4288028850192
-2.7821736  -5.52651172802673  3.3408228850192
1.0272464  1.94464827197327  -3.1843471149808
0.0538663999999996  -1.58377172802673  -1.9884171149808
-0.1253736  -1.12844172802673  0.0963148850192
3.3813764  0.261495371973267  0.0871528850192
0.9998764  3.10169827197327  1.1814728850192
-0.7607136  -2.06959172802673  2.1671428850192
2.7842464  -0.0399077280267333  -1.8660671149808
0.9685464  -0.306109728026733  -3.0579471149808
-0.3406736  3.15768827197327  -2.2133371149808
-0.9091636  0.504942271973267  -2.3699471149808
-1.3481836  2.41750827197327  -1.5306641149808
-2.5364036  -4.08501172802673  3.4306628850192
-1.0193636  6.26938827197327  -1.6023571149808
-1.4276036  0.358762871973267  -0.2997721149808
0.6995764  1.18016727197327  1.7004028850192
-2.5384636  2.89872827197327  -3.0185771149808
0.2948964  -0.422516728026733  1.6907828850192
-0.0179135999999999  5.24951827197327  0.1202108850192
2.4006764  0.0902212719732667  1.1974028850192
-2.5684736  5.28998827197327  -3.2607071149808
