# Supplementary material for: Intraspecific variation and symmetry of the inner-ear labyrinth in a population of wild turkeys: implications for paleontological reconstructions
Source: PeerJ. 2019 Jul 23;7:e7355. doi: 10.7717/peerj.7355 (PMC6659666; doi:10.7717/peerj.7355)
Supplement: Supplemental Information 3 — Each labyrinth is represented by two replicates plus an average set of landmarks, for a total of three 35-landmark sets per labyrinth and six 35-landmark sets per specimen. [file peerj-07-7355-s003.zip › left803.2.nts]

"left803
1 35 3 0 dim=3
-1.9295706482593  2.01894938778018  -2.59516962980125
1.9394693517407  6.75027938778018  1.23862137019875
3.6188293517407  4.77360938778018  2.85989037019875
1.6929393517407  1.10782938778018  1.24853337019875
1.5332493517407  2.05969938778018  0.753616370198746
0.186329351740697  3.09381938778018  1.82379937019875
-2.0250906482593  0.235849387780179  3.49680037019875
-0.478900648259304  -3.27361961221982  1.78453537019875
1.8962793517407  -0.275960612219821  0.288100370198746
1.4131393517407  -0.272900612219821  2.69631037019875
-3.3306306482593  -0.581900612219821  2.57456037019875
-1.4684306482593  -0.554460612219821  -2.35395962980125
-0.597940648259304  -2.50273881221982  -2.05008962980125
0.349889351740696  -1.68957861221982  -1.71532962980125
2.5818093517407  -6.62204061221982  -3.29880962980125
-1.4947206482593  1.50030938778018  2.76091037019875
-0.240850648259304  -2.31139761221982  1.76184437019875
0.329239351740696  -2.06183361221982  -0.360269629801254
-3.8104306482593  -0.576520612219821  -0.260039629801254
-1.2108806482593  2.65891938778018  -1.83974962980125
0.775909351740696  -3.32381061221982  -2.31974962980125
-3.1217406482593  -0.828590612219821  1.85725537019875
-1.4427606482593  -1.01200061221982  2.66416037019875
0.0287393517406959  2.50449938778018  1.81900737019875
1.1018993517407  -0.587250612219821  2.18274037019875
1.3672493517407  1.65186938778018  1.38381137019875
2.1934693517407  -5.48458061221982  -3.37448962980125
1.5606293517407  6.06925938778018  0.872754170198746
0.947989351740697  -0.138280612219821  0.664805370198746
-0.717580648259304  0.903259387780179  -1.28477962980125
2.6107393517407  2.91019938778018  2.57343037019875
-0.229100648259304  -1.39306061221982  -2.08062962980125
0.114499351740696  4.77106938778018  -0.679089629801254
-2.5040706482593  -0.690150612219821  -1.58239962980125
2.8555393517407  5.43941938778018  2.48817037019875
