# Supplementary material for: Intraspecific variation and symmetry of the inner-ear labyrinth in a population of wild turkeys: implications for paleontological reconstructions
Source: PeerJ. 2019 Jul 23;7:e7355. doi: 10.7717/peerj.7355 (PMC6659666; doi:10.7717/peerj.7355)
Supplement: Supplemental Information 3 — Each labyrinth is represented by two replicates plus an average set of landmarks, for a total of three 35-landmark sets per labyrinth and six 35-landmark sets per specimen. [file peerj-07-7355-s003.zip › left803.mean.nts]

"left803
1 35 3 0 dim=3
-1.9738156482593 1.97596938778018 -2.54607962980125
1.9814593517407 6.75215938778018 1.29120187019875
3.6090243517407 4.70264438778018 2.87429037019875
1.7803293517407 1.14012438778018 1.33986537019875
1.5097693517407 2.18759438778018 0.837096620198746
0.186329351740697 3.09381938778018 1.82379937019875
-2.0250906482593 0.235849387780179 3.49680037019875
-0.478900648259304 -3.27361961221982 1.78453537019875
1.8962793517407 -0.275960612219821 0.288100370198746
1.4131393517407 -0.272900612219821 2.69631037019875
-3.3864706482593 -0.609300612219821 2.51432537019875
-1.4684306482593 -0.554460612219821 -2.35395962980125
-0.559260648259304 -2.54237271221982 -2.10384462980125
0.349889351740696 -1.68957861221982 -1.71532962980125
2.5818093517407 -6.62204061221982 -3.29880962980125
-1.4947206482593 1.50030938778018 2.76091037019875
-0.240850648259304 -2.31139761221982 1.76184437019875
0.329239351740696 -2.06183361221982 -0.360269629801254
-3.8832806482593 -0.596000612219821 -0.296129629801254
-1.2629606482593 2.68702938778018 -1.80181462980125
0.830219351740696 -3.33736961221982 -2.36633462980125
-3.1862356482593 -0.842390612219821 1.82642837019875
-1.4427606482593 -1.01200061221982 2.66416037019875
0.182949351740696 2.58689438778018 1.92810887019875
1.1274343517407 -0.599495612219821 2.26240037019875
1.4344743517407 1.75735938778018 1.42759887019875
2.1934693517407 -5.48458061221982 -3.37448962980125
1.5424993517407 6.08806938778018 0.949465270198748
0.947989351740697 -0.138280612219821 0.664805370198746
-0.717580648259304 0.903259387780179 -1.28477962980125
2.6430443517407 2.85876438778018 2.60603537019875
-0.229100648259304 -1.39306061221982 -2.08062962980125
0.109559351740697 4.83398438778018 -0.653549629801254
-2.5040706482593 -0.690150612219821 -1.58239962980125
2.8555393517407 5.43941938778018 2.48817037019875
