# Supplementary material for: Intraspecific variation and symmetry of the inner-ear labyrinth in a population of wild turkeys: implications for paleontological reconstructions
Source: PeerJ. 2019 Jul 23;7:e7355. doi: 10.7717/peerj.7355 (PMC6659666; doi:10.7717/peerj.7355)
Supplement: Supplemental Information 3 — Each labyrinth is represented by two replicates plus an average set of landmarks, for a total of three 35-landmark sets per labyrinth and six 35-landmark sets per specimen. [file peerj-07-7355-s003.zip › left803.nts]

"left803
1 35 3 0 dim=3
-2.0180606482593  1.93298938778018  -2.49698962980125
2.0234493517407  6.75403938778018  1.34378237019875
3.5992193517407  4.63167938778018  2.88869037019875
1.8677193517407  1.17241938778018  1.43119737019875
1.4862893517407  2.31548938778018  0.920576870198746
0.186329351740697  3.09381938778018  1.82379937019875
-2.0250906482593  0.235849387780179  3.49680037019875
-0.478900648259304  -3.27361961221982  1.78453537019875
1.8962793517407  -0.275960612219821  0.288100370198746
1.4131393517407  -0.272900612219821  2.69631037019875
-3.4423106482593  -0.636700612219821  2.45409037019875
-1.4684306482593  -0.554460612219821  -2.35395962980125
-0.520580648259304  -2.58200661221982  -2.15759962980125
0.349889351740696  -1.68957861221982  -1.71532962980125
2.5818093517407  -6.62204061221982  -3.29880962980125
-1.4947206482593  1.50030938778018  2.76091037019875
-0.240850648259304  -2.31139761221982  1.76184437019875
0.329239351740696  -2.06183361221982  -0.360269629801254
-3.9561306482593  -0.615480612219821  -0.332219629801254
-1.3150406482593  2.71513938778018  -1.76387962980125
0.884529351740697  -3.35092861221982  -2.41291962980125
-3.2507306482593  -0.856190612219821  1.79560137019875
-1.4427606482593  -1.01200061221982  2.66416037019875
0.337159351740697  2.66928938778018  2.03721037019875
1.1529693517407  -0.611740612219821  2.34206037019875
1.5016993517407  1.86284938778018  1.47138637019875
2.1934693517407  -5.48458061221982  -3.37448962980125
1.5243693517407  6.10687938778018  1.02617637019875
0.947989351740697  -0.138280612219821  0.664805370198746
-0.717580648259304  0.903259387780179  -1.28477962980125
2.6753493517407  2.80732938778018  2.63864037019875
-0.229100648259304  -1.39306061221982  -2.08062962980125
0.104619351740697  4.89689938778018  -0.628009629801254
-2.5040706482593  -0.690150612219821  -1.58239962980125
2.8555393517407  5.43941938778018  2.48817037019875
