# Supplementary material for: Intraspecific variation and symmetry of the inner-ear labyrinth in a population of wild turkeys: implications for paleontological reconstructions
Source: PeerJ. 2019 Jul 23;7:e7355. doi: 10.7717/peerj.7355 (PMC6659666; doi:10.7717/peerj.7355)
Supplement: Supplemental Information 3 — Each labyrinth is represented by two replicates plus an average set of landmarks, for a total of three 35-landmark sets per labyrinth and six 35-landmark sets per specimen. [file peerj-07-7355-s003.zip › left869.2.nts]

"left869
1 35 3 0 dim=3
1.88427534827862  2.01452072305111  2.29028317228983
-1.94046465172138  6.19494072305111  -2.10937682771017
-3.28925465172138  3.89764072305111  -3.82947682771017
-1.53028465172138  0.712170723051107  -1.03106682771017
-1.17959465172138  2.02609072305111  -0.821866827710168
-0.187024651721377  2.69825072305111  -2.08178682771017
1.74109534827862  0.436700723051108  -3.27654682771017
0.417885348278623  -3.36526927694889  -1.23797682771017
-1.92737465172138  -0.372719276948892  -0.213753827710168
-1.25622465172138  -0.349979276948892  -2.96996682771017
3.83429534827862  -0.405279276948892  -1.59853682771017
1.50776534827862  -0.0687992769488925  2.46493317228983
0.721055348278623  -2.10128027694889  2.50358317228983
-0.275844651721377  -1.28148227694889  2.19157317228983
-2.37279465172138  -6.44154927694889  4.25078317228983
1.34571534827862  1.55945072305111  -2.90119682771017
0.068785348278623  -2.44585727694889  -1.56216682771017
-0.334234651721377  -1.82962127694889  0.708661172289832
4.08170534827862  -0.187909276948893  0.918914172289832
1.21935534827862  2.80003072305111  1.81480317228983
-0.598354651721377  -3.10232927694889  2.81307317228983
3.77438534827862  -0.781536276948892  -1.06239682771017
1.53552534827862  -0.549420276948893  -2.53326682771017
-0.109904651721377  2.67519072305111  -1.95142682771017
-0.854104651721377  -0.550540276948893  -2.19558682771017
-1.18088465172138  1.46441072305111  -1.40963682771017
-2.30292465172138  -5.18081927694889  3.71636317228983
-1.28966465172138  5.66705072305111  -1.78465682771017
-0.782494651721377  -0.286629276948892  -0.513340827710168
0.588255348278623  0.971220723051108  1.39645617228983
-2.45627465172138  2.28258072305111  -3.08478682771017
0.270465348278623  -0.979352276948892  2.52322317228983
-0.178774651721377  4.70691072305111  0.475394672289832
2.29499534827862  0.326370723051108  1.74049317228983
-2.65582465172138  4.69089072305111  -3.35290682771017
