# Supplementary material for: Intraspecific variation and symmetry of the inner-ear labyrinth in a population of wild turkeys: implications for paleontological reconstructions
Source: PeerJ. 2019 Jul 23;7:e7355. doi: 10.7717/peerj.7355 (PMC6659666; doi:10.7717/peerj.7355)
Supplement: Supplemental Information 3 — Each labyrinth is represented by two replicates plus an average set of landmarks, for a total of three 35-landmark sets per labyrinth and six 35-landmark sets per specimen. [file peerj-07-7355-s003.zip › left869.mean.nts]

"left869
1 35 3 0 dim=3
1.84360534827862 1.80478072305111 2.37349817228983
-1.94046465172138 6.19494072305111 -2.10937682771017
-3.32241965172138 3.96779572305111 -3.80999682771017
-1.54728465172138 0.706050723051107 -1.12010182771017
-1.21765965172138 1.96743572305111 -0.805231827710168
-0.107284651721377 2.69421072305111 -2.09148682771017
1.75801534827862 0.218165723051108 -3.24599682771017
0.396570348278623 -3.37074427694889 -1.30605182771017
-1.91690465172138 -0.421219276948892 -0.155411327710168
-1.28541965172138 -0.397599276948892 -2.95181182771017
3.67990534827862 -0.486117276948892 -1.77849182771017
1.55286034827862 -0.135884276948892 2.47665317228983
0.681755348278623 -2.16635077694889 2.57087817228983
-0.275844651721377 -1.28148227694889 2.19157317228983
-2.37279465172138 -6.44154927694889 4.25078317228983
1.36497034827862 1.41097572305111 -2.84582682771017
0.068785348278623 -2.44585727694889 -1.56216682771017
-0.334234651721377 -1.82962127694889 0.708661172289832
3.98865534827862 -0.218974276948892 0.787961172289832
1.12758534827862 2.61350572305111 1.80620817228983
-0.655899651721377 -3.14703927694889 2.87353817228983
3.59847534827862 -0.838936776948892 -1.20604682771017
1.45183534827862 -0.899698776948891 -2.35924182771017
-0.00749965172137716 2.60272072305111 -1.90821682771017
-0.929159651721378 -0.663334776948892 -2.26456682771017
-1.18088465172138 1.46441072305111 -1.40963682771017
-2.32791965172138 -5.25430427694889 3.75362817228983
-1.28966465172138 5.66705072305111 -1.78465682771017
-0.782494651721377 -0.286629276948892 -0.513340827710168
0.723470348278623 0.792250723051108 1.41675917228983
-2.45627465172138 2.28258072305111 -3.08478682771017
0.270465348278623 -0.979352276948892 2.52322317228983
-0.203849651721377 4.53126572305111 0.410469672289832
2.41453034827862 -0.180240276948892 1.71695317228983
-2.64997465172138 4.74390072305111 -3.40160682771017
