# Supplementary material for: Intraspecific variation and symmetry of the inner-ear labyrinth in a population of wild turkeys: implications for paleontological reconstructions
Source: PeerJ. 2019 Jul 23;7:e7355. doi: 10.7717/peerj.7355 (PMC6659666; doi:10.7717/peerj.7355)
Supplement: Supplemental Information 3 — Each labyrinth is represented by two replicates plus an average set of landmarks, for a total of three 35-landmark sets per labyrinth and six 35-landmark sets per specimen. [file peerj-07-7355-s003.zip › left869.nts]

"left869
1 35 3 0 dim=3
1.80293534827862  1.59504072305111  2.45671317228983
-1.94046465172138  6.19494072305111  -2.10937682771017
-3.35558465172138  4.03795072305111  -3.79051682771017
-1.56428465172138  0.699930723051108  -1.20913682771017
-1.25572465172138  1.90878072305111  -0.788596827710168
-0.027544651721377  2.69017072305111  -2.10118682771017
1.77493534827862  -0.000369276948892506  -3.21544682771017
0.375255348278623  -3.37621927694889  -1.37412682771017
-1.90643465172138  -0.469719276948892  -0.0970688277101681
-1.31461465172138  -0.445219276948892  -2.93365682771017
3.52551534827862  -0.566955276948892  -1.95844682771017
1.59795534827862  -0.202969276948892  2.48837317228983
0.642455348278623  -2.23142127694889  2.63817317228983
-0.275844651721377  -1.28148227694889  2.19157317228983
-2.37279465172138  -6.44154927694889  4.25078317228983
1.38422534827862  1.26250072305111  -2.79045682771017
0.068785348278623  -2.44585727694889  -1.56216682771017
-0.334234651721377  -1.82962127694889  0.708661172289832
3.89560534827862  -0.250039276948892  0.657008172289832
1.03581534827862  2.42698072305111  1.79761317228983
-0.713444651721377  -3.19174927694889  2.93400317228983
3.42256534827862  -0.896337276948893  -1.34969682771017
1.36814534827862  -1.24997727694889  -2.18521682771017
0.0949053482786227  2.53025072305111  -1.86500682771017
-1.00421465172138  -0.776129276948892  -2.33354682771017
-1.18088465172138  1.46441072305111  -1.40963682771017
-2.35291465172138  -5.32778927694889  3.79089317228983
-1.28966465172138  5.66705072305111  -1.78465682771017
-0.782494651721377  -0.286629276948892  -0.513340827710168
0.858685348278623  0.613280723051107  1.43706217228983
-2.45627465172138  2.28258072305111  -3.08478682771017
0.270465348278623  -0.979352276948892  2.52322317228983
-0.228924651721377  4.35562072305111  0.345544672289832
2.53406534827862  -0.686851276948892  1.69341317228983
-2.64412465172138  4.79691072305111  -3.45030682771017
