# Supplementary material for: Intraspecific variation and symmetry of the inner-ear labyrinth in a population of wild turkeys: implications for paleontological reconstructions
Source: PeerJ. 2019 Jul 23;7:e7355. doi: 10.7717/peerj.7355 (PMC6659666; doi:10.7717/peerj.7355)
Supplement: Supplemental Information 3 — Each labyrinth is represented by two replicates plus an average set of landmarks, for a total of three 35-landmark sets per labyrinth and six 35-landmark sets per specimen. [file peerj-07-7355-s003.zip › left884.2.nts]

"left884
1 35 3 0 dim=3
-1.75976732133333  -2.10697157143867  2.37812184214187
1.79729267866667  -6.25272157143867  -1.37944815785813
3.27306267866667  -3.74744157143867  -3.14252815785813
1.49654267866667  -0.689621571438667  -0.722358157858133
1.20922267866667  -1.64148157143867  -0.320366157858133
0.330832678666666  -2.98656157143867  -1.91400815785813
-1.72357732133333  -0.406181571438667  -3.34702815785813
-0.448017321333333  2.96989842856133  -1.71261815785813
1.70883267866667  0.400373428561333  0.0674818421418666
1.05898267866667  -0.0861415714386666  -2.96627815785813
-3.24882732133333  0.196123428561333  -2.20213815785813
-1.40578732133333  0.338646428561333  2.22374184214187
-0.730317321333333  2.20434842856133  2.00226184214187
0.178352678666667  1.34034542856133  1.78428184214187
2.49666267866667  5.79323842856133  3.29639184214187
-1.15876732133333  -1.58943157143867  -2.88182815785813
-0.228297321333333  2.10989342856133  -1.70872815785813
0.202122678666667  1.79983442856133  0.399026842141867
-3.57599732133333  0.219599428561333  0.428463842141867
-1.13796732133333  -2.70881157143867  1.98288184214187
0.727092678666666  2.95030842856133  2.46921184214187
-3.05085732133333  0.452118428561333  -1.54885815785813
-1.24178732133333  0.754154428561333  -2.61114815785813
0.325732678666667  -2.43831157143867  -1.89137815785813
0.796622678666667  0.173403428561333  -2.30979815785813
1.46057267866667  -1.50962157143867  -0.689687157858133
2.21581267866667  4.57997842856133  3.51217184214187
1.41313267866667  -5.62599157143867  -0.936948157858133
0.789772678666667  0.227446428561333  -0.268725157858133
-0.921367321333333  -0.590571571438667  1.39297184214187
2.34783267866667  -2.38585157143867  -2.52234815785813
-0.283517321333334  1.18452832856133  2.10837184214187
0.299652678666666  -4.56622157143867  0.904367842141867
-2.52816732133333  0.297599428561333  1.44683184214187
2.75242267866667  -4.68459157143867  -2.51718815785813
