# Supplementary material for: Intraspecific variation and symmetry of the inner-ear labyrinth in a population of wild turkeys: implications for paleontological reconstructions
Source: PeerJ. 2019 Jul 23;7:e7355. doi: 10.7717/peerj.7355 (PMC6659666; doi:10.7717/peerj.7355)
Supplement: Supplemental Information 3 — Each labyrinth is represented by two replicates plus an average set of landmarks, for a total of three 35-landmark sets per labyrinth and six 35-landmark sets per specimen. [file peerj-07-7355-s003.zip › left884.mean.nts]

"left884
1 35 3 0 dim=3
-1.75976732133333 -2.10697157143867 2.37812184214187
1.69106267866667 -6.25864157143867 -1.25234315785813
3.27306267866667 -3.74744157143867 -3.14252815785813
1.52765267866667 -0.716461571438667 -0.859578157858133
1.17930767866667 -1.76912657143867 -0.403215657858133
0.391702678666666 -2.98668157143867 -1.82207315785813
-1.68588232133333 -0.358256571438667 -3.39747815785813
-0.448017321333333 2.96989842856133 -1.71261815785813
1.70883267866667 0.400373428561333 0.0674818421418666
1.10586767866667 -0.120011571438667 -2.92294315785813
-3.19823232133333 0.176624928561333 -2.25266315785813
-1.40578732133333 0.338646428561333 2.22374184214187
-0.738007321333334 2.09597892856133 2.04256184214187
0.216697678666667 1.36591442856133 1.72243184214187
2.49666267866667 5.79323842856133 3.29639184214187
-1.12809732133333 -1.54892157143867 -2.84170815785813
-0.228297321333333 2.10989342856133 -1.70872815785813
0.202122678666667 1.79983442856133 0.399026842141867
-3.53018232133333 0.171582428561333 0.417761842141867
-1.13796732133333 -2.70881157143867 1.98288184214187
0.737237678666666 2.87708342856133 2.45296684214187
-2.95259732133333 0.305703928561333 -1.55460315785813
-1.15260232133333 0.698935928561333 -2.72558815785813
0.257327678666667 -2.52892157143867 -1.73879815785813
0.805337678666667 0.125475928561333 -2.28047815785813
1.35263767866667 -1.50487657143867 -0.899827657858131
2.21581267866667 4.57997842856133 3.51217184214187
1.36762767866667 -5.61200657143867 -0.809212157858133
0.838167678666667 0.238135928561333 -0.310428157858133
-0.874472321333333 -0.623286571438667 1.34094684214187
2.34783267866667 -2.38585157143867 -2.52234815785813
-0.236327321333334 1.14463087856133 2.10782684214187
0.225107678666666 -4.63317157143867 0.972970342141869
-2.50888232133333 0.176703928561333 1.49940684214187
2.70282267866667 -4.72233657143867 -2.54387815785813
