# Supplementary material for: Intraspecific variation and symmetry of the inner-ear labyrinth in a population of wild turkeys: implications for paleontological reconstructions
Source: PeerJ. 2019 Jul 23;7:e7355. doi: 10.7717/peerj.7355 (PMC6659666; doi:10.7717/peerj.7355)
Supplement: Supplemental Information 3 — Each labyrinth is represented by two replicates plus an average set of landmarks, for a total of three 35-landmark sets per labyrinth and six 35-landmark sets per specimen. [file peerj-07-7355-s003.zip › left884.nts]

"left884
1 35 3 0 dim=3
-1.75976732133333  -2.10697157143867  2.37812184214187
1.58483267866667  -6.26456157143867  -1.12523815785813
3.27306267866667  -3.74744157143867  -3.14252815785813
1.55876267866667  -0.743301571438667  -0.996798157858133
1.14939267866667  -1.89677157143867  -0.486065157858133
0.452572678666666  -2.98680157143867  -1.73013815785813
-1.64818732133333  -0.310331571438667  -3.44792815785813
-0.448017321333333  2.96989842856133  -1.71261815785813
1.70883267866667  0.400373428561333  0.0674818421418666
1.15275267866667  -0.153881571438667  -2.87960815785813
-3.14763732133333  0.157126428561333  -2.30318815785813
-1.40578732133333  0.338646428561333  2.22374184214187
-0.745697321333334  1.98760942856133  2.08286184214187
0.255042678666667  1.39148342856133  1.66058184214187
2.49666267866667  5.79323842856133  3.29639184214187
-1.09742732133333  -1.50841157143867  -2.80158815785813
-0.228297321333333  2.10989342856133  -1.70872815785813
0.202122678666667  1.79983442856133  0.399026842141867
-3.48436732133333  0.123565428561333  0.407059842141867
-1.13796732133333  -2.70881157143867  1.98288184214187
0.747382678666666  2.80385842856133  2.43672184214187
-2.85433732133333  0.159289428561333  -1.56034815785813
-1.06341732133333  0.643717428561333  -2.84002815785813
0.188922678666667  -2.61953157143867  -1.58621815785813
0.814052678666667  0.0775484285613333  -2.25115815785813
1.24470267866667  -1.50013157143867  -1.10996815785813
2.21581267866667  4.57997842856133  3.51217184214187
1.32212267866667  -5.59802157143867  -0.681476157858133
0.886562678666667  0.248825428561333  -0.352131157858133
-0.827577321333334  -0.656001571438667  1.28892184214187
2.34783267866667  -2.38585157143867  -2.52234815785813
-0.189137321333333  1.10473342856133  2.10728184214187
0.150562678666666  -4.70012157143867  1.04157284214187
-2.48959732133333  0.0558084285613334  1.55198184214187
2.65322267866667  -4.76008157143867  -2.57056815785813
