# Supplementary material for: Intraspecific variation and symmetry of the inner-ear labyrinth in a population of wild turkeys: implications for paleontological reconstructions
Source: PeerJ. 2019 Jul 23;7:e7355. doi: 10.7717/peerj.7355 (PMC6659666; doi:10.7717/peerj.7355)
Supplement: Supplemental Information 3 — Each labyrinth is represented by two replicates plus an average set of landmarks, for a total of three 35-landmark sets per labyrinth and six 35-landmark sets per specimen. [file peerj-07-7355-s003.zip › left885.2.nts]

"left885
1 35 3 0 dim=3
1.61579119733333  2.0321915014448  2.6335362993576
-2.03181880266667  6.6608815014448  -0.2101872006424
-3.42802880266667  4.2681115014448  -2.6820937006424
-1.36924880266667  0.9539115014448  -1.0815467006424
-1.49207880266667  2.1616415014448  -0.3961847006424
-0.618578802666666  3.8127515014448  -1.4051737006424
1.79224119733333  1.5532615014448  -3.0954937006424
0.701261197333333  -2.6371184985552  -2.2346937006424
-1.57809880266667  -0.5773934985552  -0.3205804006424
-0.751588802666667  0.6918515014448  -3.2114837006424
3.47442119733333  0.1159655014448  -1.9856537006424
1.52058119733333  -0.4513564985552  2.2760162993576
0.788881197333333  -2.4516884985552  1.5719762993576
-0.0860888026666671  -1.6907784985552  1.4664762993576
-2.62406880266667  -6.8874684985552  2.2234062993576
1.27223119733333  2.6051815014448  -2.5782837006424
0.386111197333333  -1.7606184985552  -2.0806037006424
0.0266611973333331  -1.8802784985552  -0.0259667006423999
3.76823119733333  -0.2663555885552  0.5293732993576
0.932871197333334  2.6850215014448  2.3977462993576
-0.701478802666667  -3.4388184985552  1.9148462993576
3.35063119733333  -0.2731812985552  -1.5458237006424
1.30535119733333  0.1046695014448  -3.0726337006424
-0.278778802666667  3.3019215014448  -1.3970737006424
-0.449028802666667  0.4498435014448  -2.4646437006424
-1.14616880266667  1.9160615014448  -1.0973717006424
-2.49706880266667  -5.5077684985552  2.4436562993576
-1.76048880266667  6.0396215014448  0.0977162993576001
-1.45447880266667  -0.4535684985552  -0.1008127006424
0.718771197333334  0.8698915014448  1.2867662993576
-2.47183880266667  2.8939915014448  -2.5453037006424
0.306051197333333  -1.4834984985552  1.9121762993576
-0.560978802666666  4.8790315014448  1.6547262993576
2.56043119733333  -0.1711594985552  1.4970262993576
-2.81058880266667  5.2206815014448  -1.8654037006424
