# Supplementary material for: Intraspecific variation and symmetry of the inner-ear labyrinth in a population of wild turkeys: implications for paleontological reconstructions
Source: PeerJ. 2019 Jul 23;7:e7355. doi: 10.7717/peerj.7355 (PMC6659666; doi:10.7717/peerj.7355)
Supplement: Supplemental Information 3 — Each labyrinth is represented by two replicates plus an average set of landmarks, for a total of three 35-landmark sets per labyrinth and six 35-landmark sets per specimen. [file peerj-07-7355-s003.zip › left885.mean.nts]

"left885
1 35 3 0 dim=3
1.61614119733333 1.8533365014448 2.6710212993576
-2.04622380266667 6.6669165014448 -0.2814074506424
-3.42802880266667 4.2681115014448 -2.6820937006424
-1.42097380266667 0.9820915014448 -1.1449817006424
-1.48365380266667 2.2382415014448 -0.3991557006424
-0.618578802666666 3.8127515014448 -1.4051737006424
1.78164119733333 1.4859015014448 -3.1282087006424
0.701261197333333 -2.6371184985552 -2.2346937006424
-1.57809880266667 -0.5773934985552 -0.3205804006424
-0.798713802666667 0.6332565014448 -3.1957587006424
3.47442119733333 0.1159655014448 -1.9856537006424
1.45703119733333 -0.4875879985552 2.2537812993576
0.750161197333333 -2.5112584985552 1.6117112993576
-0.0860888026666671 -1.6907784985552 1.4664762993576
-2.69534380266667 -6.8603284985552 2.2364212993576
1.29268119733333 2.5436765014448 -2.5480087006424
0.386111197333333 -1.7606184985552 -2.0806037006424
0.0266611973333331 -1.8802784985552 -0.0259667006423999
3.71083119733333 -0.2665583885552 0.5730112993576
0.896191197333334 2.6225965014448 2.3617912993576
-0.701478802666667 -3.4388184985552 1.9148462993576
3.35063119733333 -0.2731812985552 -1.5458237006424
1.30535119733333 0.1046695014448 -3.0726337006424
-0.278778802666667 3.3019215014448 -1.3970737006424
-0.482183802666667 0.4016475014448 -2.4237487006424
-1.20317380266667 1.9643365014448 -1.1219437006424
-2.49706880266667 -5.5077684985552 2.4436562993576
-1.78792380266667 6.0477615014448 0.0307577993576001
-1.45447880266667 -0.4535684985552 -0.1008127006424
0.707031197333334 0.8024660014448 1.2467812993576
-2.47183880266667 2.8939915014448 -2.5453037006424
0.306051197333333 -1.4834984985552 1.9121762993576
-0.590868802666666 4.8149415014448 1.5960012993576
2.56127119733333 -0.2969874985552 1.4813512993576
-2.81058880266667 5.2206815014448 -1.8654037006424
