# Supplementary material for: Intraspecific variation and symmetry of the inner-ear labyrinth in a population of wild turkeys: implications for paleontological reconstructions
Source: PeerJ. 2019 Jul 23;7:e7355. doi: 10.7717/peerj.7355 (PMC6659666; doi:10.7717/peerj.7355)
Supplement: Supplemental Information 3 — Each labyrinth is represented by two replicates plus an average set of landmarks, for a total of three 35-landmark sets per labyrinth and six 35-landmark sets per specimen. [file peerj-07-7355-s003.zip › left885.nts]

"left885
1 35 3 0 dim=3
1.61649119733333  1.6744815014448  2.7085062993576
-2.06062880266667  6.6729515014448  -0.3526277006424
-3.42802880266667  4.2681115014448  -2.6820937006424
-1.47269880266667  1.0102715014448  -1.2084167006424
-1.47522880266667  2.3148415014448  -0.4021267006424
-0.618578802666666  3.8127515014448  -1.4051737006424
1.77104119733333  1.4185415014448  -3.1609237006424
0.701261197333333  -2.6371184985552  -2.2346937006424
-1.57809880266667  -0.5773934985552  -0.3205804006424
-0.845838802666667  0.5746615014448  -3.1800337006424
3.47442119733333  0.1159655014448  -1.9856537006424
1.39348119733333  -0.5238194985552  2.2315462993576
0.711441197333333  -2.5708284985552  1.6514462993576
-0.0860888026666671  -1.6907784985552  1.4664762993576
-2.76661880266667  -6.8331884985552  2.2494362993576
1.31313119733333  2.4821715014448  -2.5177337006424
0.386111197333333  -1.7606184985552  -2.0806037006424
0.0266611973333331  -1.8802784985552  -0.0259667006423999
3.65343119733333  -0.2667611885552  0.6166492993576
0.859511197333334  2.5601715014448  2.3258362993576
-0.701478802666667  -3.4388184985552  1.9148462993576
3.35063119733333  -0.2731812985552  -1.5458237006424
1.30535119733333  0.1046695014448  -3.0726337006424
-0.278778802666667  3.3019215014448  -1.3970737006424
-0.515338802666667  0.3534515014448  -2.3828537006424
-1.26017880266667  2.0126115014448  -1.1465157006424
-2.49706880266667  -5.5077684985552  2.4436562993576
-1.81535880266667  6.0559015014448  -0.0362007006423999
-1.45447880266667  -0.4535684985552  -0.1008127006424
0.695291197333333  0.7350405014448  1.2067962993576
-2.47183880266667  2.8939915014448  -2.5453037006424
0.306051197333333  -1.4834984985552  1.9121762993576
-0.620758802666666  4.7508515014448  1.5372762993576
2.56211119733333  -0.4228154985552  1.4656762993576
-2.81058880266667  5.2206815014448  -1.8654037006424
