# Supplementary material for: Intraspecific variation and symmetry of the inner-ear labyrinth in a population of wild turkeys: implications for paleontological reconstructions
Source: PeerJ. 2019 Jul 23;7:e7355. doi: 10.7717/peerj.7355 (PMC6659666; doi:10.7717/peerj.7355)
Supplement: Supplemental Information 3 — Each labyrinth is represented by two replicates plus an average set of landmarks, for a total of three 35-landmark sets per labyrinth and six 35-landmark sets per specimen. [file peerj-07-7355-s003.zip › left888.2.nts]

"left888
1 35 3 0 dim=3
1.52533726  2.28114242875013  2.28081646256533
-1.99200274  6.53580242875013  -1.63187353743467
-3.24222274  4.36970242875013  -3.43983353743467
-1.71020274  1.35899242875013  -1.08122353743467
-1.41007274  2.22189242875013  -0.592401537434667
-0.26698274  3.48305242875013  -1.83356353743467
1.82843726  0.192969428750133  -3.38862353743467
0.58467726  -2.63341757124987  -2.12458353743467
-1.82447274  0.0512994287501334  -0.446113537434667
-0.84586274  0.0719624287501334  -3.14837353743467
3.53172726  0.188040428750133  -2.07388353743467
1.33216726  0.128804428750133  2.06981646256533
0.76755726  -2.02076757124987  1.84961646256533
-0.19796274  -1.21535757124987  1.43925646256533
-2.19424274  -6.18934757124987  3.21053646256533
1.35844726  1.61137242875013  -2.79463353743467
0.39938726  -1.86072757124987  -1.91686353743467
-0.0804827399999996  -1.60367757124987  0.141231762565333
3.63394726  0.125700428750133  0.434097462565333
0.82648726  2.97399242875013  1.89893646256533
-0.55287274  -2.81767757124987  2.20857646256533
3.18787726  0.0176184287501334  -1.43868353743467
1.49253726  -0.639032571249867  -2.78215353743467
-0.19482274  3.12138242875013  -1.77707353743467
-0.69074274  0.0818334287501334  -2.48186353743467
-1.32449274  1.86496242875013  -1.17164353743467
-2.08638274  -4.82254757124987  3.14973646256533
-1.65582274  6.04924242875013  -1.09719353743467
-0.81204274  0.216128428750133  -0.688928537434667
0.44034726  1.24313242875013  1.03749546256533
-2.30897274  2.82995242875013  -2.75318353743467
0.24358726  -0.903172571249867  1.94195646256533
-0.43460274  4.95913242875013  0.743998462565333
2.49284726  0.142910428750133  1.35922646256533
-2.69426274  5.21743242875013  -2.91504353743467
