# Supplementary material for: Intraspecific variation and symmetry of the inner-ear labyrinth in a population of wild turkeys: implications for paleontological reconstructions
Source: PeerJ. 2019 Jul 23;7:e7355. doi: 10.7717/peerj.7355 (PMC6659666; doi:10.7717/peerj.7355)
Supplement: Supplemental Information 3 — Each labyrinth is represented by two replicates plus an average set of landmarks, for a total of three 35-landmark sets per labyrinth and six 35-landmark sets per specimen. [file peerj-07-7355-s003.zip › left888.mean.nts]

"left888
1 35 3 0 dim=3
1.49933226 2.16166742875013 2.30299646256533
-1.99200274 6.53580242875013 -1.63187353743467
-3.24716274 4.44598742875013 -3.43474853743467
-1.71020274 1.35899242875013 -1.08122353743467
-1.37474274 2.29522742875013 -0.602709037434667
-0.26698274 3.48305242875013 -1.83356353743467
1.82843726 0.192969428750133 -3.38862353743467
0.58467726 -2.63341757124987 -2.12458353743467
-1.79333274 0.0551204287501334 -0.384011037434667
-0.95210774 0.0606204287501334 -3.07353353743467
3.38130226 0.0642739787501332 -2.25946353743467
1.33216726 0.128804428750133 2.06981646256533
0.79735726 -2.01807757124987 1.76802646256533
-0.17627274 -1.17328307124987 1.49870646256533
-2.19424274 -6.18934757124987 3.21053646256533
1.29204726 1.62053242875013 -2.76767353743467
0.39938726 -1.86072757124987 -1.91686353743467
-0.0760677399999997 -1.52895257124987 0.162562762565333
3.61548726 0.136054928750133 0.356702962565333
0.82749726 2.84929242875013 1.84528646256533
-0.55287274 -2.81767757124987 2.20857646256533
3.14224226 -0.108425971249867 -1.67119853743467
1.38294726 -0.620874071249867 -2.80898353743467
-0.19482274 3.12138242875013 -1.77707353743467
-0.73937774 -0.0106266212498668 -2.41982853743467
-1.35099274 1.93761742875013 -1.19596853743467
-2.04208274 -4.81309257124987 3.01834646256533
-1.65582274 6.04924242875013 -1.09719353743467
-0.81204274 0.216128428750133 -0.688928537434667
0.44034726 1.24313242875013 1.03749546256533
-2.33117274 2.89251742875013 -2.76878353743467
0.24358726 -0.903172571249867 1.94195646256533
-0.43501274 4.90178742875013 0.705800462565333
2.45274726 -0.017582271249867 1.35929146256533
-2.65711274 5.26752242875013 -2.89414353743467
