# Supplementary material for: Intraspecific variation and symmetry of the inner-ear labyrinth in a population of wild turkeys: implications for paleontological reconstructions
Source: PeerJ. 2019 Jul 23;7:e7355. doi: 10.7717/peerj.7355 (PMC6659666; doi:10.7717/peerj.7355)
Supplement: Supplemental Information 3 — Each labyrinth is represented by two replicates plus an average set of landmarks, for a total of three 35-landmark sets per labyrinth and six 35-landmark sets per specimen. [file peerj-07-7355-s003.zip › left888.nts]

"left888
1 35 3 0 dim=3
1.47332726  2.04219242875013  2.32517646256533
-1.99200274  6.53580242875013  -1.63187353743467
-3.25210274  4.52227242875013  -3.42966353743467
-1.71020274  1.35899242875013  -1.08122353743467
-1.33941274  2.36856242875013  -0.613016537434667
-0.26698274  3.48305242875013  -1.83356353743467
1.82843726  0.192969428750133  -3.38862353743467
0.58467726  -2.63341757124987  -2.12458353743467
-1.76219274  0.0589414287501334  -0.321908537434667
-1.05835274  0.0492784287501334  -2.99869353743467
3.23087726  -0.0594924712498666  -2.44504353743467
1.33216726  0.128804428750133  2.06981646256533
0.82715726  -2.01538757124987  1.68643646256533
-0.15458274  -1.13120857124987  1.55815646256533
-2.19424274  -6.18934757124987  3.21053646256533
1.22564726  1.62969242875013  -2.74071353743467
0.39938726  -1.86072757124987  -1.91686353743467
-0.0716527399999999  -1.45422757124987  0.183893762565333
3.59702726  0.146409428750133  0.279308462565333
0.82850726  2.72459242875013  1.79163646256533
-0.55287274  -2.81767757124987  2.20857646256533
3.09660726  -0.234470371249867  -1.90371353743467
1.27335726  -0.602715571249867  -2.83581353743467
-0.19482274  3.12138242875013  -1.77707353743467
-0.78801274  -0.103086671249867  -2.35779353743467
-1.37749274  2.01027242875013  -1.22029353743467
-1.99778274  -4.80363757124987  2.88695646256533
-1.65582274  6.04924242875013  -1.09719353743467
-0.81204274  0.216128428750133  -0.688928537434667
0.44034726  1.24313242875013  1.03749546256533
-2.35337274  2.95508242875013  -2.78438353743467
0.24358726  -0.903172571249867  1.94195646256533
-0.43542274  4.84444242875013  0.667602462565333
2.41264726  -0.178074971249867  1.35935646256533
-2.61996274  5.31761242875013  -2.87324353743467
