# Supplementary material for: Intraspecific variation and symmetry of the inner-ear labyrinth in a population of wild turkeys: implications for paleontological reconstructions
Source: PeerJ. 2019 Jul 23;7:e7355. doi: 10.7717/peerj.7355 (PMC6659666; doi:10.7717/peerj.7355)
Supplement: Supplemental Information 3 — Each labyrinth is represented by two replicates plus an average set of landmarks, for a total of three 35-landmark sets per labyrinth and six 35-landmark sets per specimen. [file peerj-07-7355-s003.zip › left890.2.nts]

"left890
1 35 3 0 dim=3
1.98652098533333  2.21152948915467  2.44826371567933
-1.75893901466667  6.66702948915467  -1.59976628432067
-3.36771901466667  4.64425948915467  -3.43140628432067
-1.56027901466667  0.829929489154667  -1.18017628432067
-1.29944901466667  2.05603948915467  -0.429938284320667
-0.215589014666666  3.43513948915467  -2.06053628432067
1.63499098533333  0.704289489154667  -3.73396628432067
0.590110985333333  -2.83074051084533  -1.81583628432067
-1.57047901466667  -0.546661510845333  -0.0721662843206666
-1.12151901466667  0.520577489154667  -3.37708628432067
3.41418098533333  0.148073489154667  -2.33894628432067
1.58452098533333  -0.161816510845333  2.19854371567933
0.836140985333334  -2.22090051084533  1.84403371567933
-0.171599014666667  -1.49905051084533  1.73781371567933
-3.29332901466667  -6.50573051084533  3.30168371567933
1.34420098533333  1.90903948915467  -3.14338628432067
0.337460985333333  -1.99717051084533  -1.70441628432067
-0.0452090146666667  -1.88255051084533  0.326498715679333
3.85318098533333  -0.129914510845333  0.364325715679333
1.22091098533333  2.81346948915467  1.95598371567933
-0.784429014666666  -3.17862051084533  2.37735371567933
3.24162098533333  -0.192177510845333  -1.87354628432067
1.35726098533333  -0.366159710845333  -2.91964628432067
-0.0601990146666668  2.92136948915467  -1.94427628432067
-0.893459014666667  0.168898489154667  -2.61135628432067
-1.50501901466667  1.70013948915467  -1.04105528432067
-2.78522901466667  -5.19779051084533  3.54992371567933
-1.39155901466667  6.05002948915467  -1.12942928432067
-0.704669014666667  -0.400680550845333  -0.401908284320667
1.03649098533333  0.639919489154667  1.39894371567933
-2.45988901466667  2.98306948915467  -2.80230628432067
0.402810985333333  -1.23958351084533  2.12939371567933
-0.00388901466666694  4.83193948915467  0.706240715679333
2.67994098533333  -0.0760785108453332  1.34622371567933
-2.66471901466667  5.33060948915467  -2.92896628432067
