# Supplementary material for: Intraspecific variation and symmetry of the inner-ear labyrinth in a population of wild turkeys: implications for paleontological reconstructions
Source: PeerJ. 2019 Jul 23;7:e7355. doi: 10.7717/peerj.7355 (PMC6659666; doi:10.7717/peerj.7355)
Supplement: Supplemental Information 3 — Each labyrinth is represented by two replicates plus an average set of landmarks, for a total of three 35-landmark sets per labyrinth and six 35-landmark sets per specimen. [file peerj-07-7355-s003.zip › left890.mean.nts]

"left890
1 35 3 0 dim=3
1.93536098533333 2.24369448915467 2.49136871567933
-1.75893901466667 6.66702948915467 -1.59976628432067
-3.36771901466667 4.64425948915467 -3.43140628432067
-1.56027901466667 0.829929489154667 -1.18017628432067
-1.34277901466667 1.98699448915467 -0.430652784320667
-0.157264014666666 3.43201448915467 -2.09542628432067
1.65684098533333 0.821504489154667 -3.71051628432067
0.590110985333333 -2.83074051084533 -1.81583628432067
-1.60571401466667 -0.530466010845333 -0.137509484320667
-1.17626901466667 0.468133489154667 -3.34932128432067
3.41418098533333 0.148073489154667 -2.33894628432067
1.58452098533333 -0.161816510845333 2.19854371567933
0.836140985333334 -2.22090051084533 1.84403371567933
-0.145784014666666 -1.43263551084533 1.77372871567933
-3.23003901466667 -6.55345051084533 3.32819371567933
1.34054098533333 1.98065948915467 -3.14316628432067
0.337460985333333 -1.99717051084533 -1.70441628432067
-0.0411890146666666 -1.81373551084533 0.348366715679333
3.85318098533333 -0.129914510845333 0.364325715679333
1.24562598533333 2.86144448915467 2.00510371567933
-0.734594014666667 -3.16049551084533 2.33248371567933
3.24162098533333 -0.192177510845333 -1.87354628432067
1.36769598533333 -0.295496610845333 -2.89461628432067
0.00219098533333335 2.95295448915467 -1.96755628432067
-0.928969014666667 0.104602489154667 -2.63185128432067
-1.50501901466667 1.70013948915467 -1.04105528432067
-2.72138401466667 -5.20900051084533 3.59765871567933
-1.39155901466667 6.05002948915467 -1.12942928432067
-0.731784014666667 -0.341110030845333 -0.432345784320667
1.03649098533333 0.639919489154667 1.39894371567933
-2.45988901466667 2.98306948915467 -2.80230628432067
0.391575985333333 -1.15969451084533 2.13373871567933
-0.00388901466666694 4.83193948915467 0.706240715679333
2.67994098533333 -0.0760785108453332 1.34622371567933
-2.66471901466667 5.33060948915467 -2.92896628432067
