# Supplementary material for: Intraspecific variation and symmetry of the inner-ear labyrinth in a population of wild turkeys: implications for paleontological reconstructions
Source: PeerJ. 2019 Jul 23;7:e7355. doi: 10.7717/peerj.7355 (PMC6659666; doi:10.7717/peerj.7355)
Supplement: Supplemental Information 3 — Each labyrinth is represented by two replicates plus an average set of landmarks, for a total of three 35-landmark sets per labyrinth and six 35-landmark sets per specimen. [file peerj-07-7355-s003.zip › left890.nts]

"left890
1 35 3 0 dim=3
1.88420098533333  2.27585948915467  2.53447371567933
-1.75893901466667  6.66702948915467  -1.59976628432067
-3.36771901466667  4.64425948915467  -3.43140628432067
-1.56027901466667  0.829929489154667  -1.18017628432067
-1.38610901466667  1.91794948915467  -0.431367284320667
-0.0989390146666666  3.42888948915467  -2.13031628432067
1.67869098533333  0.938719489154667  -3.68706628432067
0.590110985333333  -2.83074051084533  -1.81583628432067
-1.64094901466667  -0.514270510845333  -0.202852684320667
-1.23101901466667  0.415689489154667  -3.32155628432067
3.41418098533333  0.148073489154667  -2.33894628432067
1.58452098533333  -0.161816510845333  2.19854371567933
0.836140985333334  -2.22090051084533  1.84403371567933
-0.119969014666666  -1.36622051084533  1.80964371567933
-3.16674901466667  -6.60117051084533  3.35470371567933
1.33688098533333  2.05227948915467  -3.14294628432067
0.337460985333333  -1.99717051084533  -1.70441628432067
-0.0371690146666665  -1.74492051084533  0.370234715679333
3.85318098533333  -0.129914510845333  0.364325715679333
1.27034098533333  2.90941948915467  2.05422371567933
-0.684759014666667  -3.14237051084533  2.28761371567933
3.24162098533333  -0.192177510845333  -1.87354628432067
1.37813098533333  -0.224833510845333  -2.86958628432067
0.0645809853333335  2.98453948915467  -1.99083628432067
-0.964479014666667  0.0403064891546667  -2.65234628432067
-1.50501901466667  1.70013948915467  -1.04105528432067
-2.65753901466667  -5.22021051084533  3.64539371567933
-1.39155901466667  6.05002948915467  -1.12942928432067
-0.758899014666666  -0.281539510845333  -0.462783284320667
1.03649098533333  0.639919489154667  1.39894371567933
-2.45988901466667  2.98306948915467  -2.80230628432067
0.380340985333334  -1.07980551084533  2.13808371567933
-0.00388901466666694  4.83193948915467  0.706240715679333
2.67994098533333  -0.0760785108453332  1.34622371567933
-2.66471901466667  5.33060948915467  -2.92896628432067
