# Supplementary material for: Intraspecific variation and symmetry of the inner-ear labyrinth in a population of wild turkeys: implications for paleontological reconstructions
Source: PeerJ. 2019 Jul 23;7:e7355. doi: 10.7717/peerj.7355 (PMC6659666; doi:10.7717/peerj.7355)
Supplement: Supplemental Information 3 — Each labyrinth is represented by two replicates plus an average set of landmarks, for a total of three 35-landmark sets per labyrinth and six 35-landmark sets per specimen. [file peerj-07-7355-s003.zip › left891.2.nts]

"left891
1 35 3 0 dim=3
-1.76209361878085  -2.03154720808297  2.32661778701481
1.93170638121915  -6.60914720808297  -1.53886521298519
3.41822638121915  -4.07581720808297  -3.28205521298519
1.56595638121915  -0.639477208082967  -0.725275212985194
1.45197638121915  -1.75128720808297  -0.320545212985194
0.457786381219154  -3.21181720808297  -1.52036521298519
-1.77237361878085  0.522312791917033  -3.41813521298519
-0.560913618780845  3.28263279191703  -1.73165521298519
1.61197638121915  0.277912791917033  -0.00492521298519391
1.21945638121915  0.410822791917033  -2.91244521298519
-3.45717361878085  0.803234791917033  -2.31253521298519
-1.59068361878085  0.385782791917033  2.19428778701481
-0.710333618780846  2.24368979191703  2.08527678701481
0.273986381219155  1.45247050191703  1.76731078701481
2.79961638121915  5.84969279191703  3.54370478701481
-1.04953361878085  -1.05353720808297  -2.86330521298519
-0.228313618780846  2.40523379191703  -1.69463521298519
0.214366381219154  1.92519879191703  0.422184787014806
-3.72935361878085  0.674773791917033  0.344254787014806
-1.08466361878085  -2.68069720808297  1.84385778701481
0.767366381219154  2.87816279191703  2.51467678701481
-3.26900361878085  1.03640679191703  -1.73181521298519
-1.51701361878085  1.35103809191703  -2.57632521298519
0.350246381219154  -2.56853720808297  -1.49595521298519
0.824806381219155  0.547946791917033  -2.19673521298519
1.70908638121915  -1.51256720808297  -0.726865212985194
2.57426638121915  4.52420279191703  3.16133878701481
1.68783638121915  -6.08134720808297  -0.974025212985194
1.54539638121915  0.314222791917033  0.112554787014806
-1.12952361878085  -0.399717208082967  1.70477378701481
2.57881638121915  -2.50341720808297  -2.33658521298519
-0.234833618780845  1.18951279191703  2.19567478701481
0.169436381219154  -4.94219720808297  0.681344787014806
-2.71055361878085  0.801944791917033  1.40409478701481
2.83394638121915  -4.99256720808297  -2.53742521298519
