# Supplementary material for: Intraspecific variation and symmetry of the inner-ear labyrinth in a population of wild turkeys: implications for paleontological reconstructions
Source: PeerJ. 2019 Jul 23;7:e7355. doi: 10.7717/peerj.7355 (PMC6659666; doi:10.7717/peerj.7355)
Supplement: Supplemental Information 3 — Each labyrinth is represented by two replicates plus an average set of landmarks, for a total of three 35-landmark sets per labyrinth and six 35-landmark sets per specimen. [file peerj-07-7355-s003.zip › left891.mean.nts]

"left891
1 35 3 0 dim=3
-1.81386361878085 -1.96579220808297 2.28090028701481
1.93170638121915 -6.60914720808297 -1.53886521298519
3.41822638121915 -4.07581720808297 -3.28205521298519
1.56595638121915 -0.639477208082967 -0.725275212985194
1.47936638121915 -1.79778220808297 -0.370700212985194
0.457786381219154 -3.21181720808297 -1.52036521298519
-1.77237361878085 0.522312791917033 -3.41813521298519
-0.509643618780846 3.29576779191703 -1.69718021298519
1.65543638121915 0.267582791917033 -0.057510212985194
1.17533138121915 0.463542791917033 -2.95344021298519
-3.54724861878085 0.742156791917033 -2.22001021298519
-1.61323861878085 0.314112791917033 2.19324928701481
-0.710333618780846 2.24368979191703 2.08527678701481
0.291931381219155 1.37159314691703 1.80549928701481
2.78351138121915 5.85840279191703 3.46292378701481
-1.10071861878085 -1.00716720808297 -2.90942521298519
-0.228313618780846 2.40523379191703 -1.69463521298519
0.214366381219154 1.92519879191703 0.422184787014806
-3.86336361878085 0.707754791917033 0.370214787014806
-1.08466361878085 -2.68069720808297 1.84385778701481
0.767366381219154 2.87816279191703 2.51467678701481
-3.36041361878085 1.01119379191703 -1.61510021298519
-1.51701361878085 1.35103809191703 -2.57632521298519
0.350246381219154 -2.56853720808297 -1.49595521298519
0.846866381219154 0.617586291917033 -2.20645021298519
1.70908638121915 -1.51256720808297 -0.726865212985194
2.47652638121915 4.58819779191703 3.05044978701481
1.68783638121915 -6.08134720808297 -0.974025212985194
1.54539638121915 0.314222791917033 0.112554787014806
-1.13667861878085 -0.490957208082967 1.57957928701481
2.53486138121915 -2.49954220808297 -2.40579521298519
-0.216593618780845 1.11234829191703 2.18504378701481
0.169436381219154 -4.94219720808297 0.681344787014806
-2.78108861878085 0.663968291917033 1.38090478701481
2.83394638121915 -4.99256720808297 -2.53742521298519
