# Supplementary material for: Intraspecific variation and symmetry of the inner-ear labyrinth in a population of wild turkeys: implications for paleontological reconstructions
Source: PeerJ. 2019 Jul 23;7:e7355. doi: 10.7717/peerj.7355 (PMC6659666; doi:10.7717/peerj.7355)
Supplement: Supplemental Information 3 — Each labyrinth is represented by two replicates plus an average set of landmarks, for a total of three 35-landmark sets per labyrinth and six 35-landmark sets per specimen. [file peerj-07-7355-s003.zip › left891.nts]

"left891
1 35 3 0 dim=3
-1.86563361878085  -1.90003720808297  2.23518278701481
1.93170638121915  -6.60914720808297  -1.53886521298519
3.41822638121915  -4.07581720808297  -3.28205521298519
1.56595638121915  -0.639477208082967  -0.725275212985194
1.50675638121915  -1.84427720808297  -0.420855212985194
0.457786381219154  -3.21181720808297  -1.52036521298519
-1.77237361878085  0.522312791917033  -3.41813521298519
-0.458373618780846  3.30890279191703  -1.66270521298519
1.69889638121915  0.257252791917033  -0.110095212985194
1.13120638121915  0.516262791917033  -2.99443521298519
-3.63732361878085  0.681078791917033  -2.12748521298519
-1.63579361878085  0.242442791917033  2.19221078701481
-0.710333618780846  2.24368979191703  2.08527678701481
0.309876381219154  1.29071579191703  1.84368778701481
2.76740638121915  5.86711279191703  3.38214278701481
-1.15190361878085  -0.960797208082967  -2.95554521298519
-0.228313618780846  2.40523379191703  -1.69463521298519
0.214366381219154  1.92519879191703  0.422184787014806
-3.99737361878085  0.740735791917033  0.396174787014806
-1.08466361878085  -2.68069720808297  1.84385778701481
0.767366381219154  2.87816279191703  2.51467678701481
-3.45182361878085  0.985980791917033  -1.49838521298519
-1.51701361878085  1.35103809191703  -2.57632521298519
0.350246381219154  -2.56853720808297  -1.49595521298519
0.868926381219154  0.687225791917033  -2.21616521298519
1.70908638121915  -1.51256720808297  -0.726865212985194
2.37878638121915  4.65219279191703  2.93956078701481
1.68783638121915  -6.08134720808297  -0.974025212985194
1.54539638121915  0.314222791917033  0.112554787014806
-1.14383361878085  -0.582197208082967  1.45438478701481
2.49090638121915  -2.49566720808297  -2.47500521298519
-0.198353618780845  1.03518379191703  2.17441278701481
0.169436381219154  -4.94219720808297  0.681344787014806
-2.85162361878085  0.525991791917033  1.35771478701481
2.83394638121915  -4.99256720808297  -2.53742521298519
