# Supplementary material for: Intraspecific variation and symmetry of the inner-ear labyrinth in a population of wild turkeys: implications for paleontological reconstructions
Source: PeerJ. 2019 Jul 23;7:e7355. doi: 10.7717/peerj.7355 (PMC6659666; doi:10.7717/peerj.7355)
Supplement: Supplemental Information 3 — Each labyrinth is represented by two replicates plus an average set of landmarks, for a total of three 35-landmark sets per labyrinth and six 35-landmark sets per specimen. [file peerj-07-7355-s003.zip › left892.2.nts]

"left892
1 35 3 0 dim=3
1.530123524  2.0435372378632  1.99779419975333
-1.827996476  6.4334372378632  -1.38101580024667
-3.046166476  4.3297972378632  -3.11473580024667
-1.379936476  1.2056972378632  -1.41215580024667
-1.294196476  2.0534472378632  -0.783805800246667
-0.114676476  3.1814872378632  -2.02370580024667
1.750063524  0.4623862378632  -3.40103580024667
0.367723524  -2.6007127621368  -2.01334580024667
-1.648996476  -0.0195957621368  -0.339454800246667
-0.978126476  -0.0360667621368  -3.18398580024667
3.422673524  -0.2865361621368  -2.12060580024667
1.357433524  0.0118702378632  1.83735419975333
0.875923524  -1.9073027621368  1.80003419975333
-0.0238464760000004  -1.0216137621368  1.70199419975333
-2.326916476  -5.7522727621368  3.22177419975333
1.402893524  1.6125072378632  -2.83859580024667
0.166733524  -1.8483327621368  -1.93795580024667
-0.00159647599999988  -1.4334827621368  0.191005299753333
3.505493524  -0.2082408621368  0.258318199753333
0.947233524  2.7151372378632  1.41273419975333
-0.513266476  -2.6599527621368  2.19890419975333
3.180963524  -0.4411067621368  -1.55795580024667
1.340723524  -0.5361847621368  -2.78693580024667
-0.0908064760000003  2.7096772378632  -2.03538580024667
-0.763926476  -0.0935047621368  -2.52241580024667
-1.099456476  1.7358672378632  -1.44646580024667
-2.112046476  -4.4905627621368  3.30883419975333
-1.481506476  5.9173872378632  -1.02059580024667
-0.708856476  0.1262872378632  -0.698288800246667
0.595073524  0.9736172378632  0.870248199753333
-2.241606476  2.6858172378632  -2.83860580024667
0.411953524  -0.7433377621368  1.91622419975333
-0.259956476  4.6258372378632  0.563710199753333
2.245493524  -0.3528523621368  1.15270419975333
-2.524696476  5.1603972378632  -2.64877580024667
