# Supplementary material for: Intraspecific variation and symmetry of the inner-ear labyrinth in a population of wild turkeys: implications for paleontological reconstructions
Source: PeerJ. 2019 Jul 23;7:e7355. doi: 10.7717/peerj.7355 (PMC6659666; doi:10.7717/peerj.7355)
Supplement: Supplemental Information 3 — Each labyrinth is represented by two replicates plus an average set of landmarks, for a total of three 35-landmark sets per labyrinth and six 35-landmark sets per specimen. [file peerj-07-7355-s003.zip › left892.mean.nts]

"left892
1 35 3 0 dim=3
1.498348524 1.9994022378632 2.04392919975333
-1.793681476 6.4367772378632 -1.33282580024667
-3.032851476 4.4040822378632 -3.11930580024667
-1.433261476 1.2352522378632 -1.43681580024667
-1.288206476 2.1143972378632 -0.827630300246667
-0.060176476 3.1762072378632 -2.06249080024667
1.750063524 0.4623862378632 -3.40103580024667
0.367723524 -2.6007127621368 -2.01334580024667
-1.648996476 -0.0195957621368 -0.339454800246667
-0.993641476 0.0255367378632 -3.17080080024667
3.348813524 -0.2829204621368 -2.20095580024667
1.357433524 0.0118702378632 1.83735419975333
0.881828524 -1.9391327621368 1.73649419975333
-0.0976114760000002 -1.0846117621368 1.59816419975333
-2.326916476 -5.7522727621368 3.22177419975333
1.437553524 1.6416222378632 -2.89167580024667
0.166733524 -1.8483327621368 -1.93795580024667
-0.0381514759999998 -1.4977677621368 0.214904749753333
3.507408524 -0.1937155621368 0.186457709753333
0.913583524 2.6872722378632 1.47591419975333
-0.513266476 -2.6599527621368 2.19890419975333
3.092718524 -0.4562562621368 -1.68462580024667
1.277483524 -0.5351572621368 -2.81145080024667
-0.024561476 2.7234522378632 -2.01661580024667
-0.742071476 -0.0282472621368 -2.54228580024667
-1.125766476 1.7929372378632 -1.47307080024667
-2.112046476 -4.4905627621368 3.30883419975333
-1.444821476 5.9054972378632 -0.973120800246668
-0.708856476 0.1262872378632 -0.698288800246667
0.562653524 0.9091472378632 0.861738699753333
-2.212571476 2.7343222378632 -2.80620580024667
0.349453524 -0.7757812621368 1.90023919975333
-0.259956476 4.6258372378632 0.563710199753333
2.245493524 -0.3528523621368 1.15270419975333
-2.501371476 5.2147772378632 -2.61117580024667
