# Supplementary material for: Intraspecific variation and symmetry of the inner-ear labyrinth in a population of wild turkeys: implications for paleontological reconstructions
Source: PeerJ. 2019 Jul 23;7:e7355. doi: 10.7717/peerj.7355 (PMC6659666; doi:10.7717/peerj.7355)
Supplement: Supplemental Information 3 — Each labyrinth is represented by two replicates plus an average set of landmarks, for a total of three 35-landmark sets per labyrinth and six 35-landmark sets per specimen. [file peerj-07-7355-s003.zip › left892.nts]

"left892
1 35 3 0 dim=3
1.466573524  1.9552672378632  2.09006419975333
-1.759366476  6.4401172378632  -1.28463580024667
-3.019536476  4.4783672378632  -3.12387580024667
-1.486586476  1.2648072378632  -1.46147580024667
-1.282216476  2.1753472378632  -0.871454800246667
-0.00567647599999997  3.1709272378632  -2.10127580024667
1.750063524  0.4623862378632  -3.40103580024667
0.367723524  -2.6007127621368  -2.01334580024667
-1.648996476  -0.0195957621368  -0.339454800246667
-1.009156476  0.0871402378632  -3.15761580024667
3.274953524  -0.2793047621368  -2.28130580024667
1.357433524  0.0118702378632  1.83735419975333
0.887733524  -1.9709627621368  1.67295419975333
-0.171376476  -1.1476097621368  1.49433419975333
-2.326916476  -5.7522727621368  3.22177419975333
1.472213524  1.6707372378632  -2.94475580024667
0.166733524  -1.8483327621368  -1.93795580024667
-0.0747064759999997  -1.5620527621368  0.238804199753333
3.509323524  -0.1791902621368  0.114597219753333
0.879933524  2.6594072378632  1.53909419975333
-0.513266476  -2.6599527621368  2.19890419975333
3.004473524  -0.4714057621368  -1.81129580024667
1.214243524  -0.5341297621368  -2.83596580024667
0.0416835240000003  2.7372272378632  -1.99784580024667
-0.720216476  0.0370102378632  -2.56215580024667
-1.152076476  1.8500072378632  -1.49967580024667
-2.112046476  -4.4905627621368  3.30883419975333
-1.408136476  5.8936072378632  -0.925645800246667
-0.708856476  0.1262872378632  -0.698288800246667
0.530233524  0.8446772378632  0.853229199753333
-2.183536476  2.7828272378632  -2.77380580024667
0.286953524  -0.8082247621368  1.88425419975333
-0.259956476  4.6258372378632  0.563710199753333
2.245493524  -0.3528523621368  1.15270419975333
-2.478046476  5.2691572378632  -2.57357580024667
