# Supplementary material for: Intraspecific variation and symmetry of the inner-ear labyrinth in a population of wild turkeys: implications for paleontological reconstructions
Source: PeerJ. 2019 Jul 23;7:e7355. doi: 10.7717/peerj.7355 (PMC6659666; doi:10.7717/peerj.7355)
Supplement: Supplemental Information 3 — Each labyrinth is represented by two replicates plus an average set of landmarks, for a total of three 35-landmark sets per labyrinth and six 35-landmark sets per specimen. [file peerj-07-7355-s003.zip › left893.2.nts]

"left893
1 35 3 0 dim=3
1.60508170666667  2.3883859573176  1.88545025435347
-1.70507829333333  6.2855859573176  -2.69392974564653
-3.28279829333333  3.4348559573176  -3.76017974564653
-1.59480829333333  1.1913559573176  -1.51235974564653
-1.61840829333333  2.4414259573176  -1.56309974564653
-0.585448293333334  3.2371459573176  -2.92669974564653
1.76055170666667  0.2355829573176  -3.36802974564653
0.452111706666666  -3.0434740426824  -1.44585974564653
-1.70247829333333  -0.1646980426824  -0.390746745646533
-1.20570829333333  -0.3556550426824  -2.76537974564653
3.35225170666667  -0.3319630426824  -2.06874974564653
1.18409170666667  0.2605209573176  2.05906025435347
0.864381706666667  -1.9052140426824  2.23599025435347
-0.196728293333334  -1.0184340426824  1.75902025435347
-2.46728829333333  -5.4888440426824  4.09732025435347
1.23088170666667  1.5231259573176  -3.21458974564653
0.164161706666667  -2.2289640426824  -1.56882974564653
-0.0897782933333333  -1.5631240426824  0.405439584353467
3.50577170666667  -0.1683850426824  0.364051554353467
0.939081706666667  3.0506759573176  0.950550254353467
-0.565738293333333  -2.7667040426824  2.62740025435347
3.23858170666667  -0.5633080426824  -1.57113974564653
1.19506170666667  -0.7626040426824  -2.74859974564653
-0.444458293333333  2.7999359573176  -2.74866974564653
-0.871098293333333  -0.3637750426824  -2.24466974564653
-1.48463829333333  2.0045559573176  -1.93571974564653
-2.19817829333333  -4.3199040426824  3.56983025435347
-1.36225829333333  5.8026259573176  -2.28041974564653
-0.802958293333334  0.00582245731760003  -0.729569745646533
0.536511706666667  1.1885059573176  0.745924254353467
-2.68167829333333  2.2239459573176  -3.06281974564653
0.217551706666667  -0.6951770426824  2.04972025435347
-0.334438293333333  5.0742459573176  -0.555859745646533
2.39824170666667  0.1968429573176  1.36703825435347
-2.76464829333333  4.5709659573176  -3.48997974564653
