# Supplementary material for: Intraspecific variation and symmetry of the inner-ear labyrinth in a population of wild turkeys: implications for paleontological reconstructions
Source: PeerJ. 2019 Jul 23;7:e7355. doi: 10.7717/peerj.7355 (PMC6659666; doi:10.7717/peerj.7355)
Supplement: Supplemental Information 3 — Each labyrinth is represented by two replicates plus an average set of landmarks, for a total of three 35-landmark sets per labyrinth and six 35-landmark sets per specimen. [file peerj-07-7355-s003.zip › left893.mean.nts]

"left893
1 35 3 0 dim=3
1.60508170666667 2.3883859573176 1.88545025435347
-1.66314329333333 6.2973359573176 -2.60103474564653
-3.28279829333333 3.4348559573176 -3.76017974564653
-1.63273829333333 1.2245009573176 -1.56262474564653
-1.61840829333333 2.4414259573176 -1.56309974564653
-0.585448293333334 3.2371459573176 -2.92669974564653
1.76055170666667 0.2355829573176 -3.36802974564653
0.452111706666666 -3.0434740426824 -1.44585974564653
-1.67006829333333 -0.2027005426824 -0.335186745646533
-1.15674329333333 -0.3837230426824 -2.80253474564653
3.35225170666667 -0.3319630426824 -2.06874974564653
1.18409170666667 0.2605209573176 2.05906025435347
0.864381706666667 -1.9052140426824 2.23599025435347
-0.245023293333334 -0.9968165426824 1.71030525435347
-2.46728829333333 -5.4888440426824 4.09732025435347
1.23088170666667 1.5231259573176 -3.21458974564653
0.164161706666667 -2.2289640426824 -1.56882974564653
-0.0897782933333333 -1.5631240426824 0.405439584353467
3.50577170666667 -0.1683850426824 0.364051554353467
0.939081706666667 3.0506759573176 0.950550254353467
-0.631043293333334 -2.6964440426824 2.62144525435347
3.23858170666667 -0.5633080426824 -1.57113974564653
1.19506170666667 -0.7626040426824 -2.74859974564653
-0.444458293333333 2.7999359573176 -2.74866974564653
-0.871098293333333 -0.3637750426824 -2.24466974564653
-1.48463829333333 2.0045559573176 -1.93571974564653
-2.19817829333333 -4.3199040426824 3.56983025435347
-1.38014829333333 5.8166909573176 -2.16442474564653
-0.822528293333334 -0.0631297926824 -0.729214745646533
0.536511706666667 1.1885059573176 0.745924254353467
-2.62795829333333 2.1902809573176 -3.09892974564653
0.217551706666667 -0.6951770426824 2.04972025435347
-0.351773293333333 5.0723459573176 -0.492422745646533
2.39824170666667 0.1968429573176 1.36703825435347
-2.76464829333333 4.5709659573176 -3.48997974564653
