# Supplementary material for: Intraspecific variation and symmetry of the inner-ear labyrinth in a population of wild turkeys: implications for paleontological reconstructions
Source: PeerJ. 2019 Jul 23;7:e7355. doi: 10.7717/peerj.7355 (PMC6659666; doi:10.7717/peerj.7355)
Supplement: Supplemental Information 3 — Each labyrinth is represented by two replicates plus an average set of landmarks, for a total of three 35-landmark sets per labyrinth and six 35-landmark sets per specimen. [file peerj-07-7355-s003.zip › rt218.2.nts]

"rt218
1 35 3 0 dim=3
1.45203983726824  1.97036406449647  2.27074582144551
-1.62343016273176  6.08878406449646  -1.49108117855449
-3.11239016273176  3.24573406449646  -3.32979117855449
-1.51565016273176  0.768454064496465  -1.22688117855449
-1.42786016273176  1.72543406449647  -0.727431178554488
-0.183040162731759  2.83426406449647  -1.93172117855449
1.67940983726824  0.602714064496465  -3.33145117855449
0.573419837268241  -2.95015593550353  -1.59371117855449
-1.67927016273176  -0.541665935503535  -0.557901178554488
-0.915250162731759  -0.550545935503535  -2.89680117855449
3.27945983726824  -0.348385935503535  -2.00857117855449
1.48795983726824  -0.0812359355035348  2.19673782144551
0.79022983726824  -2.41717593550353  2.26704882144551
-0.253490162731759  -1.44746293550353  1.76873782144551
-2.47825016273176  -6.14653593550354  3.31128882144551
1.30064983726824  1.65512406449647  -2.75167117855449
0.31912983726824  -2.06318093550353  -1.72695117855449
-0.20243016273176  -1.90692693550353  0.323708821445512
3.46397983726824  -0.324605935503535  0.618241821445512
0.75038983726824  2.57088406449647  1.71783382144551
-0.838350162731759  -3.09597593550353  2.51136882144551
3.16428983726824  -0.643885935503535  -1.48350117855449
1.05478983726824  -0.687845935503535  -3.01208117855449
0.0331798372682407  2.61193406449646  -1.79510117855449
-0.595350162731759  -0.558255935503535  -2.28433117855449
-1.23635016273176  1.34831406449647  -1.45021117855449
-2.32506016273176  -4.93770593550353  2.79627882144551
-1.29847016273176  5.47649406449646  -1.14103117855449
-0.86900016273176  -0.177625935503535  -0.911391178554489
0.827589837268241  0.559874064496465  1.02177182144551
-2.29577016273176  1.82984406449647  -2.87510117855449
0.267219837268241  -1.16044693550353  2.15631082144551
-0.284070162731759  4.42271406449647  0.534898821445511
2.45107983726824  -0.560765935503535  1.56102072144551
-2.56526016273176  4.40530406449647  -2.75531117855449
