# Supplementary material for: Intraspecific variation and symmetry of the inner-ear labyrinth in a population of wild turkeys: implications for paleontological reconstructions
Source: PeerJ. 2019 Jul 23;7:e7355. doi: 10.7717/peerj.7355 (PMC6659666; doi:10.7717/peerj.7355)
Supplement: Supplemental Information 3 — Each labyrinth is represented by two replicates plus an average set of landmarks, for a total of three 35-landmark sets per labyrinth and six 35-landmark sets per specimen. [file peerj-07-7355-s003.zip › rt218.mean.nts]

"rt218
1 35 3 0 dim=3
1.46914983726824 2.08754906449647 2.23451482144551
-1.59940516273176 6.10050906449647 -1.43371617855449
-3.14856516273176 3.18739406449646 -3.31290617855449
-1.51565016273176 0.768454064496465 -1.22688117855449
-1.41436016273176 1.84146906449647 -0.812881178554488
-0.183040162731759 2.83426406449647 -1.93172117855449
1.67940983726824 0.602714064496465 -3.33145117855449
0.573419837268241 -2.95015593550353 -1.59371117855449
-1.66685016273176 -0.510755935503535 -0.493871178554488
-0.915250162731759 -0.550545935503535 -2.89680117855449
3.38157983726824 -0.375725935503535 -1.90344117855449
1.55758483726824 -0.0787409355035348 2.20018382144551
0.79022983726824 -2.41717593550353 2.26704882144551
-0.218865162731759 -1.41534093550353 1.82916582144551
-2.52889516273176 -6.10828093550354 3.36178882144551
1.30064983726824 1.65512406449647 -2.75167117855449
0.31912983726824 -2.06318093550353 -1.72695117855449
-0.21265016273176 -1.85479988550353 0.355688821445512
3.60296483726824 -0.342380935503535 0.608637321445512
0.868144837268241 2.68538906449647 1.53965632144551
-0.838350162731759 -3.09597593550353 2.51136882144551
3.25526983726824 -0.624200935503535 -1.39839617855449
1.19216483726824 -0.761781435503535 -2.65509117855449
0.0331798372682407 2.61193406449646 -1.79510117855449
-0.595350162731759 -0.558255935503535 -2.28433117855449
-1.23549516273176 1.41610406449647 -1.44097117855449
-2.27966516273176 -4.80302093550353 3.26328882144551
-1.24166516273176 5.49790406449646 -1.12436617855449
-0.82503016273176 -0.123595935503535 -0.869276178554488
0.76471983726824 0.754529064496465 0.991270321445511
-2.35189016273176 1.77866406449647 -2.86192117855449
0.340519837268241 -1.14721293550353 2.16117482144551
-0.211580162731759 4.49487906449647 0.474028821445511
2.41353983726824 -0.115140935503535 1.56322472144551
-2.60557016273176 4.35711406449647 -2.71940617855449
