# Supplementary material for: Intraspecific variation and symmetry of the inner-ear labyrinth in a population of wild turkeys: implications for paleontological reconstructions
Source: PeerJ. 2019 Jul 23;7:e7355. doi: 10.7717/peerj.7355 (PMC6659666; doi:10.7717/peerj.7355)
Supplement: Supplemental Information 3 — Each labyrinth is represented by two replicates plus an average set of landmarks, for a total of three 35-landmark sets per labyrinth and six 35-landmark sets per specimen. [file peerj-07-7355-s003.zip › rt218.nts]

"rt218
1 35 3 0 dim=3
1.48625983726824  2.20473406449647  2.19828382144551
-1.57538016273176  6.11223406449647  -1.37635117855449
-3.18474016273176  3.12905406449647  -3.29602117855449
-1.51565016273176  0.768454064496465  -1.22688117855449
-1.40086016273176  1.95750406449647  -0.898331178554488
-0.183040162731759  2.83426406449647  -1.93172117855449
1.67940983726824  0.602714064496465  -3.33145117855449
0.573419837268241  -2.95015593550353  -1.59371117855449
-1.65443016273176  -0.479845935503535  -0.429841178554489
-0.915250162731759  -0.550545935503535  -2.89680117855449
3.48369983726824  -0.403065935503535  -1.79831117855449
1.62720983726824  -0.0762459355035347  2.20362982144551
0.79022983726824  -2.41717593550353  2.26704882144551
-0.184240162731759  -1.38321893550353  1.88959382144551
-2.57954016273176  -6.07002593550354  3.41228882144551
1.30064983726824  1.65512406449647  -2.75167117855449
0.31912983726824  -2.06318093550353  -1.72695117855449
-0.222870162731759  -1.80267283550353  0.387668821445511
3.74194983726824  -0.360155935503535  0.599032821445512
0.985899837268241  2.79989406449647  1.36147882144551
-0.838350162731759  -3.09597593550353  2.51136882144551
3.34624983726824  -0.604515935503535  -1.31329117855449
1.32953983726824  -0.835716935503535  -2.29810117855449
0.0331798372682407  2.61193406449646  -1.79510117855449
-0.595350162731759  -0.558255935503535  -2.28433117855449
-1.23464016273176  1.48389406449647  -1.43173117855449
-2.23427016273176  -4.66833593550353  3.73029882144551
-1.18486016273176  5.51931406449646  -1.10770117855449
-0.781060162731759  -0.0695659355035347  -0.827161178554488
0.70184983726824  0.949184064496465  0.960768821445511
-2.40801016273176  1.72748406449647  -2.84874117855449
0.41381983726824  -1.13397893550353  2.16603882144551
-0.139090162731759  4.56704406449647  0.413158821445511
2.37599983726824  0.330484064496465  1.56542872144551
-2.64588016273176  4.30892406449647  -2.68350117855449
