# Supplementary material for: Intraspecific variation and symmetry of the inner-ear labyrinth in a population of wild turkeys: implications for paleontological reconstructions
Source: PeerJ. 2019 Jul 23;7:e7355. doi: 10.7717/peerj.7355 (PMC6659666; doi:10.7717/peerj.7355)
Supplement: Supplemental Information 3 — Each labyrinth is represented by two replicates plus an average set of landmarks, for a total of three 35-landmark sets per labyrinth and six 35-landmark sets per specimen. [file peerj-07-7355-s003.zip › rt231.2.nts]

"rt231
1 35 3 0 dim=3
1.73075619447779  2.33865601193477  2.44354320170356
-1.92275380552221  6.73887601193477  -1.82321679829644
-3.57078380552221  4.06620601193477  -3.66850679829644
-1.79439380552221  0.941716011934774  -1.34282679829644
-1.44933380552221  1.95999601193477  -0.715376798296439
-0.121903805522209  3.07260601193477  -1.97807679829644
1.85829619447779  0.312746011934774  -3.81075679829644
0.330606194477791  -3.18357398806523  -1.54706679829644
-1.82565380552221  -0.223553988065226  -0.198026798296438
-1.09674380552221  -0.711053988065226  -3.17342679829644
3.31810619447779  -0.904913988065226  -2.46360679829644
1.50933619447779  -0.030243988065226  2.44322320170356
0.876786194477791  -2.14245298806523  2.39264320170356
-0.321363805522209  -1.33414998806523  1.96685520170356
-2.64928380552221  -6.45848398806523  3.83891320170356
1.35324619447779  1.43316601193477  -3.08554679829644
0.091436194477791  -2.24423398806523  -1.62420679829644
-0.203913805522209  -1.85064398806523  0.483272201703561
3.91646619447779  -0.309453988065226  0.406690201703561
0.995466194477791  2.98430601193477  1.85234920170356
-0.758993805522209  -2.90351998806523  2.83061320170356
3.17175619447779  -0.973933988065226  -1.77324679829644
1.20381619447779  -1.10301698806523  -3.36397679829644
-0.143593805522209  2.43623601193477  -1.99574679829644
-0.812373805522209  -0.580803988065226  -2.49585679829644
-1.37950380552221  1.62149601193477  -1.46673679829644
-2.18796380552221  -5.23634398806523  3.53196320170356
-1.54908380552221  6.06605601193477  -1.35315679829644
-1.78559380552221  -0.0865639880652261  -0.104216798296439
0.740956194477791  0.930486011934774  1.16229520170356
-2.58545380552221  2.38366601193477  -3.08175679829644
0.240616194477791  -0.969353988065226  2.43893320170356
-0.158883805522208  5.14320601193477  0.586052201703561
2.36792619447779  -0.523573988065226  1.79142820170356
-2.92003380552221  5.12162601193477  -3.02886679829644
