# Supplementary material for: Intraspecific variation and symmetry of the inner-ear labyrinth in a population of wild turkeys: implications for paleontological reconstructions
Source: PeerJ. 2019 Jul 23;7:e7355. doi: 10.7717/peerj.7355 (PMC6659666; doi:10.7717/peerj.7355)
Supplement: Supplemental Information 3 — Each labyrinth is represented by two replicates plus an average set of landmarks, for a total of three 35-landmark sets per labyrinth and six 35-landmark sets per specimen. [file peerj-07-7355-s003.zip › rt231.mean.nts]

"rt231
1 35 3 0 dim=3
1.70923119447779 2.24695101193477 2.48750820170356
-1.92275380552221 6.73887601193477 -1.82321679829644
-3.61891880552221 4.13221601193477 -3.63684679829644
-1.78368380552221 0.936851011934774 -1.26629679829644
-1.43322380552221 2.02949101193477 -0.751876798296439
-0.0956738055222089 3.06519101193477 -2.04436179829644
1.85829619447779 0.312746011934774 -3.81075679829644
0.330606194477791 -3.18357398806523 -1.54706679829644
-1.88324380552221 -0.327238988065226 -0.304016798296438
-1.25251380552221 -0.734653988065226 -3.03892179829644
3.46784119447779 -0.840243988065226 -2.33457179829644
1.58140119447779 -0.0264989880652261 2.47176320170356
0.835176194477791 -2.20299398806523 2.39323820170356
-0.285343805522209 -1.36723198806523 2.02511620170356
-2.60032880552221 -6.49658398806523 3.76424820170356
1.35324619447779 1.43316601193477 -3.08554679829644
0.091436194477791 -2.24423398806523 -1.62420679829644
-0.253728805522209 -1.91176903806523 0.511588201703561
3.95171619447779 -0.309773988065226 0.549459201703561
1.02630119447779 2.94510101193477 1.91192870170356
-0.741063805522209 -2.96957198806523 2.80436320170356
3.28139119447779 -0.937913988065226 -1.66397179829644
1.21329619447779 -1.13195298806523 -2.99918179829644
-0.0991688055222091 2.43918101193477 -2.04755679829644
-0.964058805522209 -0.732238988065226 -2.41519179829644
-1.37950380552221 1.62149601193477 -1.46673679829644
-2.16412380552221 -5.28298398806523 3.52557320170356
-1.54908380552221 6.06605601193477 -1.35315679829644
-1.78044380552221 -0.165748988065226 -0.0757917982964388
0.752351194477791 0.862526011934774 1.16975570170356
-2.57685880552221 2.47320601193477 -2.97286179829644
0.240616194477791 -0.969353988065226 2.43893320170356
-0.190903805522208 5.08188601193477 0.555289201703561
2.42495119447779 -0.475528988065226 1.82925220170356
-2.92003380552221 5.12162601193477 -3.02886679829644
