# Supplementary material for: Intraspecific variation and symmetry of the inner-ear labyrinth in a population of wild turkeys: implications for paleontological reconstructions
Source: PeerJ. 2019 Jul 23;7:e7355. doi: 10.7717/peerj.7355 (PMC6659666; doi:10.7717/peerj.7355)
Supplement: Supplemental Information 3 — Each labyrinth is represented by two replicates plus an average set of landmarks, for a total of three 35-landmark sets per labyrinth and six 35-landmark sets per specimen. [file peerj-07-7355-s003.zip › rt231.nts]

"rt231
1 35 3 0 dim=3
1.68770619447779  2.15524601193477  2.53147320170356
-1.92275380552221  6.73887601193477  -1.82321679829644
-3.66705380552221  4.19822601193477  -3.60518679829644
-1.77297380552221  0.931986011934774  -1.18976679829644
-1.41711380552221  2.09898601193477  -0.788376798296439
-0.0694438055222087  3.05777601193477  -2.11064679829644
1.85829619447779  0.312746011934774  -3.81075679829644
0.330606194477791  -3.18357398806523  -1.54706679829644
-1.94083380552221  -0.430923988065226  -0.410006798296439
-1.40828380552221  -0.758253988065226  -2.90441679829644
3.61757619447779  -0.775573988065226  -2.20553679829644
1.65346619447779  -0.0227539880652262  2.50030320170356
0.793566194477791  -2.26353498806523  2.39383320170356
-0.249323805522209  -1.40031398806523  2.08337720170356
-2.55137380552221  -6.53468398806523  3.68958320170356
1.35324619447779  1.43316601193477  -3.08554679829644
0.091436194477791  -2.24423398806523  -1.62420679829644
-0.303543805522208  -1.97289408806523  0.539904201703561
3.98696619447779  -0.310093988065226  0.692228201703561
1.05713619447779  2.90589601193477  1.97150820170356
-0.723133805522209  -3.03562398806523  2.77811320170356
3.39102619447779  -0.901893988065226  -1.55469679829644
1.22277619447779  -1.16088898806523  -2.63438679829644
-0.0547438055222092  2.44212601193477  -2.09936679829644
-1.11574380552221  -0.883673988065226  -2.33452679829644
-1.37950380552221  1.62149601193477  -1.46673679829644
-2.14028380552221  -5.32962398806523  3.51918320170356
-1.54908380552221  6.06605601193477  -1.35315679829644
-1.77529380552221  -0.244933988065226  -0.0473667982964385
0.763746194477791  0.794566011934774  1.17721620170356
-2.56826380552221  2.56274601193477  -2.86396679829644
0.240616194477791  -0.969353988065226  2.43893320170356
-0.222923805522209  5.02056601193477  0.524526201703561
2.48197619447779  -0.427483988065226  1.86707620170356
-2.92003380552221  5.12162601193477  -3.02886679829644
