# Supplementary material for: Intraspecific variation and symmetry of the inner-ear labyrinth in a population of wild turkeys: implications for paleontological reconstructions
Source: PeerJ. 2019 Jul 23;7:e7355. doi: 10.7717/peerj.7355 (PMC6659666; doi:10.7717/peerj.7355)
Supplement: Supplemental Information 3 — Each labyrinth is represented by two replicates plus an average set of landmarks, for a total of three 35-landmark sets per labyrinth and six 35-landmark sets per specimen. [file peerj-07-7355-s003.zip › rt239.2.nts]

"rt239
1 35 3 0 dim=3
1.58604378951581  1.57694255604909  2.55422947730723
-1.68990621048419  6.32911255604909  -1.41882952269277
-3.41882621048419  3.99110255604909  -3.29870052269277
-1.50008621048419  0.689032556049087  -0.90499052269277
-1.25396621048419  1.79415255604909  -0.372530522692771
-0.112556210484194  3.09336255604909  -1.74329552269277
1.88863378951581  0.0763825560490864  -3.29831052269277
0.549223789515807  -3.20737744395091  -1.72245252269277
-1.70356621048419  -0.534722443950914  -0.0437705226927704
-1.22955621048419  0.0912925560490864  -3.07406052269277
2.89836378951581  -0.547518443950914  -2.33685752269277
1.58728378951581  -0.164227443950914  2.65703947730723
0.900563789515806  -2.34081744395091  2.21150947730723
-0.258096210484194  -1.55340344395091  1.79183947730723
-2.38889621048419  -6.60569744395091  3.72981947730723
1.20392378951581  1.44676255604909  -2.91741052269277
0.196653789515807  -2.31468744395091  -1.72690452269277
-0.116846210484194  -2.06776744395091  0.53656947730723
3.54038378951581  -0.240817443950914  0.53315947730723
1.01192378951581  2.38363255604909  2.00864947730723
-0.678216210484194  -3.17445744395091  2.69490947730723
2.75854378951581  -0.712866443950914  -1.68346852269277
1.26980378951581  -0.897900443950914  -2.71219552269277
-0.170106210484194  2.57469255604909  -1.77005452269277
-0.968616210484194  -0.206867443950914  -2.32631752269277
-1.15903621048419  1.42175255604909  -0.93519052269277
-2.10936621048419  -5.26103744395091  3.97964947730723
-1.32531621048419  5.73679255604909  -0.99039052269277
-1.43983621048419  -0.496605443950914  0.222189477307229
1.15631378951581  0.346892556049086  1.62129947730723
-2.49482621048419  2.67115255604909  -2.45456452269277
0.243223789515807  -1.20193844395091  2.31442947730723
-0.0721862104841934  4.55311255604909  0.901889477307229
2.50530378951581  -0.578844443950914  1.87257947730723
-2.70272621048419  4.94908255604909  -2.67955952269277
