# Supplementary material for: Intraspecific variation and symmetry of the inner-ear labyrinth in a population of wild turkeys: implications for paleontological reconstructions
Source: PeerJ. 2019 Jul 23;7:e7355. doi: 10.7717/peerj.7355 (PMC6659666; doi:10.7717/peerj.7355)
Supplement: Supplemental Information 3 — Each labyrinth is represented by two replicates plus an average set of landmarks, for a total of three 35-landmark sets per labyrinth and six 35-landmark sets per specimen. [file peerj-07-7355-s003.zip › rt239.mean.nts]

"rt239
1 35 3 0 dim=3
1.61965878951581 1.62668755604909 2.51976447730723
-1.63250621048419 6.33639755604909 -1.38523852269277
-3.41882621048419 3.99110255604909 -3.29870052269277
-1.50008621048419 0.689032556049087 -0.90499052269277
-1.25396621048419 1.79415255604909 -0.372530522692771
-0.112556210484194 3.09336255604909 -1.74329552269277
1.90406878951581 0.209617556049086 -3.26733052269277
0.549223789515807 -3.20737744395091 -1.72245252269277
-1.62414621048419 -0.529353943950914 0.0405994773072298
-1.17828621048419 0.115847556049086 -3.10961052269277
2.95783878951581 -0.534988443950914 -2.28086052269277
1.58728378951581 -0.164227443950914 2.65703947730723
0.900563789515806 -2.34081744395091 2.21150947730723
-0.181046210484194 -1.57026244395091 1.91749447730723
-2.38889621048419 -6.60569744395091 3.72981947730723
1.20755378951581 1.51598755604909 -2.91660702269277
0.276768789515807 -2.31958744395091 -1.74158752269277
-0.116846210484194 -2.06776744395091 0.53656947730723
3.54038378951581 -0.240817443950914 0.53315947730723
1.01192378951581 2.38363255604909 2.00864947730723
-0.678216210484194 -3.17445744395091 2.69490947730723
2.81230378951581 -0.706383943950914 -1.64025352269277
1.31334378951581 -0.858698443950914 -2.67389502269277
-0.170106210484194 2.57469255604909 -1.77005452269277
-0.924136210484194 -0.175337443950914 -2.36769002269277
-1.20716621048419 1.42007255604909 -0.98687752269277
-2.10936621048419 -5.26103744395091 3.97964947730723
-1.31344621048419 5.73138755604909 -0.92928552269277
-1.39356621048419 -0.477692443950914 0.281674477307229
1.06365878951581 0.356307556049086 2.01955947730723
-2.43456121048419 2.65859255604909 -2.48099802269277
0.316928789515806 -1.21015894395091 2.33137447730723
-0.0721862104841934 4.55311255604909 0.901889477307229
2.50530378951581 -0.578844443950914 1.87257947730723
-2.70272621048419 4.94908255604909 -2.67955952269277
