# Supplementary material for: Intraspecific variation and symmetry of the inner-ear labyrinth in a population of wild turkeys: implications for paleontological reconstructions
Source: PeerJ. 2019 Jul 23;7:e7355. doi: 10.7717/peerj.7355 (PMC6659666; doi:10.7717/peerj.7355)
Supplement: Supplemental Information 3 — Each labyrinth is represented by two replicates plus an average set of landmarks, for a total of three 35-landmark sets per labyrinth and six 35-landmark sets per specimen. [file peerj-07-7355-s003.zip › rt239.nts]

"rt239
1 35 3 0 dim=3
1.65327378951581  1.67643255604909  2.48529947730723
-1.57510621048419  6.34368255604909  -1.35164752269277
-3.41882621048419  3.99110255604909  -3.29870052269277
-1.50008621048419  0.689032556049087  -0.90499052269277
-1.25396621048419  1.79415255604909  -0.372530522692771
-0.112556210484194  3.09336255604909  -1.74329552269277
1.91950378951581  0.342852556049086  -3.23635052269277
0.549223789515807  -3.20737744395091  -1.72245252269277
-1.54472621048419  -0.523985443950914  0.12496947730723
-1.12701621048419  0.140402556049086  -3.14516052269277
3.01731378951581  -0.522458443950914  -2.22486352269277
1.58728378951581  -0.164227443950914  2.65703947730723
0.900563789515806  -2.34081744395091  2.21150947730723
-0.103996210484193  -1.58712144395091  2.04314947730723
-2.38889621048419  -6.60569744395091  3.72981947730723
1.21118378951581  1.58521255604909  -2.91580352269277
0.356883789515806  -2.32448744395091  -1.75627052269277
-0.116846210484194  -2.06776744395091  0.53656947730723
3.54038378951581  -0.240817443950914  0.53315947730723
1.01192378951581  2.38363255604909  2.00864947730723
-0.678216210484194  -3.17445744395091  2.69490947730723
2.86606378951581  -0.699901443950914  -1.59703852269277
1.35688378951581  -0.819496443950914  -2.63559452269277
-0.170106210484194  2.57469255604909  -1.77005452269277
-0.879656210484194  -0.143807443950914  -2.40906252269277
-1.25529621048419  1.41839255604909  -1.03856452269277
-2.10936621048419  -5.26103744395091  3.97964947730723
-1.30157621048419  5.72598255604909  -0.86818052269277
-1.34729621048419  -0.458779443950914  0.341159477307229
0.971003789515807  0.365722556049086  2.41781947730723
-2.37429621048419  2.64603255604909  -2.50743152269277
0.390633789515806  -1.21837944395091  2.34831947730723
-0.0721862104841934  4.55311255604909  0.901889477307229
2.50530378951581  -0.578844443950914  1.87257947730723
-2.70272621048419  4.94908255604909  -2.67955952269277
