# Supplementary material for: Intraspecific variation and symmetry of the inner-ear labyrinth in a population of wild turkeys: implications for paleontological reconstructions
Source: PeerJ. 2019 Jul 23;7:e7355. doi: 10.7717/peerj.7355 (PMC6659666; doi:10.7717/peerj.7355)
Supplement: Supplemental Information 3 — Each labyrinth is represented by two replicates plus an average set of landmarks, for a total of three 35-landmark sets per labyrinth and six 35-landmark sets per specimen. [file peerj-07-7355-s003.zip › rt403.2.nts]

"rt403
1 35 3 0 dim=3
2.12962537414966  1.72795217804775  2.88073535251305
-1.85907462585034  6.89904217804775  -0.246254647486951
-3.67634462585034  4.97284217804775  -2.74909464748695
-1.89960462585034  0.833812178047753  -0.817344647486951
-1.53843462585034  1.78454217804775  0.180625352513049
-0.433734625850341  3.76893217804775  -1.23446464748695
2.00615537414966  0.757972178047752  -3.42268464748695
0.21858537414966  -3.10412582195225  -2.20117464748695
-1.72546462585034  -0.655927821952248  0.204915352513048
-1.04896462585034  0.0550921780477523  -3.39930464748695
4.10374537414966  0.215302178047753  -1.85023464748695
1.68892537414966  -0.698337821952247  2.31569535251305
1.03956537414966  -2.91019342195225  1.63986835251305
-0.0875546258503401  -1.98986382195225  1.51710535251305
-2.76700462585034  -7.13461782195225  2.31785535251305
1.47636537414966  2.02386217804775  -2.46746464748695
0.000145374149659769  -2.17513682195225  -2.08509464748695
-0.11738462585034  -2.22171182195225  0.0775653525130486
4.38344537414966  -0.346257821952248  0.622874352513049
1.40614537414966  2.39981217804775  2.78438535251305
-0.36188462585034  -3.92278782195225  2.02299135251305
3.90624537414966  -0.160867821952248  -1.34556464748695
1.61505537414966  -0.427857821952247  -2.85006464748695
-0.34713462585034  3.19930217804775  -1.29879464748695
-0.87834462585034  -0.355297821952248  -2.54113464748695
-1.50318462585034  1.55560217804775  -0.642494647486952
-2.35895462585034  -5.91472782195225  2.77156535251305
-1.31796462585034  6.37834217804775  -0.00248464748695155
-0.79799462585034  -0.599627821952247  -0.229294647486951
0.887775374149659  -0.160027821952247  2.01559535251305
-2.72334462585034  3.03898217804775  -2.39504464748695
0.48494537414966  -1.76166782195225  1.92693035251305
-0.0261646258503398  4.80361217804775  1.89541335251305
2.82068537414966  -0.626157821952248  1.52766435251305
-3.02070462585034  5.65467217804775  -1.80396464748695
