# Supplementary material for: Intraspecific variation and symmetry of the inner-ear labyrinth in a population of wild turkeys: implications for paleontological reconstructions
Source: PeerJ. 2019 Jul 23;7:e7355. doi: 10.7717/peerj.7355 (PMC6659666; doi:10.7717/peerj.7355)
Supplement: Supplemental Information 3 — Each labyrinth is represented by two replicates plus an average set of landmarks, for a total of three 35-landmark sets per labyrinth and six 35-landmark sets per specimen. [file peerj-07-7355-s003.zip › rt403.mean.nts]

"rt403
1 35 3 0 dim=3
2.12962537414966 1.72795217804775 2.88073535251305
-1.85907462585034 6.89904217804775 -0.246254647486951
-3.66191962585034 4.80444217804775 -2.78205464748695
-1.90505962585034 0.821102178047753 -0.752029647486951
-1.53843462585034 1.78454217804775 0.180625352513049
-0.433734625850341 3.76893217804775 -1.23446464748695
1.99059537414966 0.914827178047751 -3.38574464748695
0.20833537414966 -3.09302382195225 -2.27562964748695
-1.85091962585034 -0.663207821952248 0.048410352513048
-1.16642462585034 0.0485921780477524 -3.31532964748695
4.03254537414966 0.268687178047753 -1.92835964748695
1.61625037414966 -0.697127821952248 2.29889035251305
1.00460037414966 -2.95536612195225 1.58809635251305
-0.0413096258503402 -2.00360482195225 1.58653085251305
-2.76700462585034 -7.13461782195225 2.31785535251305
1.42729537414966 2.07666717804775 -2.43639964748695
0.000145374149659769 -2.17513682195225 -2.08509464748695
-0.11738462585034 -2.22171182195225 0.0775653525130486
4.32339537414966 -0.347997821952248 0.554655352513049
1.43856537414966 2.47440217804775 2.79708535251305
-0.36188462585034 -3.92278782195225 2.02299135251305
3.76588537414966 -0.154987821952248 -1.43406464748695
1.53686037414966 -0.433562821952247 -2.82310464748695
-0.34713462585034 3.19930217804775 -1.29879464748695
-0.99589962585034 -0.402907821952248 -2.57090964748695
-1.63856462585034 1.59404717804775 -0.535474647486952
-2.35895462585034 -5.91472782195225 2.77156535251305
-1.31796462585034 6.37834217804775 -0.00248464748695155
-0.79799462585034 -0.599627821952247 -0.229294647486951
0.887775374149659 -0.160027821952247 2.01559535251305
-2.69598462585034 2.96452717804775 -2.37412464748695
0.48494537414966 -1.76166782195225 1.92693035251305
-0.0261646258503398 4.80361217804775 1.89541335251305
2.77920037414966 -0.689872821952248 1.52625035251305
-3.03942962585034 5.59714717804775 -1.85352464748695
