# Supplementary material for: Intraspecific variation and symmetry of the inner-ear labyrinth in a population of wild turkeys: implications for paleontological reconstructions
Source: PeerJ. 2019 Jul 23;7:e7355. doi: 10.7717/peerj.7355 (PMC6659666; doi:10.7717/peerj.7355)
Supplement: Supplemental Information 3 — Each labyrinth is represented by two replicates plus an average set of landmarks, for a total of three 35-landmark sets per labyrinth and six 35-landmark sets per specimen. [file peerj-07-7355-s003.zip › rt403.nts]

"rt403
1 35 3 0 dim=3
2.12962537414966  1.72795217804775  2.88073535251305
-1.85907462585034  6.89904217804775  -0.246254647486951
-3.64749462585034  4.63604217804775  -2.81501464748695
-1.91051462585034  0.808392178047753  -0.686714647486951
-1.53843462585034  1.78454217804775  0.180625352513049
-0.433734625850341  3.76893217804775  -1.23446464748695
1.97503537414966  1.07168217804775  -3.34880464748695
0.19808537414966  -3.08192182195225  -2.35008464748695
-1.97637462585034  -0.670487821952248  -0.108094647486952
-1.28388462585034  0.0420921780477524  -3.23135464748695
3.96134537414966  0.322072178047753  -2.00648464748695
1.54357537414966  -0.695917821952248  2.28208535251305
0.96963537414966  -3.00053882195225  1.53632435251305
0.00493537414965962  -2.01734582195225  1.65595635251305
-2.76700462585034  -7.13461782195225  2.31785535251305
1.37822537414966  2.12947217804775  -2.40533464748695
0.000145374149659769  -2.17513682195225  -2.08509464748695
-0.11738462585034  -2.22171182195225  0.0775653525130486
4.26334537414966  -0.349737821952248  0.486436352513049
1.47098537414966  2.54899217804775  2.80978535251305
-0.36188462585034  -3.92278782195225  2.02299135251305
3.62552537414966  -0.149107821952247  -1.52256464748695
1.45866537414966  -0.439267821952248  -2.79614464748695
-0.34713462585034  3.19930217804775  -1.29879464748695
-1.11345462585034  -0.450517821952248  -2.60068464748695
-1.77394462585034  1.63249217804775  -0.428454647486952
-2.35895462585034  -5.91472782195225  2.77156535251305
-1.31796462585034  6.37834217804775  -0.00248464748695155
-0.79799462585034  -0.599627821952247  -0.229294647486951
0.887775374149659  -0.160027821952247  2.01559535251305
-2.66862462585034  2.89007217804775  -2.35320464748695
0.48494537414966  -1.76166782195225  1.92693035251305
-0.0261646258503398  4.80361217804775  1.89541335251305
2.73771537414966  -0.753587821952247  1.52483635251305
-3.05815462585034  5.53962217804775  -1.90308464748695
