# Supplementary material for: Intraspecific variation and symmetry of the inner-ear labyrinth in a population of wild turkeys: implications for paleontological reconstructions
Source: PeerJ. 2019 Jul 23;7:e7355. doi: 10.7717/peerj.7355 (PMC6659666; doi:10.7717/peerj.7355)
Supplement: Supplemental Information 3 — Each labyrinth is represented by two replicates plus an average set of landmarks, for a total of three 35-landmark sets per labyrinth and six 35-landmark sets per specimen. [file peerj-07-7355-s003.zip › rt406.2.nts]

"rt406
1 35 3 0 dim=3
-1.56430159466667  2.3640105266928  -1.97098051941067
1.73956840533333  6.7127805266928  1.25062548058933
3.40211840533333  4.1449705266928  3.01581948058933
1.71455840533333  1.1114605266928  1.21017648058933
1.24302840533333  1.9171905266928  0.536715280589333
0.0768984053333335  3.0718905266928  1.93748948058933
-1.66395159466667  0.4665545266928  3.55295948058933
-0.462291594666667  -2.7669194733072  1.92202948058933
1.61750840533333  -0.4721464733072  0.168675480589333
1.14840840533333  -0.0435154733072  3.19923948058933
-3.62543159466667  0.1441145266928  2.10219948058933
-1.46281159466667  0.00608252669279996  -2.10796051941067
-0.973361594666666  -2.0400894733072  -1.98652051941067
0.110678405333334  -1.1788964733072  -1.56158051941067
2.70261840533333  -6.3402894733072  -3.47474051941067
-1.23980159466667  1.6725505266928  3.06671948058933
-0.255921594666666  -2.0296294733072  1.81339948058933
0.00985840533333308  -1.7290694733072  -0.269629519410667
-3.81763159466667  0.1191215266928  -0.348444519410667
-1.10352159466667  3.0304205266928  -1.47343051941067
0.542198405333334  -2.9596394733072  -2.45529051941067
-3.37133159466667  -0.0954904733072  1.59729548058933
-1.26157159466667  -0.4483604733072  2.91053948058933
0.0434984053333332  2.5866105266928  1.99355948058933
0.930058405333333  -0.1531694733072  2.52529948058933
1.33018840533333  1.7187705266928  1.21206448058933
2.27723840533333  -4.9198794733072  -3.65523051941067
1.37239840533333  6.2810205266928  0.851097480589333
0.718538405333333  -0.1757304733072  0.578533280589333
-0.712841594666667  0.9327905266928  -1.07667051941067
2.49944840533333  2.5953005266928  2.61518948058933
-0.313901594666667  -0.8988884733072  -1.94630051941067
0.0353184053333329  5.0186505266928  -0.699400519410667
-2.40766159466667  0.0256215266928  -1.32086051941067
2.86598840533333  5.1817005266928  2.59453948058933
