# Supplementary material for: Intraspecific variation and symmetry of the inner-ear labyrinth in a population of wild turkeys: implications for paleontological reconstructions
Source: PeerJ. 2019 Jul 23;7:e7355. doi: 10.7717/peerj.7355 (PMC6659666; doi:10.7717/peerj.7355)
Supplement: Supplemental Information 3 — Each labyrinth is represented by two replicates plus an average set of landmarks, for a total of three 35-landmark sets per labyrinth and six 35-landmark sets per specimen. [file peerj-07-7355-s003.zip › rt406.mean.nts]

"rt406
1 35 3 0 dim=3
-1.55415659466667 2.2906405266928 -1.99681551941067
1.75665840533333 6.7070855266928 1.30730348058933
3.40211840533333 4.1449705266928 3.01581948058933
1.71455840533333 1.1114605266928 1.21017648058933
1.25942340533333 1.9596905266928 0.590997180589333
0.0383084053333334 3.0695105266928 1.98998948058933
-1.62479659466667 0.6736625266928 3.53661448058933
-0.431116594666667 -2.7719144733072 1.84268448058933
1.64370340533333 -0.4272713733072 0.221961480589333
1.14840840533333 -0.0435154733072 3.19923948058933
-3.41993159466667 0.0997015266928 2.35213948058933
-1.43014659466667 0.0760985266928 -2.10674051941067
-0.950136594666666 -2.1015394733072 -1.95361051941067
0.110678405333334 -1.1788964733072 -1.56158051941067
2.66591840533333 -6.3705244733072 -3.43639551941067
-1.23333159466667 1.7707005266928 3.09960448058933
-0.182126594666666 -2.0083894733072 1.79355948058933
0.036993405333333 -1.7133994733072 -0.292766019410667
-3.72783159466667 0.1619695266928 -0.171994519410667
-1.12748159466667 2.9830955266928 -1.48689051941067
0.486393405333333 -2.9859494733072 -2.42919551941067
-3.19094159466667 -0.0801044733072 1.75979248058933
-1.20423159466667 -0.4083327233072 2.91818448058933
0.0879734053333336 2.6170705266928 2.02879948058933
0.930058405333333 -0.1531694733072 2.52529948058933
1.33018840533333 1.7187705266928 1.21206448058933
2.27723840533333 -4.9198794733072 -3.65523051941067
1.42075840533333 6.2812105266928 0.876129980589333
0.748708405333333 -0.1258214733072 0.607211980589333
-0.663131594666666 0.9878905266928 -1.06190551941067
2.49944840533333 2.5953005266928 2.61518948058933
-0.313901594666667 -0.8988884733072 -1.94630051941067
0.0353184053333329 5.0186505266928 -0.699400519410667
-2.39565659466667 0.0795905266928 -1.25456551941067
2.86598840533333 5.1817005266928 2.59453948058933
