# Supplementary material for: Intraspecific variation and symmetry of the inner-ear labyrinth in a population of wild turkeys: implications for paleontological reconstructions
Source: PeerJ. 2019 Jul 23;7:e7355. doi: 10.7717/peerj.7355 (PMC6659666; doi:10.7717/peerj.7355)
Supplement: Supplemental Information 3 — Each labyrinth is represented by two replicates plus an average set of landmarks, for a total of three 35-landmark sets per labyrinth and six 35-landmark sets per specimen. [file peerj-07-7355-s003.zip › rt406.nts]

"rt406
1 35 3 0 dim=3
-1.54401159466667  2.2172705266928  -2.02265051941067
1.77374840533333  6.7013905266928  1.36398148058933
3.40211840533333  4.1449705266928  3.01581948058933
1.71455840533333  1.1114605266928  1.21017648058933
1.27581840533333  2.0021905266928  0.645279080589333
-0.000281594666666741  3.0671305266928  2.04248948058933
-1.58564159466667  0.8807705266928  3.52026948058933
-0.399941594666667  -2.7769094733072  1.76333948058933
1.66989840533333  -0.3823962733072  0.275247480589333
1.14840840533333  -0.0435154733072  3.19923948058933
-3.21443159466667  0.0552885266928  2.60207948058933
-1.39748159466667  0.1461145266928  -2.10552051941067
-0.926911594666667  -2.1629894733072  -1.92070051941067
0.110678405333334  -1.1788964733072  -1.56158051941067
2.62921840533333  -6.4007594733072  -3.39805051941067
-1.22686159466667  1.8688505266928  3.13248948058933
-0.108331594666666  -1.9871494733072  1.77371948058933
0.0641284053333329  -1.6977294733072  -0.315902519410667
-3.63803159466667  0.2048175266928  0.00445548058933331
-1.15144159466667  2.9357705266928  -1.50035051941067
0.430588405333333  -3.0122594733072  -2.40310051941067
-3.01055159466667  -0.0647184733072  1.92228948058933
-1.14689159466667  -0.3683049733072  2.92582948058933
0.132448405333334  2.6475305266928  2.06403948058933
0.930058405333333  -0.1531694733072  2.52529948058933
1.33018840533333  1.7187705266928  1.21206448058933
2.27723840533333  -4.9198794733072  -3.65523051941067
1.46911840533333  6.2814005266928  0.901162480589333
0.778878405333333  -0.0759124733072  0.635890680589333
-0.613421594666666  1.0429905266928  -1.04714051941067
2.49944840533333  2.5953005266928  2.61518948058933
-0.313901594666667  -0.8988884733072  -1.94630051941067
0.0353184053333329  5.0186505266928  -0.699400519410667
-2.38365159466667  0.1335595266928  -1.18827051941067
2.86598840533333  5.1817005266928  2.59453948058933
