# Supplementary material for: Intraspecific variation and symmetry of the inner-ear labyrinth in a population of wild turkeys: implications for paleontological reconstructions
Source: PeerJ. 2019 Jul 23;7:e7355. doi: 10.7717/peerj.7355 (PMC6659666; doi:10.7717/peerj.7355)
Supplement: Supplemental Information 3 — Each labyrinth is represented by two replicates plus an average set of landmarks, for a total of three 35-landmark sets per labyrinth and six 35-landmark sets per specimen. [file peerj-07-7355-s003.zip › rt407.2.nts]

"rt407
1 35 3 0 dim=3
-1.678123836  2.0438221480828  -2.69912483636027
1.819216164  6.8283121480828  0.904966963639733
3.418766164  3.9631721480828  3.27733516363973
1.860536164  1.2503521480828  1.02948626363973
1.464706164  2.2447421480828  0.487797163639733
0.379946164  3.6774121480828  2.15323516363973
-1.786073836  0.9333721480828  3.87806516363973
-0.410843836  -2.8308478519172  1.98538716363973
1.735806164  -0.2585908519172  0.373447163639733
1.094466164  -0.1170668519172  3.30330516363973
-3.764053836  -0.1695588519172  2.51036516363973
-1.491513836  -0.00164385191719995  -2.44822483636027
-0.548673836  -2.0754978519172  -1.96583483636027
0.463826164  -1.4465688519172  -1.39507483636027
2.659756164  -6.3774878519172  -2.86556483636027
-1.170353836  2.0285921480828  3.31626516363973
-0.232493836  -1.9163178519172  1.99547316363973
0.248046164  -1.7902878519172  -0.241944836360267
-4.020653836  0.0583631480828  -0.403464836360267
-0.980853836  2.8041321480828  -1.98111483636027
0.870526164  -2.9822478519172  -2.30465483636027
-3.434453836  -0.2920228519172  1.85215916363973
-1.502103836  -0.3947498519172  2.98887516363973
0.318406164  3.1320821480828  2.08556516363973
0.877896164  -0.0998778519172  2.50198516363973
1.590266164  1.9236621480828  1.14388016363973
2.462046164  -4.9700778519172  -2.95268483636027
1.552696164  6.2532421480828  0.590780163639733
1.601936164  0.1023651480828  0.454512163639733
-0.749603836  0.9290121480828  -1.44566483636027
2.683236164  2.6107321480828  2.79639516363973
-0.127643836  -1.0906908519172  -2.02350483636027
0.256596164  5.0518821480828  -1.20176483636027
-2.550243836  -0.2221138519172  -1.74454483636027
2.911976164  5.2316721480828  2.63239516363973
