# Supplementary material for: Intraspecific variation and symmetry of the inner-ear labyrinth in a population of wild turkeys: implications for paleontological reconstructions
Source: PeerJ. 2019 Jul 23;7:e7355. doi: 10.7717/peerj.7355 (PMC6659666; doi:10.7717/peerj.7355)
Supplement: Supplemental Information 3 — Each labyrinth is represented by two replicates plus an average set of landmarks, for a total of three 35-landmark sets per labyrinth and six 35-landmark sets per specimen. [file peerj-07-7355-s003.zip › rt407.mean.nts]

"rt407
1 35 3 0 dim=3
-1.628353836 2.0083221480828 -2.74577483636027
1.828746164 6.8144571480828 1.02801006363973
3.409751164 3.8223071480828 3.26764516363973
1.991346164 1.3483171480828 1.16336871363973
1.464706164 2.2447421480828 0.487797163639733
0.379946164 3.6774121480828 2.15323516363973
-1.741128836 0.9801421480828 3.90426516363973
-0.410843836 -2.8308478519172 1.98538716363973
1.735806164 -0.2585908519172 0.373447163639733
1.054086164 -0.0575138519172 3.33701016363973
-3.602003836 -0.1655988519172 2.70371016363973
-1.491513836 -0.00164385191719995 -2.44822483636027
-0.516038836 -2.1439228519172 -1.98440983636027
0.463826164 -1.4465688519172 -1.39507483636027
2.616536164 -6.4000978519172 -2.91688983636027
-1.188693836 2.1017821480828 3.33990016363973
-0.232493836 -1.9163178519172 1.99547316363973
0.248046164 -1.7902878519172 -0.241944836360267
-3.981753836 0.1003586480828 -0.349544836360267
-0.930618836 2.8345621480828 -2.11139983636027
0.870526164 -2.9822478519172 -2.30465483636027
-3.268303836 -0.2429743519172 2.01449216363973
-1.333678836 -0.4402843519172 3.20518016363973
0.318406164 3.1320821480828 2.08556516363973
0.869341164 -0.0001053519172 2.57704516363973
1.636636164 1.9748471480828 1.13296066363973
2.366676164 -5.0295778519172 -3.15591483636027
1.521221164 6.2787671480828 0.692129663639733
1.562086164 0.1686936480828 0.460216163639733
-0.714113836 0.8607971480828 -1.42037483636027
2.676416164 2.5408571480828 2.76115516363973
-0.127643836 -1.0906908519172 -2.02350483636027
0.280081164 5.0379421480828 -1.13138983636027
-2.524583836 -0.2587708519172 -1.67058983636027
2.960331164 5.1096171480828 2.64155016363973
