# Supplementary material for: Intraspecific variation and symmetry of the inner-ear labyrinth in a population of wild turkeys: implications for paleontological reconstructions
Source: PeerJ. 2019 Jul 23;7:e7355. doi: 10.7717/peerj.7355 (PMC6659666; doi:10.7717/peerj.7355)
Supplement: Supplemental Information 3 — Each labyrinth is represented by two replicates plus an average set of landmarks, for a total of three 35-landmark sets per labyrinth and six 35-landmark sets per specimen. [file peerj-07-7355-s003.zip › rt407.nts]

"rt407
1 35 3 0 dim=3
-1.578583836  1.9728221480828  -2.79242483636027
1.838276164  6.8006021480828  1.15105316363973
3.400736164  3.6814421480828  3.25795516363973
2.122156164  1.4462821480828  1.29725116363973
1.464706164  2.2447421480828  0.487797163639733
0.379946164  3.6774121480828  2.15323516363973
-1.696183836  1.0269121480828  3.93046516363973
-0.410843836  -2.8308478519172  1.98538716363973
1.735806164  -0.2585908519172  0.373447163639733
1.013706164  0.00203914808280004  3.37071516363973
-3.439953836  -0.1616388519172  2.89705516363973
-1.491513836  -0.00164385191719995  -2.44822483636027
-0.483403836  -2.2123478519172  -2.00298483636027
0.463826164  -1.4465688519172  -1.39507483636027
2.573316164  -6.4227078519172  -2.96821483636027
-1.207033836  2.1749721480828  3.36353516363973
-0.232493836  -1.9163178519172  1.99547316363973
0.248046164  -1.7902878519172  -0.241944836360267
-3.942853836  0.1423541480828  -0.295624836360267
-0.880383836  2.8649921480828  -2.24168483636027
0.870526164  -2.9822478519172  -2.30465483636027
-3.102153836  -0.1939258519172  2.17682516363973
-1.165253836  -0.4858188519172  3.42148516363973
0.318406164  3.1320821480828  2.08556516363973
0.860786164  0.0996671480828  2.65210516363973
1.683006164  2.0260321480828  1.12204116363973
2.271306164  -5.0890778519172  -3.35914483636027
1.489746164  6.3042921480828  0.793479163639733
1.522236164  0.2350221480828  0.465920163639733
-0.678623836  0.7925821480828  -1.39508483636027
2.669596164  2.4709821480828  2.72591516363973
-0.127643836  -1.0906908519172  -2.02350483636027
0.303566164  5.0240021480828  -1.06101483636027
-2.498923836  -0.2954278519172  -1.59663483636027
3.008686164  4.9875621480828  2.65070516363973
