# Supplementary material for: Intraspecific variation and symmetry of the inner-ear labyrinth in a population of wild turkeys: implications for paleontological reconstructions
Source: PeerJ. 2019 Jul 23;7:e7355. doi: 10.7717/peerj.7355 (PMC6659666; doi:10.7717/peerj.7355)
Supplement: Supplemental Information 3 — Each labyrinth is represented by two replicates plus an average set of landmarks, for a total of three 35-landmark sets per labyrinth and six 35-landmark sets per specimen. [file peerj-07-7355-s003.zip › rt408.2.nts]

"rt408
1 35 3 0 dim=3
-1.56915157733333  1.81251986650493  -2.48439822167133
1.92524842266667  6.58160986650493  0.800486778328667
3.42577842266667  4.70255986650493  2.62690177832867
1.83915842266667  1.28737986650493  0.984774778328667
1.43872842266667  2.34035986650493  0.398007778328667
0.292418422666667  3.59741986650493  1.47332177832867
-1.60511157733333  1.14940986650493  3.22607177832867
-0.670361577333334  -2.47789013349507  2.11482177832867
1.63575842266667  -0.305429133495067  0.247147778328667
1.20307842266667  0.329132866504933  2.93659177832867
-3.47666157733333  0.267976866504933  2.15557177832867
-1.50296157733333  -0.542641533495067  -2.16237822167133
-0.852231577333334  -2.40215013349507  -1.88335822167133
0.291328422666666  -1.66474013349507  -1.24596822167133
2.41901842266667  -6.58579013349507  -2.51593822167133
-1.01756157733333  2.33153986650493  2.85535177832867
-0.439321577333333  -1.68248013349507  1.97545177832867
0.0121884226666664  -1.81603013349507  -0.118108221671333
-3.82404157733333  -0.0862741334950667  -0.417864221671333
-0.868521577333333  2.59869986650493  -2.16352822167133
0.685128422666667  -3.31702013349507  -1.98389822167133
-3.34672157733333  -0.111746133495067  1.62141177832867
-1.01907157733333  -0.141273133495067  3.07657177832867
0.135438422666667  3.13729986650493  1.38932177832867
0.920618422666666  0.129021866504933  2.26623177832867
1.68855842266667  2.13919986650493  0.809571778328667
2.08179842266667  -5.33507013349507  -2.93299822167133
1.44216842266667  5.91798986650493  0.488751778328667
0.831908422666667  0.0283608665049333  0.537896778328667
-0.730611577333334  0.556429866504933  -1.22543822167133
2.58027842266667  3.08303986650493  2.21745177832867
-0.286641577333333  -1.33911813349507  -1.82726822167133
0.359048422666667  4.69847986650493  -1.14728822167133
-2.57680157733333  -0.497533133495067  -1.44617822167133
2.74234842266667  5.36974986650493  2.12806177832867
