# Supplementary material for: Intraspecific variation and symmetry of the inner-ear labyrinth in a population of wild turkeys: implications for paleontological reconstructions
Source: PeerJ. 2019 Jul 23;7:e7355. doi: 10.7717/peerj.7355 (PMC6659666; doi:10.7717/peerj.7355)
Supplement: Supplemental Information 3 — Each labyrinth is represented by two replicates plus an average set of landmarks, for a total of three 35-landmark sets per labyrinth and six 35-landmark sets per specimen. [file peerj-07-7355-s003.zip › rt408.mean.nts]

"rt408
1 35 3 0 dim=3
-1.56915157733333 1.81251986650493 -2.48439822167133
1.92524842266667 6.58160986650493 0.800486778328667
3.42577842266667 4.70255986650493 2.62690177832867
1.74115842266667 1.21884986650493 0.891684778328667
1.43872842266667 2.34035986650493 0.398007778328667
0.351318422666667 3.60224986650493 1.44612177832867
-1.63157157733333 1.08329486650493 3.22121677832867
-0.606101577333334 -2.48887513349507 2.09928177832867
1.63575842266667 -0.305429133495067 0.247147778328667
1.24908342266667 0.284547366504933 2.89763177832867
-3.38906157733333 0.250477866504933 2.24564677832867
-1.50296157733333 -0.542641533495067 -2.16237822167133
-0.850706577333334 -2.46368013349507 -1.85143322167133
0.261488422666666 -1.55239163349507 -1.33398822167133
2.34832342266667 -6.62842513349507 -2.49675822167133
-1.01479657733333 2.25927486650493 2.87002177832867
-0.339601577333333 -1.71743013349507 1.98171677832867
0.0420634226666665 -1.77154513349507 -0.137602721671333
-3.77494157733333 -0.0655116334950667 -0.361309721671333
-0.868521577333333 2.59869986650493 -2.16352822167133
0.663658422666666 -3.37431513349507 -1.98309322167133
-3.19972657733333 -0.122123133495067 1.67879177832867
-1.03806657733333 -0.258467633495067 2.87528677832867
0.175033422666667 3.17197486650493 1.33938677832867
0.957508422666667 0.0792138665049331 2.22675177832867
1.49681342266667 2.04993986650493 0.892886778328667
2.00905342266667 -5.37094013349507 -2.98377822167133
1.56382842266667 5.92334486650493 0.427412278328667
0.831908422666667 0.0283608665049333 0.537896778328667
-0.721311577333334 0.639889866504933 -1.22606822167133
2.61971342266667 3.05426986650493 2.16842177832867
-0.286641577333333 -1.33911813349507 -1.82726822167133
0.359048422666667 4.69847986650493 -1.14728822167133
-2.53267157733333 -0.570623733495067 -1.43396822167133
2.74234842266667 5.36974986650493 2.12806177832867
