# Supplementary material for: Intraspecific variation and symmetry of the inner-ear labyrinth in a population of wild turkeys: implications for paleontological reconstructions
Source: PeerJ. 2019 Jul 23;7:e7355. doi: 10.7717/peerj.7355 (PMC6659666; doi:10.7717/peerj.7355)
Supplement: Supplemental Information 3 — Each labyrinth is represented by two replicates plus an average set of landmarks, for a total of three 35-landmark sets per labyrinth and six 35-landmark sets per specimen. [file peerj-07-7355-s003.zip › rt408.nts]

"rt408
1 35 3 0 dim=3
-1.56915157733333  1.81251986650493  -2.48439822167133
1.92524842266667  6.58160986650493  0.800486778328667
3.42577842266667  4.70255986650493  2.62690177832867
1.64315842266667  1.15031986650493  0.798594778328667
1.43872842266667  2.34035986650493  0.398007778328667
0.410218422666667  3.60707986650493  1.41892177832867
-1.65803157733333  1.01717986650493  3.21636177832867
-0.541841577333334  -2.49986013349507  2.08374177832867
1.63575842266667  -0.305429133495067  0.247147778328667
1.29508842266667  0.239961866504933  2.85867177832867
-3.30146157733333  0.232978866504933  2.33572177832867
-1.50296157733333  -0.542641533495067  -2.16237822167133
-0.849181577333334  -2.52521013349507  -1.81950822167133
0.231648422666667  -1.44004313349507  -1.42200822167133
2.27762842266667  -6.67106013349507  -2.47757822167133
-1.01203157733333  2.18700986650493  2.88469177832867
-0.239881577333333  -1.75238013349507  1.98798177832867
0.0719384226666666  -1.72706013349507  -0.157097221671333
-3.72584157733333  -0.0447491334950667  -0.304755221671333
-0.868521577333333  2.59869986650493  -2.16352822167133
0.642188422666666  -3.43161013349507  -1.98228822167133
-3.05273157733333  -0.132500133495067  1.73617177832867
-1.05706157733333  -0.375662133495067  2.67400177832867
0.214628422666667  3.20664986650493  1.28945177832867
0.994398422666667  0.0294058665049333  2.18727177832867
1.30506842266667  1.96067986650493  0.976201778328667
1.93630842266667  -5.40681013349507  -3.03455822167133
1.68548842266667  5.92869986650493  0.366072778328667
0.831908422666667  0.0283608665049333  0.537896778328667
-0.712011577333333  0.723349866504933  -1.22669822167133
2.65914842266667  3.02549986650493  2.11939177832867
-0.286641577333333  -1.33911813349507  -1.82726822167133
0.359048422666667  4.69847986650493  -1.14728822167133
-2.48854157733333  -0.643714333495067  -1.42175822167133
2.74234842266667  5.36974986650493  2.12806177832867
