# Supplementary material for: Intraspecific variation and symmetry of the inner-ear labyrinth in a population of wild turkeys: implications for paleontological reconstructions
Source: PeerJ. 2019 Jul 23;7:e7355. doi: 10.7717/peerj.7355 (PMC6659666; doi:10.7717/peerj.7355)
Supplement: Supplemental Information 3 — Each labyrinth is represented by two replicates plus an average set of landmarks, for a total of three 35-landmark sets per labyrinth and six 35-landmark sets per specimen. [file peerj-07-7355-s003.zip › rt410.2.nts]

"rt410
1 35 3 0 dim=3
-1.68914697866667  2.613366143128  -2.45767390246093
1.98706302133333  6.747716143128  1.92444609753907
3.44752302133333  4.689426143128  3.59763609753907
1.62177302133333  1.402046143128  1.47375609753907
1.28393302133333  2.487136143128  0.845596097539067
0.296313021333333  3.514546143128  2.22590609753907
-1.83410697866667  1.225236143128  3.65340609753907
-0.455596978666666  -2.676683856872  2.05870609753907
1.64014302133333  -0.104261856872  0.207969097539067
0.733573021333334  0.085624143128  3.44245609753907
-3.70922697866667  0.083725143128  1.87171609753907
-1.65134697866667  0.184604143128  -2.17915390246093
-0.851216978666666  -2.138983856872  -1.96164390246093
0.155173021333333  -1.194145856872  -1.63722390246093
2.59400302133333  -6.463853856872  -3.05808390246093
-1.31415697866667  2.337276143128  3.17142609753907
-0.317986978666667  -1.852933856872  1.93279609753907
0.0498230213333337  -1.588213856872  -0.283838902460933
-3.90712697866667  0.140899143128  -0.656950902460933
-1.05318697866667  3.257076143128  -1.71973390246093
0.584793021333333  -3.017813856872  -2.38908390246093
-3.44036697866667  -0.166007856872  1.33572609753907
-1.42198697866667  -0.162194856872  2.66617609753907
0.205133021333334  3.076626143128  2.15563609753907
0.559343021333333  0.010954143128  2.71035609753907
1.36561302133333  2.107626143128  1.56119609753907
2.25987302133333  -5.014083856872  -3.43409390246093
1.57326302133333  6.235636143128  1.47314609753907
0.758813021333334  0.168865143128  0.609114097539067
-0.857706978666667  1.243586143128  -1.20344390246093
2.42301302133333  2.965816143128  3.14748609753907
-0.366556978666666  -0.879306856872  -2.08084390246093
0.341083021333333  5.173316143128  -0.496153902460933
-2.61630697866667  -0.020975856872  -1.50230390246093
2.82468302133333  5.559526143128  3.17155609753907
