# Supplementary material for: Intraspecific variation and symmetry of the inner-ear labyrinth in a population of wild turkeys: implications for paleontological reconstructions
Source: PeerJ. 2019 Jul 23;7:e7355. doi: 10.7717/peerj.7355 (PMC6659666; doi:10.7717/peerj.7355)
Supplement: Supplemental Information 3 — Each labyrinth is represented by two replicates plus an average set of landmarks, for a total of three 35-landmark sets per labyrinth and six 35-landmark sets per specimen. [file peerj-07-7355-s003.zip › rt410.mean.nts]

"rt410
1 35 3 0 dim=3
-1.68914697866667 2.613366143128 -2.45767390246093
1.92301302133333 6.755106143128 1.90743109753907
3.44752302133333 4.689426143128 3.59763609753907
1.62177302133333 1.402046143128 1.47375609753907
1.30459302133333 2.424841143128 0.815415097539067
0.230703021333333 3.513211143128 2.23211109753907
-1.83410697866667 1.225236143128 3.65340609753907
-0.455596978666666 -2.676683856872 2.05870609753907
1.66948802133333 -0.076080856872 0.263033597539067
0.733573021333334 0.085624143128 3.44245609753907
-3.67162697866667 0.123060643128 1.92588109753907
-1.65134697866667 0.184604143128 -2.17915390246093
-0.889586978666666 -2.086043856872 -1.91511890246093
0.155173021333333 -1.194145856872 -1.63722390246093
2.59400302133333 -6.463853856872 -3.05808390246093
-1.34694697866667 2.296236143128 3.21348109753907
-0.317986978666667 -1.852933856872 1.93279609753907
0.0498230213333337 -1.588213856872 -0.283838902460933
-3.97227697866667 0.173882143128 -0.620392402460933
-1.05318697866667 3.257076143128 -1.71973390246093
0.591138021333333 -2.967608856872 -2.36698890246093
-3.36937697866667 0.087519643128 1.38304109753907
-1.39937697866667 -0.090873356872 2.67499109753907
0.140708021333333 3.083631143128 2.17216109753907
0.559343021333333 0.010954143128 2.71035609753907
1.36561302133333 2.107626143128 1.56119609753907
2.25987302133333 -5.014083856872 -3.43409390246093
1.52440802133333 6.217691143128 1.43749609753907
0.817653021333334 0.183458643128 0.647095597539067
-0.857706978666667 1.243586143128 -1.20344390246093
2.42301302133333 2.965816143128 3.14748609753907
-0.366556978666666 -0.879306856872 -2.08084390246093
0.309498021333333 5.136006143128 -0.538885402460933
-2.61630697866667 -0.020975856872 -1.50230390246093
2.82468302133333 5.559526143128 3.17155609753907
