# Supplementary material for: Intraspecific variation and symmetry of the inner-ear labyrinth in a population of wild turkeys: implications for paleontological reconstructions
Source: PeerJ. 2019 Jul 23;7:e7355. doi: 10.7717/peerj.7355 (PMC6659666; doi:10.7717/peerj.7355)
Supplement: Supplemental Information 3 — Each labyrinth is represented by two replicates plus an average set of landmarks, for a total of three 35-landmark sets per labyrinth and six 35-landmark sets per specimen. [file peerj-07-7355-s003.zip › rt410.nts]

"rt410
1 35 3 0 dim=3
-1.68914697866667  2.613366143128  -2.45767390246093
1.85896302133333  6.762496143128  1.89041609753907
3.44752302133333  4.689426143128  3.59763609753907
1.62177302133333  1.402046143128  1.47375609753907
1.32525302133333  2.362546143128  0.785234097539067
0.165093021333333  3.511876143128  2.23831609753907
-1.83410697866667  1.225236143128  3.65340609753907
-0.455596978666666  -2.676683856872  2.05870609753907
1.69883302133333  -0.047899856872  0.318098097539067
0.733573021333334  0.085624143128  3.44245609753907
-3.63402697866667  0.162396143128  1.98004609753907
-1.65134697866667  0.184604143128  -2.17915390246093
-0.927956978666666  -2.033103856872  -1.86859390246093
0.155173021333333  -1.194145856872  -1.63722390246093
2.59400302133333  -6.463853856872  -3.05808390246093
-1.37973697866667  2.255196143128  3.25553609753907
-0.317986978666667  -1.852933856872  1.93279609753907
0.0498230213333337  -1.588213856872  -0.283838902460933
-4.03742697866667  0.206865143128  -0.583833902460933
-1.05318697866667  3.257076143128  -1.71973390246093
0.597483021333333  -2.917403856872  -2.34489390246093
-3.29838697866667  0.341047143128  1.43035609753907
-1.37676697866667  -0.019551856872  2.68380609753907
0.076283021333333  3.090636143128  2.18868609753907
0.559343021333333  0.010954143128  2.71035609753907
1.36561302133333  2.107626143128  1.56119609753907
2.25987302133333  -5.014083856872  -3.43409390246093
1.47555302133333  6.199746143128  1.40184609753907
0.876493021333334  0.198052143128  0.685077097539067
-0.857706978666667  1.243586143128  -1.20344390246093
2.42301302133333  2.965816143128  3.14748609753907
-0.366556978666666  -0.879306856872  -2.08084390246093
0.277913021333334  5.098696143128  -0.581616902460933
-2.61630697866667  -0.020975856872  -1.50230390246093
2.82468302133333  5.559526143128  3.17155609753907
