# Supplementary material for: Intraspecific variation and symmetry of the inner-ear labyrinth in a population of wild turkeys: implications for paleontological reconstructions
Source: PeerJ. 2019 Jul 23;7:e7355. doi: 10.7717/peerj.7355 (PMC6659666; doi:10.7717/peerj.7355)
Supplement: Supplemental Information 3 — Each labyrinth is represented by two replicates plus an average set of landmarks, for a total of three 35-landmark sets per labyrinth and six 35-landmark sets per specimen. [file peerj-07-7355-s003.zip › rt411.2.nts]

"rt411
1 35 3 0 dim=3
-1.54694035485592  2.47851516340915  -1.98880383250854
1.71595964514408  6.47474516340915  2.26271116749146
3.41805964514408  3.91762516340915  3.81192116749146
1.67470964514408  0.497805163409152  1.11563116749146
1.62317964514408  1.59699516340915  0.830261167491462
0.473029645144077  2.96733516340915  2.27729116749146
-1.79704035485592  -0.108294836590848  3.55937116749146
-0.572650354855923  -3.33606483659085  1.24050116749146
1.67613964514408  -0.533814836590848  0.0561011674914621
1.18286964514408  -0.685304836590849  3.06507116749146
-3.55976035485592  -0.527104836590848  2.27852116749146
-1.45687035485592  -0.0360448365908485  -2.41085883250854
-0.844700354855923  -1.99708483659085  -2.50135883250854
0.248299645144077  -1.47114783659085  -1.88744783250854
2.53292964514408  -6.26996483659085  -4.46679883250854
-1.27437035485592  1.25425516340915  3.12025116749146
-0.271570354855923  -2.46538983659085  1.40786116749146
0.151959645144077  -2.00230583659085  -0.725303832508538
-3.78096035485592  -0.125714836590848  -0.424195832508538
-0.848390354855923  3.01529516340915  -1.37792983250854
0.605939645144077  -2.90066683659085  -2.99671883250854
-3.26401035485592  -0.423934836590848  1.60836116749146
-1.19502035485592  -1.15349483659085  2.96607116749146
0.462669645144077  2.47305516340915  2.21494116749146
0.814739645144077  -0.725654836590848  2.30474116749146
1.44170964514408  1.20933516340915  1.30599116749146
2.31711964514408  -4.88699483659085  -4.37760883250854
1.48420964514408  5.99565516340915  1.73597116749146
0.708789645144077  -0.631444836590848  0.350711167491462
-0.786170354855923  0.769945163409151  -1.24918643250854
2.72099964514408  2.27281516340915  2.78663116749146
-0.188450354855923  -1.05132483659085  -2.36966883250854
0.189029645144077  5.02249516340915  -0.0287688325085379
-2.51695035485592  -0.352894836590848  -1.65837983250854
2.80584964514408  4.81501516340915  3.30179116749146
