# Supplementary material for: Intraspecific variation and symmetry of the inner-ear labyrinth in a population of wild turkeys: implications for paleontological reconstructions
Source: PeerJ. 2019 Jul 23;7:e7355. doi: 10.7717/peerj.7355 (PMC6659666; doi:10.7717/peerj.7355)
Supplement: Supplemental Information 3 — Each labyrinth is represented by two replicates plus an average set of landmarks, for a total of three 35-landmark sets per labyrinth and six 35-landmark sets per specimen. [file peerj-07-7355-s003.zip › rt411.mean.nts]

"rt411
1 35 3 0 dim=3
-1.54694035485592 2.47851516340915 -1.98880383250854
1.78039464514408 6.44207016340915 2.38096616749146
3.38624464514408 3.96893516340915 3.86060616749146
1.68737964514408 0.491865163409152 1.18396616749146
1.61888964514408 1.66053016340915 0.861216167491462
0.420804645144077 2.98216516340915 2.31678616749146
-1.79704035485592 -0.108294836590848 3.55937116749146
-0.539345354855923 -3.33064483659085 1.17759116749146
1.70125464514408 -0.488389836590848 0.107011167491462
1.18286964514408 -0.685304836590849 3.06507116749146
-3.50716035485592 -0.557384836590848 2.32325616749146
-1.45687035485592 -0.0360448365908485 -2.41085883250854
-0.879515354855923 -1.95774883659085 -2.42824883250854
0.216139645144077 -1.47706283659085 -1.95411333250854
2.45919464514408 -6.31034983659085 -4.44887883250854
-1.27437035485592 1.25425516340915 3.12025116749146
-0.271570354855923 -2.46538983659085 1.40786116749146
0.151959645144077 -2.00230583659085 -0.725303832508538
-3.71847535485592 -0.0901898365908482 -0.410426332508538
-0.848390354855923 3.01529516340915 -1.37792983250854
0.549684645144077 -2.94681583659085 -2.98600383250854
-3.21736535485592 -0.554764836590848 1.65475616749146
-1.19502035485592 -1.15349483659085 2.96607116749146
0.406159645144077 2.48040016340915 2.25163116749146
0.814739645144077 -0.725654836590848 2.30474116749146
1.47671464514408 1.27264016340915 1.33864116749146
2.27330464514408 -4.88783983659085 -4.44391383250854
1.53223464514408 5.97028516340915 1.85416616749146
0.708194645144077 -0.508339836590848 0.393631167491462
-0.786170354855923 0.769945163409151 -1.24918643250854
2.61071964514408 2.21180016340915 2.97558616749146
-0.255045354855923 -1.07770483659085 -2.39334383250854
0.205984645144077 4.99998016340915 0.030781167491462
-2.51695035485592 -0.352894836590848 -1.65837983250854
2.74650964514408 4.83735016340915 3.41853616749146
