# Supplementary material for: Intraspecific variation and symmetry of the inner-ear labyrinth in a population of wild turkeys: implications for paleontological reconstructions
Source: PeerJ. 2019 Jul 23;7:e7355. doi: 10.7717/peerj.7355 (PMC6659666; doi:10.7717/peerj.7355)
Supplement: Supplemental Information 3 — Each labyrinth is represented by two replicates plus an average set of landmarks, for a total of three 35-landmark sets per labyrinth and six 35-landmark sets per specimen. [file peerj-07-7355-s003.zip › rt411.nts]

"rt411
1 35 3 0 dim=3
-1.54694035485592  2.47851516340915  -1.98880383250854
1.84482964514408  6.40939516340915  2.49922116749146
3.35442964514408  4.02024516340915  3.90929116749146
1.70004964514408  0.485925163409152  1.25230116749146
1.61459964514408  1.72406516340915  0.892171167491462
0.368579645144077  2.99699516340915  2.35628116749146
-1.79704035485592  -0.108294836590848  3.55937116749146
-0.506040354855923  -3.32522483659085  1.11468116749146
1.72636964514408  -0.442964836590848  0.157921167491462
1.18286964514408  -0.685304836590849  3.06507116749146
-3.45456035485592  -0.587664836590849  2.36799116749146
-1.45687035485592  -0.0360448365908485  -2.41085883250854
-0.914330354855923  -1.91841283659085  -2.35513883250854
0.183979645144076  -1.48297783659085  -2.02077883250854
2.38545964514408  -6.35073483659085  -4.43095883250854
-1.27437035485592  1.25425516340915  3.12025116749146
-0.271570354855923  -2.46538983659085  1.40786116749146
0.151959645144077  -2.00230583659085  -0.725303832508538
-3.65599035485592  -0.0546648365908484  -0.396656832508538
-0.848390354855923  3.01529516340915  -1.37792983250854
0.493429645144076  -2.99296483659085  -2.97528883250854
-3.17072035485592  -0.685594836590848  1.70115116749146
-1.19502035485592  -1.15349483659085  2.96607116749146
0.349649645144077  2.48774516340915  2.28832116749146
0.814739645144077  -0.725654836590848  2.30474116749146
1.51171964514408  1.33594516340915  1.37129116749146
2.22948964514408  -4.88868483659085  -4.51021883250854
1.58025964514408  5.94491516340915  1.97236116749146
0.707599645144077  -0.385234836590848  0.436551167491462
-0.786170354855923  0.769945163409151  -1.24918643250854
2.50043964514408  2.15078516340915  3.16454116749146
-0.321640354855923  -1.10408483659085  -2.41701883250854
0.222939645144077  4.97746516340915  0.090331167491462
-2.51695035485592  -0.352894836590848  -1.65837983250854
2.68716964514408  4.85968516340915  3.53528116749146
