# Supplementary material for: Intraspecific variation and symmetry of the inner-ear labyrinth in a population of wild turkeys: implications for paleontological reconstructions
Source: PeerJ. 2019 Jul 23;7:e7355. doi: 10.7717/peerj.7355 (PMC6659666; doi:10.7717/peerj.7355)
Supplement: Supplemental Information 3 — Each labyrinth is represented by two replicates plus an average set of landmarks, for a total of three 35-landmark sets per labyrinth and six 35-landmark sets per specimen. [file peerj-07-7355-s003.zip › rt413.2.nts]

"rt413
1 35 3 0 dim=3
1.72460075496865  1.87160131137015  2.12645439172576
-1.72620924503135  6.33940131137015  -2.31193560827424
-3.40074924503135  3.79040131137015  -3.78594560827424
-1.67068924503135  0.831051311370148  -0.837175608274243
-1.41896924503135  1.89090131137015  -0.667505608274243
-0.268929245031346  2.87820131137015  -1.91967560827424
1.73955075496865  -0.380418688629852  -3.40635560827424
0.377320754968654  -3.37663868862985  -1.31829560827424
-1.69766924503135  -0.510628688629852  0.0685733917257569
-1.12635924503135  -0.466128688629852  -2.78108560827424
3.48972075496865  -0.758173688629852  -1.94308560827424
1.52283075496865  -0.088828688629852  2.29553439172576
0.909740754968655  -2.18342068862985  2.17063439172576
-0.124339245031346  -1.42880068862985  1.83808639172576
-2.67731924503135  -5.89548868862985  4.17165439172576
1.47389075496865  1.06026131137015  -2.87465560827424
0.161080754968654  -2.45524268862985  -1.57427560827424
-0.143519245031346  -1.91774268862985  0.550650391725757
3.86592075496865  -0.515548688629852  0.598552391725757
1.09224075496865  2.54319131137015  1.63644439172576
-0.434969245031345  -2.87231868862985  2.86940439172576
3.24125075496865  -1.04285768862985  -1.37540560827424
1.34991075496865  -1.19492968862985  -2.64060560827424
-0.180639245031346  2.32350131137015  -1.81807560827424
-0.941449245031346  -0.682812688629852  -2.05428560827424
-1.66927924503135  1.66526131137015  -0.905305608274243
-2.45360924503135  -4.51499868862985  4.01036439172576
-1.28796924503135  5.73971131137015  -1.83396560827424
-0.726599245031346  -0.328278688629852  -0.349075608274243
0.565180754968654  0.100801311370148  1.63181839172576
-2.56417924503135  2.37569131137015  -2.69300560827424
0.342620754968655  -1.13112868862985  2.22919439172576
-0.269269245031346  4.56528131137015  0.187693391725757
2.18537075496865  0.0928313113701481  1.67524139172576
-2.68736924503135  4.68085131137015  -3.25037560827424
