# Supplementary material for: Intraspecific variation and symmetry of the inner-ear labyrinth in a population of wild turkeys: implications for paleontological reconstructions
Source: PeerJ. 2019 Jul 23;7:e7355. doi: 10.7717/peerj.7355 (PMC6659666; doi:10.7717/peerj.7355)
Supplement: Supplemental Information 3 — Each labyrinth is represented by two replicates plus an average set of landmarks, for a total of three 35-landmark sets per labyrinth and six 35-landmark sets per specimen. [file peerj-07-7355-s003.zip › rt413.mean.nts]

"rt413
1 35 3 0 dim=3
1.70616075496865 1.80506631137015 2.16000439172576
-1.77635424503135 6.32831131137015 -2.36313560827424
-3.40074924503135 3.79040131137015 -3.78594560827424
-1.67068924503135 0.831051311370148 -0.837175608274243
-1.41896924503135 1.89090131137015 -0.667505608274243
-0.206729245031346 2.86718131137015 -1.94773060827424
1.73928075496865 -0.519263688629852 -3.40750060827424
0.301820754968654 -3.34132868862985 -1.20238060827424
-1.73169924503135 -0.464813688629852 0.0197888917257569
-1.12635924503135 -0.466128688629852 -2.78108560827424
3.48022075496865 -0.830507688629852 -1.94829560827424
1.52283075496865 -0.088828688629852 2.29553439172576
0.909740754968655 -2.18342068862985 2.17063439172576
-0.0883642450313458 -1.38182418862985 1.87624739172576
-2.60026924503135 -5.95149368862985 4.15233439172576
1.45667575496865 0.918891311370149 -2.82191060827424
0.0920207549686539 -2.51925568862985 -1.56808060827424
-0.171394245031346 -1.86720968862985 0.594723891725757
3.86592075496865 -0.515548688629852 0.598552391725757
1.09224075496865 2.54319131137015 1.63644439172576
-0.434969245031345 -2.87231868862985 2.86940439172576
3.24125075496865 -1.04285768862985 -1.37540560827424
1.31402075496865 -1.24461018862985 -2.62948560827424
-0.113224245031346 2.33441131137015 -1.83971060827424
-0.941449245031346 -0.682812688629852 -2.05428560827424
-1.66927924503135 1.66526131137015 -0.905305608274243
-2.38940424503135 -4.59164368862985 3.75753439172576
-1.36153924503135 5.72089631137015 -1.84409560827424
-0.726599245031346 -0.328278688629852 -0.349075608274243
0.565180754968654 0.100801311370148 1.63181839172576
-2.56417924503135 2.37569131137015 -2.69300560827424
0.343860754968655 -1.05709118862985 2.23048439172576
-0.231109245031346 4.55618631137015 0.128493391725757
2.32537075496865 -0.266639188629852 1.65618389172576
-2.68736924503135 4.68085131137015 -3.25037560827424
