# Supplementary material for: Intraspecific variation and symmetry of the inner-ear labyrinth in a population of wild turkeys: implications for paleontological reconstructions
Source: PeerJ. 2019 Jul 23;7:e7355. doi: 10.7717/peerj.7355 (PMC6659666; doi:10.7717/peerj.7355)
Supplement: Supplemental Information 3 — Each labyrinth is represented by two replicates plus an average set of landmarks, for a total of three 35-landmark sets per labyrinth and six 35-landmark sets per specimen. [file peerj-07-7355-s003.zip › rt413.nts]

"rt413
1 35 3 0 dim=3
1.68772075496865  1.73853131137015  2.19355439172576
-1.82649924503135  6.31722131137015  -2.41433560827424
-3.40074924503135  3.79040131137015  -3.78594560827424
-1.67068924503135  0.831051311370148  -0.837175608274243
-1.41896924503135  1.89090131137015  -0.667505608274243
-0.144529245031346  2.85616131137015  -1.97578560827424
1.73901075496865  -0.658108688629852  -3.40864560827424
0.226320754968654  -3.30601868862985  -1.08646560827424
-1.76572924503135  -0.418998688629852  -0.0289956082742431
-1.12635924503135  -0.466128688629852  -2.78108560827424
3.47072075496865  -0.902841688629852  -1.95350560827424
1.52283075496865  -0.088828688629852  2.29553439172576
0.909740754968655  -2.18342068862985  2.17063439172576
-0.0523892450313456  -1.33484768862985  1.91440839172576
-2.52321924503135  -6.00749868862985  4.13301439172576
1.43946075496865  0.777521311370148  -2.76916560827424
0.0229607549686538  -2.58326868862985  -1.56188560827424
-0.199269245031346  -1.81667668862985  0.638797391725757
3.86592075496865  -0.515548688629852  0.598552391725757
1.09224075496865  2.54319131137015  1.63644439172576
-0.434969245031345  -2.87231868862985  2.86940439172576
3.24125075496865  -1.04285768862985  -1.37540560827424
1.27813075496865  -1.29429068862985  -2.61836560827424
-0.045809245031346  2.34532131137015  -1.86134560827424
-0.941449245031346  -0.682812688629852  -2.05428560827424
-1.66927924503135  1.66526131137015  -0.905305608274243
-2.32519924503135  -4.66828868862985  3.50470439172576
-1.43510924503135  5.70208131137015  -1.85422560827424
-0.726599245031346  -0.328278688629852  -0.349075608274243
0.565180754968654  0.100801311370148  1.63181839172576
-2.56417924503135  2.37569131137015  -2.69300560827424
0.345100754968654  -0.983053688629852  2.23177439172576
-0.192949245031346  4.54709131137015  0.069293391725757
2.46537075496865  -0.626109688629852  1.63712639172576
-2.68736924503135  4.68085131137015  -3.25037560827424
