# Supplementary material for: Intraspecific variation and symmetry of the inner-ear labyrinth in a population of wild turkeys: implications for paleontological reconstructions
Source: PeerJ. 2019 Jul 23;7:e7355. doi: 10.7717/peerj.7355 (PMC6659666; doi:10.7717/peerj.7355)
Supplement: Supplemental Information 3 — Each labyrinth is represented by two replicates plus an average set of landmarks, for a total of three 35-landmark sets per labyrinth and six 35-landmark sets per specimen. [file peerj-07-7355-s003.zip › rt443.2.nts]

"rt443
1 35 3 0 dim=3
-1.80747702133333  1.89948643232758  -2.72261993703955
1.84437297866667  7.11225643232758  0.599608062960453
3.35439297866667  5.00743643232758  2.82593006296045
1.82538297866667  1.60751643232758  0.999328062960453
1.57622297866667  2.55362643232758  0.0328070629604533
0.523522978666667  4.18170643232758  1.54673706296045
-1.90599702133333  1.75610643232758  3.07622006296045
-0.542177021333334  -2.57078356767242  2.37176006296045
1.80635297866667  -0.00721256767241872  0.408534062960453
1.06450297866667  0.545249432327581  3.30119006296045
-3.68794702133333  0.369271432327581  2.21871006296045
-1.49471702133333  -0.323034867672419  -2.18752993703955
-1.03412702133333  -2.37778356767242  -1.51866993703955
0.168292978666666  -1.62326356767242  -1.41847993703955
2.42491297866667  -6.65226356767242  -2.00826993703955
-1.14149702133333  2.82587643232758  2.62754006296045
-0.349307021333334  -1.66326356767242  2.14165006296045
0.101752978666666  -1.81363356767242  0.0554630629604534
-4.03645702133333  -0.174401567672419  -0.400089937039547
-1.09478702133333  2.71483643232758  -2.34350993703955
0.466702978666667  -3.29910356767242  -1.72089993703955
-3.41764702133333  0.0651184323275813  1.68777606296045
-1.30845702133333  0.206643432327581  3.01985006296045
0.482342978666667  3.69355643232758  1.54071306296045
0.931512978666667  0.409574432327581  2.64920006296045
1.75243297866667  2.39509643232758  0.695735062960453
2.10412297866667  -5.29099356767242  -1.83839993703955
1.48952297866667  6.51080643232758  0.230608062960453
0.895682978666667  0.275372432327581  0.600566062960453
-0.435237021333333  0.989916432327581  -1.29491993703955
2.62627297866667  3.26497643232758  2.44910006296045
-0.406287021333333  -1.25045056767242  -1.81500993703955
0.263612978666666  5.13845643232758  -1.49341993703955
-2.52747702133333  -0.421629967672419  -1.35697993703955
2.83825297866667  5.79620643232758  2.00138006296045
