# Supplementary material for: Intraspecific variation and symmetry of the inner-ear labyrinth in a population of wild turkeys: implications for paleontological reconstructions
Source: PeerJ. 2019 Jul 23;7:e7355. doi: 10.7717/peerj.7355 (PMC6659666; doi:10.7717/peerj.7355)
Supplement: Supplemental Information 3 — Each labyrinth is represented by two replicates plus an average set of landmarks, for a total of three 35-landmark sets per labyrinth and six 35-landmark sets per specimen. [file peerj-07-7355-s003.zip › rt443.mean.nts]

"rt443
1 35 3 0 dim=3
-1.80747702133333 1.89948643232758 -2.72261993703955
1.84334797866667 7.12081143232758 0.667804062960453
3.39212297866667 4.68943643232758 2.87724506296045
1.82538297866667 1.60751643232758 0.999328062960453
1.56216297866667 2.66191643232758 0.0899785629604531
0.523522978666667 4.18170643232758 1.54673706296045
-1.90599702133333 1.75610643232758 3.07622006296045
-0.542177021333334 -2.57078356767242 2.37176006296045
1.80635297866667 -0.00721256767241872 0.408534062960453
1.06450297866667 0.545249432327581 3.30119006296045
-3.68794702133333 0.369271432327581 2.21871006296045
-1.49471702133333 -0.323034867672419 -2.18752993703955
-1.03412702133333 -2.37778356767242 -1.51866993703955
0.168292978666666 -1.62326356767242 -1.41847993703955
2.47740297866667 -6.62236856767242 -2.06477493703955
-1.14149702133333 2.82587643232758 2.62754006296045
-0.349307021333334 -1.66326356767242 2.14165006296045
0.0918079786666662 -1.77110356767242 0.0107620629604534
-4.12395702133333 -0.0798445676724188 -0.436179937039547
-1.07605202133333 2.77829643232758 -2.31507993703955
0.513282978666667 -3.30070856767242 -1.76269993703955
-3.41764702133333 0.0651184323275813 1.68777606296045
-1.36944202133333 0.228005432327581 3.05841506296045
0.482342978666667 3.69355643232758 1.54071306296045
0.931512978666667 0.409574432327581 2.64920006296045
1.67332797866667 2.41368143232758 0.784288777960453
2.13879797866667 -5.25830856767242 -2.13471993703955
1.54171297866667 6.53360143232758 0.281031062960453
0.944817978666667 0.339895432327581 0.593073062960453
-0.496697021333333 1.03861143232758 -1.32158493703955
2.67916297866667 3.22408643232758 2.39837006296045
-0.406287021333333 -1.25045056767242 -1.81500993703955
0.278047978666667 5.20919143232758 -1.48445993703955
-2.53977202133333 -0.283640767672419 -1.31935493703955
2.88931297866667 5.68108143232758 2.07249006296045
