# Supplementary material for: Intraspecific variation and symmetry of the inner-ear labyrinth in a population of wild turkeys: implications for paleontological reconstructions
Source: PeerJ. 2019 Jul 23;7:e7355. doi: 10.7717/peerj.7355 (PMC6659666; doi:10.7717/peerj.7355)
Supplement: Supplemental Information 3 — Each labyrinth is represented by two replicates plus an average set of landmarks, for a total of three 35-landmark sets per labyrinth and six 35-landmark sets per specimen. [file peerj-07-7355-s003.zip › rt443.nts]

"rt443
1 35 3 0 dim=3
-1.80747702133333  1.89948643232758  -2.72261993703955
1.84232297866667  7.12936643232758  0.736000062960453
3.42985297866667  4.37143643232758  2.92856006296045
1.82538297866667  1.60751643232758  0.999328062960453
1.54810297866667  2.77020643232758  0.147150062960453
0.523522978666667  4.18170643232758  1.54673706296045
-1.90599702133333  1.75610643232758  3.07622006296045
-0.542177021333334  -2.57078356767242  2.37176006296045
1.80635297866667  -0.00721256767241872  0.408534062960453
1.06450297866667  0.545249432327581  3.30119006296045
-3.68794702133333  0.369271432327581  2.21871006296045
-1.49471702133333  -0.323034867672419  -2.18752993703955
-1.03412702133333  -2.37778356767242  -1.51866993703955
0.168292978666666  -1.62326356767242  -1.41847993703955
2.52989297866667  -6.59247356767242  -2.12127993703955
-1.14149702133333  2.82587643232758  2.62754006296045
-0.349307021333334  -1.66326356767242  2.14165006296045
0.0818629786666663  -1.72857356767242  -0.0339389370395466
-4.21145702133333  0.0147124323275813  -0.472269937039547
-1.05731702133333  2.84175643232758  -2.28664993703955
0.559862978666667  -3.30231356767242  -1.80449993703955
-3.41764702133333  0.0651184323275813  1.68777606296045
-1.43042702133333  0.249367432327581  3.09698006296045
0.482342978666667  3.69355643232758  1.54071306296045
0.931512978666667  0.409574432327581  2.64920006296045
1.59422297866667  2.43226643232758  0.872842492960453
2.17347297866667  -5.22562356767242  -2.43103993703955
1.59390297866667  6.55639643232758  0.331454062960453
0.993952978666666  0.404418432327581  0.585580062960453
-0.558157021333334  1.08730643232758  -1.34824993703955
2.73205297866667  3.18319643232758  2.34764006296045
-0.406287021333333  -1.25045056767242  -1.81500993703955
0.292482978666667  5.27992643232758  -1.47549993703955
-2.55206702133333  -0.145651567672419  -1.28172993703955
2.94037297866667  5.56595643232758  2.14360006296045
