# Supplementary material for: Intraspecific variation and symmetry of the inner-ear labyrinth in a population of wild turkeys: implications for paleontological reconstructions
Source: PeerJ. 2019 Jul 23;7:e7355. doi: 10.7717/peerj.7355 (PMC6659666; doi:10.7717/peerj.7355)
Supplement: Supplemental Information 3 — Each labyrinth is represented by two replicates plus an average set of landmarks, for a total of three 35-landmark sets per labyrinth and six 35-landmark sets per specimen. [file peerj-07-7355-s003.zip › rt599.2.nts]

"rt599
1 35 3 0 dim=3
-1.80328603733333  2.26693568761173  -2.2983892298876
1.83845396266667  7.05175568761173  1.1253097701124
3.49694396266667  5.02766568761173  2.6600507701124
1.71341396266667  1.40087568761173  0.6964727701124
1.54707396266667  2.37239568761173  0.3879247701124
0.550903962666667  4.18171568761173  1.8537507701124
-1.64808603733333  1.49182568761173  3.5629307701124
-0.389336037333334  -2.28605431238827  2.3709807701124
1.59038396266667  -0.193995412388267  0.3428641701124
1.23825396266667  0.596661687611733  3.2623307701124
-3.40890603733333  0.488044687611733  2.5010507701124
-1.52542603733333  0.0208796876117334  -2.0062192298876
-0.934646037333333  -2.12303431238827  -1.7623292298876
0.0895139626666668  -1.18104431238827  -1.2440392298876
2.64957396266667  -6.03072431238827  -2.6180692298876
-1.07499603733333  2.55903568761173  2.9093907701124
-0.193116037333333  -1.56888431238827  2.2262007701124
0.0756139626666663  -1.48118431238827  0.00514877011239994
-3.79000603733333  0.261186687611733  -0.0554792298876
-1.24893603733333  2.99390568761173  -1.7735992298876
0.546143962666666  -2.88465431238827  -2.0164692298876
-3.16491603733333  0.377183687611733  1.8931107701124
-1.29232603733333  0.112314687611733  2.9817607701124
0.548573962666667  3.82926568761173  1.8374607701124
1.09070396266667  0.469536687611733  2.6590507701124
1.65977396266667  2.25163568761173  0.7485087701124
2.24300396266667  -4.74629431238827  -2.2458492298876
1.50409396266667  6.53740568761173  0.6829087701124
1.46940396266667  0.00123568761173337  0.1868487701124
-0.796676037333333  0.956245687611733  -1.0452492298876
2.69584396266667  3.31485568761173  2.3569207701124
-0.417206037333334  -0.869237312388267  -1.7283692298876
0.200073962666666  5.21081568761173  -0.8974492298876
-2.58686603733333  0.343459687611733  -1.3662092298876
2.81305396266667  5.85524568761173  2.1629107701124
