# Supplementary material for: Intraspecific variation and symmetry of the inner-ear labyrinth in a population of wild turkeys: implications for paleontological reconstructions
Source: PeerJ. 2019 Jul 23;7:e7355. doi: 10.7717/peerj.7355 (PMC6659666; doi:10.7717/peerj.7355)
Supplement: Supplemental Information 3 — Each labyrinth is represented by two replicates plus an average set of landmarks, for a total of three 35-landmark sets per labyrinth and six 35-landmark sets per specimen. [file peerj-07-7355-s003.zip › rt599.mean.nts]

"rt599
1 35 3 0 dim=3
-1.83358103733333 2.43922568761173 -2.2460992298876
1.83845396266667 7.05175568761173 1.1253097701124
3.49694396266667 5.02766568761173 2.6600507701124
1.70879896266667 1.40546568761173 0.7697627701124
1.54707396266667 2.37239568761173 0.3879247701124
0.550903962666667 4.18171568761173 1.8537507701124
-1.64808603733333 1.49182568761173 3.5629307701124
-0.349811037333334 -2.29460931238827 2.3071157701124
1.59038396266667 -0.193995412388267 0.3428641701124
1.23825396266667 0.596661687611733 3.2623307701124
-3.36661103733333 0.547056187611733 2.5364257701124
-1.52542603733333 0.0208796876117334 -2.0062192298876
-0.906566037333333 -2.16246431238827 -1.7203992298876
0.0484939626666667 -1.18449431238827 -1.2971492298876
2.65386396266667 -6.01388431238827 -2.7003092298876
-1.03936603733333 2.60308068761173 3.0304107701124
-0.148166037333333 -1.53658931238827 2.1768157701124
0.0756139626666663 -1.48118431238827 0.00514877011239994
-3.74950603733333 0.370107187611733 -0.0469547298876
-1.20011603733333 3.10852568761173 -1.8151492298876
0.578813962666666 -2.87013931238827 -2.0736292298876
-3.13644103733333 0.453937687611733 1.9256757701124
-1.29232603733333 0.112314687611733 2.9817607701124
0.548573962666667 3.82926568761173 1.8374607701124
1.09070396266667 0.469536687611733 2.6590507701124
1.70397396266667 2.20748568761173 0.7867497701124
2.22069396266667 -4.73408931238827 -2.6796242298876
1.50409396266667 6.53740568761173 0.6829087701124
1.46940396266667 0.00123568761173337 0.1868487701124
-0.771831037333333 1.03708568761173 -1.0367042298876
2.69584396266667 3.31485568761173 2.3569207701124
-0.442681037333334 -0.941426312388268 -1.7268292298876
0.218503962666666 5.27786068761173 -0.9068992298876
-2.55740103733333 0.387905187611733 -1.3113592298876
2.81305396266667 5.85524568761173 2.1629107701124
