# Supplementary material for: Intraspecific variation and symmetry of the inner-ear labyrinth in a population of wild turkeys: implications for paleontological reconstructions
Source: PeerJ. 2019 Jul 23;7:e7355. doi: 10.7717/peerj.7355 (PMC6659666; doi:10.7717/peerj.7355)
Supplement: Supplemental Information 3 — Each labyrinth is represented by two replicates plus an average set of landmarks, for a total of three 35-landmark sets per labyrinth and six 35-landmark sets per specimen. [file peerj-07-7355-s003.zip › rt599.nts]

"rt599
1 35 3 0 dim=3
-1.86387603733333  2.61151568761173  -2.1938092298876
1.83845396266667  7.05175568761173  1.1253097701124
3.49694396266667  5.02766568761173  2.6600507701124
1.70418396266667  1.41005568761173  0.8430527701124
1.54707396266667  2.37239568761173  0.3879247701124
0.550903962666667  4.18171568761173  1.8537507701124
-1.64808603733333  1.49182568761173  3.5629307701124
-0.310286037333333  -2.30316431238827  2.2432507701124
1.59038396266667  -0.193995412388267  0.3428641701124
1.23825396266667  0.596661687611733  3.2623307701124
-3.32431603733333  0.606067687611733  2.5718007701124
-1.52542603733333  0.0208796876117334  -2.0062192298876
-0.878486037333333  -2.20189431238827  -1.6784692298876
0.00747396266666668  -1.18794431238827  -1.3502592298876
2.65815396266667  -5.99704431238827  -2.7825492298876
-1.00373603733333  2.64712568761173  3.1514307701124
-0.103216037333333  -1.50429431238827  2.1274307701124
0.0756139626666663  -1.48118431238827  0.00514877011239994
-3.70900603733333  0.479027687611733  -0.0384302298876
-1.15129603733333  3.22314568761173  -1.8566992298876
0.611483962666666  -2.85562431238827  -2.1307892298876
-3.10796603733333  0.530691687611733  1.9582407701124
-1.29232603733333  0.112314687611733  2.9817607701124
0.548573962666667  3.82926568761173  1.8374607701124
1.09070396266667  0.469536687611733  2.6590507701124
1.74817396266667  2.16333568761173  0.8249907701124
2.19838396266667  -4.72188431238827  -3.1133992298876
1.50409396266667  6.53740568761173  0.6829087701124
1.46940396266667  0.00123568761173337  0.1868487701124
-0.746986037333333  1.11792568761173  -1.0281592298876
2.69584396266667  3.31485568761173  2.3569207701124
-0.468156037333333  -1.01361531238827  -1.7252892298876
0.236933962666666  5.34490568761173  -0.9163492298876
-2.52793603733333  0.432350687611733  -1.2565092298876
2.81305396266667  5.85524568761173  2.1629107701124
