# Supplementary material for: Intraspecific variation and symmetry of the inner-ear labyrinth in a population of wild turkeys: implications for paleontological reconstructions
Source: PeerJ. 2019 Jul 23;7:e7355. doi: 10.7717/peerj.7355 (PMC6659666; doi:10.7717/peerj.7355)
Supplement: Supplemental Information 3 — Each labyrinth is represented by two replicates plus an average set of landmarks, for a total of three 35-landmark sets per labyrinth and six 35-landmark sets per specimen. [file peerj-07-7355-s003.zip › rt610.2.nts]

"rt610
1 35 3 0 dim=3
2.04699340933333  2.46723464059802  2.76196607520667
-1.79640659066667  7.03006464059802  -0.684759924793333
-3.74088659066667  4.67688464059802  -3.19452392479333
-2.03139659066667  1.22613464059802  -1.31841392479333
-1.75855659066667  2.14669464059802  -0.465124924793333
-0.120346590666667  3.53821464059802  -1.57994392479333
2.31129340933333  1.16868464059802  -3.36316392479333
0.643793409333334  -2.92931535940198  -2.23392392479333
-1.92266659066667  -0.333601249401979  -0.212429924793333
-1.02278659066667  -0.0342673594019786  -3.52249392479333
3.61644340933333  0.0448556405980214  -2.44671392479333
1.52623340933333  -0.221625359401979  2.20856607520667
0.766563409333334  -2.31432535940198  1.85529607520667
-0.264816590666667  -1.41563535940198  1.55332607520667
-2.47957659066667  -6.76917535940198  3.10332607520667
1.59729340933333  2.15266464059802  -2.72028392479333
0.374863409333333  -2.06199535940198  -2.12088392479333
-0.117726590666666  -1.90697535940198  0.116355075206667
4.08644340933333  -0.138579359401979  0.403546075206667
1.29873340933333  3.12444464059802  2.19965607520667
-0.709136590666666  -3.12712535940198  2.30549607520667
3.40989340933333  0.270322640598021  -1.85925392479333
1.60783340933333  -0.253058259401979  -2.78885392479333
-0.152256590666667  3.10484464059802  -1.74228392479333
-0.797506590666667  -0.0833123594019786  -2.80436392479333
-1.93897659066667  2.04442464059802  -1.14899392479333
-2.16617659066667  -5.38321535940198  3.42427607520667
-1.43120659066667  6.44464464059802  -0.308757924793333
-1.06425659066667  0.100557640598021  -0.773391924793333
0.670663409333333  1.00840464059802  1.34545607520667
-2.77219659066667  2.86135464059802  -2.69356392479333
0.182913409333333  -1.23480435940198  1.99311607520667
-0.251096590666667  5.17425464059802  1.53720607520667
2.53370340933333  0.0867426405980214  1.41659607520667
-3.10880659066667  5.61247464059802  -2.35827392479333
