# Supplementary material for: Intraspecific variation and symmetry of the inner-ear labyrinth in a population of wild turkeys: implications for paleontological reconstructions
Source: PeerJ. 2019 Jul 23;7:e7355. doi: 10.7717/peerj.7355 (PMC6659666; doi:10.7717/peerj.7355)
Supplement: Supplemental Information 3 — Each labyrinth is represented by two replicates plus an average set of landmarks, for a total of three 35-landmark sets per labyrinth and six 35-landmark sets per specimen. [file peerj-07-7355-s003.zip › rt610.mean.nts]

"rt610
1 35 3 0 dim=3
2.04699340933333 2.46723464059802 2.76196607520667
-1.79640659066667 7.03006464059802 -0.684759924793333
-3.74088659066667 4.67688464059802 -3.19452392479333
-1.95971659066667 1.17836964059802 -1.13741692479333
-1.75855659066667 2.14669464059802 -0.465124924793333
-0.120346590666667 3.53821464059802 -1.57994392479333
2.31129340933333 1.16868464059802 -3.36316392479333
0.720158409333334 -2.91192035940198 -2.25623392479333
-2.00579659066667 -0.351244054401979 -0.341302924793333
-1.02278659066667 -0.0342673594019786 -3.52249392479333
3.57562340933333 0.00543064059802135 -2.49852392479333
1.60448340933333 -0.208028359401979 2.25375107520667
0.766563409333334 -2.31432535940198 1.85529607520667
-0.264816590666667 -1.41563535940198 1.55332607520667
-2.47957659066667 -6.76917535940198 3.10332607520667
1.59729340933333 2.15266464059802 -2.72028392479333
0.374863409333333 -2.06199535940198 -2.12088392479333
-0.117726590666666 -1.90697535940198 0.116355075206667
4.08644340933333 -0.138579359401979 0.403546075206667
1.29873340933333 3.12444464059802 2.19965607520667
-0.709136590666666 -3.12712535940198 2.30549607520667
3.40768340933333 -0.040119809401979 -1.89485892479333
1.60783340933333 -0.253058259401979 -2.78885392479333
-0.152256590666667 3.10484464059802 -1.74228392479333
-0.797506590666667 -0.0833123594019786 -2.80436392479333
-1.93001159066667 2.03520464059802 -1.04470042479333
-2.23037159066667 -5.39229035940198 3.37259607520667
-1.43120659066667 6.44464464059802 -0.308757924793333
-1.06425659066667 0.100557640598021 -0.773391924793333
0.670663409333333 1.00840464059802 1.34545607520667
-2.77219659066667 2.86135464059802 -2.69356392479333
0.200628409333333 -1.17101385940198 2.01791107520667
-0.251096590666667 5.17425464059802 1.53720607520667
2.58052840933333 0.0711026405980213 1.47857607520667
-3.10880659066667 5.61247464059802 -2.35827392479333
