# Supplementary material for: Intraspecific variation and symmetry of the inner-ear labyrinth in a population of wild turkeys: implications for paleontological reconstructions
Source: PeerJ. 2019 Jul 23;7:e7355. doi: 10.7717/peerj.7355 (PMC6659666; doi:10.7717/peerj.7355)
Supplement: Supplemental Information 3 — Each labyrinth is represented by two replicates plus an average set of landmarks, for a total of three 35-landmark sets per labyrinth and six 35-landmark sets per specimen. [file peerj-07-7355-s003.zip › rt628.2.nts]

"rt628
1 35 3 0 dim=3
-1.81064090436174  1.71234003245938  -2.3018294281787
1.54295909563826  5.98609003245938  1.7787705718213
3.16541909563826  3.55134003245938  3.2668205718213
1.25908909563826  0.657930032459384  0.902400571821303
0.788909095638255  1.68439003245938  0.298170571821303
0.296789095638255  3.01321003245938  1.8565705718213
-1.66804090436174  0.407170032459384  3.2376105718213
-0.264750904361745  -3.05409996754062  1.4135005718213
1.67426909563826  -0.351339967540616  0.158480571821303
1.31083909563826  -0.267569967540616  2.5997905718213
-3.02957090436174  -0.621759967540616  2.3487205718213
-1.41636090436174  -0.218359967540616  -2.4374314281787
-0.663580904361745  -2.19548796754062  -1.9073244281787
0.266679095638256  -1.42724896754062  -1.6135417281787
2.49353909563826  -6.09011996754062  -3.6998494281787
-1.05170090436174  1.42528003245938  2.6337505718213
-0.036350904361745  -2.21137896754062  1.4314205718213
0.133219095638255  -1.84875696754062  -0.487849428178697
-3.45043090436175  -0.457619967540616  -0.382349428178697
-1.22420090436175  2.47062003245938  -1.8062544281787
0.613979095638255  -3.11175996754062  -2.3853184281787
-2.84361090436174  -0.843649967540616  1.6476105718213
-0.979850904361744  -0.702289967540616  2.8175205718213
0.278209095638255  2.52110003245938  1.9348205718213
0.920429095638255  -0.276889967540616  2.0052605718213
1.13805909563826  1.49181003245938  0.762630571821303
2.00526909563826  -5.20771996754062  -3.0709794281787
1.28085909563826  5.43362003245938  1.2329505718213
0.559209095638256  -0.349149967540616  0.448350571821303
-1.13750090436174  0.492380032459384  -1.3151424281787
2.49942909563826  2.25493003245938  2.3689705718213
-0.215640904361745  -1.14753296754062  -2.0468474281787
-0.0429809043617445  4.38252003245938  -0.612599428178697
-2.30743090436174  -0.537669967540616  -1.6845671281787
2.51053909563826  4.46419003245938  2.8032605718213
