# Supplementary material for: Intraspecific variation and symmetry of the inner-ear labyrinth in a population of wild turkeys: implications for paleontological reconstructions
Source: PeerJ. 2019 Jul 23;7:e7355. doi: 10.7717/peerj.7355 (PMC6659666; doi:10.7717/peerj.7355)
Supplement: Supplemental Information 3 — Each labyrinth is represented by two replicates plus an average set of landmarks, for a total of three 35-landmark sets per labyrinth and six 35-landmark sets per specimen. [file peerj-07-7355-s003.zip › rt628.mean.nts]

"rt628
1 35 3 0 dim=3
-1.81308590436174 1.83195003245938 -2.2589069281787
1.54295909563826 5.98609003245938 1.7787705718213
3.16541909563826 3.55134003245938 3.2668205718213
1.19775909563826 0.626215032459384 0.874210571821303
0.750349095638255 1.74237503245938 0.304775571821303
0.242684095638255 3.00921003245938 1.8283655718213
-1.66804090436174 0.407170032459384 3.2376105718213
-0.227940904361745 -3.05992996754062 1.3509905718213
1.60329409563826 -0.336844967540616 0.0486005718213031
1.27515409563826 -0.260859967540616 2.6452205718213
-3.02957090436174 -0.621759967540616 2.3487205718213
-1.41636090436174 -0.218359967540616 -2.4374314281787
-0.663580904361745 -2.19548796754062 -1.9073244281787
0.224849095638256 -1.43095746754062 -1.6686440781787
2.49353909563826 -6.09011996754062 -3.6998494281787
-1.13107590436174 1.45251003245938 2.6207505718213
-0.036350904361745 -2.21137896754062 1.4314205718213
0.133219095638255 -1.84875696754062 -0.487849428178697
-3.38960590436175 -0.411394967540616 -0.362734428178697
-1.23284590436175 2.53955003245938 -1.7984269281787
0.675614095638255 -3.08998496754062 -2.4228929281787
-2.84361090436174 -0.843649967540616 1.6476105718213
-0.938295904361744 -0.736944967540616 2.7548555718213
0.114394095638255 2.57196003245938 1.8233905718213
0.887719095638255 -0.323954967540616 2.0268255718213
0.981314095638257 1.41567003245938 0.901325571821302
2.00526909563826 -5.20771996754062 -3.0709794281787
1.27189409563826 5.48390003245938 1.1892805718213
0.857174095638258 -0.378994967540616 0.011350571821303
-1.12374090436174 0.556720032459384 -1.2863809281787
2.46109909563826 2.21318003245938 2.3276055718213
-0.281485904361745 -1.17696696754062 -2.0520939281787
-0.0536759043617446 4.44363003245938 -0.624424428178697
-2.30743090436174 -0.537669967540616 -1.6845671281787
2.51053909563826 4.46419003245938 2.8032605718213
