# Supplementary material for: Intraspecific variation and symmetry of the inner-ear labyrinth in a population of wild turkeys: implications for paleontological reconstructions
Source: PeerJ. 2019 Jul 23;7:e7355. doi: 10.7717/peerj.7355 (PMC6659666; doi:10.7717/peerj.7355)
Supplement: Supplemental Information 3 — Each labyrinth is represented by two replicates plus an average set of landmarks, for a total of three 35-landmark sets per labyrinth and six 35-landmark sets per specimen. [file peerj-07-7355-s003.zip › rt628.nts]

"rt628
1 35 3 0 dim=3
-1.81553090436174  1.95156003245938  -2.2159844281787
1.54295909563826  5.98609003245938  1.7787705718213
3.16541909563826  3.55134003245938  3.2668205718213
1.13642909563826  0.594500032459384  0.846020571821303
0.711789095638255  1.80036003245938  0.311380571821303
0.188579095638256  3.00521003245938  1.8001605718213
-1.66804090436174  0.407170032459384  3.2376105718213
-0.191130904361745  -3.06575996754062  1.2884805718213
1.53231909563826  -0.322349967540616  -0.0612794281786968
1.23946909563826  -0.254149967540616  2.6906505718213
-3.02957090436174  -0.621759967540616  2.3487205718213
-1.41636090436174  -0.218359967540616  -2.4374314281787
-0.663580904361745  -2.19548796754062  -1.9073244281787
0.183019095638255  -1.43466596754062  -1.7237464281787
2.49353909563826  -6.09011996754062  -3.6998494281787
-1.21045090436174  1.47974003245938  2.6077505718213
-0.036350904361745  -2.21137896754062  1.4314205718213
0.133219095638255  -1.84875696754062  -0.487849428178697
-3.32878090436174  -0.365169967540616  -0.343119428178697
-1.24149090436175  2.60848003245938  -1.7905994281787
0.737249095638255  -3.06820996754062  -2.4604674281787
-2.84361090436174  -0.843649967540616  1.6476105718213
-0.896740904361745  -0.771599967540616  2.6921905718213
-0.0494209043617449  2.62282003245938  1.7119605718213
0.855009095638256  -0.371019967540616  2.0483905718213
0.824569095638255  1.33953003245938  1.0400205718213
2.00526909563826  -5.20771996754062  -3.0709794281787
1.26292909563826  5.53418003245938  1.1456105718213
1.15513909563826  -0.408839967540616  -0.425649428178697
-1.10998090436174  0.621060032459384  -1.2576194281787
2.42276909563826  2.17143003245938  2.2862405718213
-0.347330904361745  -1.20640096754062  -2.0573404281787
-0.0643709043617447  4.50474003245938  -0.636249428178697
-2.30743090436174  -0.537669967540616  -1.6845671281787
2.51053909563826  4.46419003245938  2.8032605718213
