# Supplementary material for: Intraspecific variation and symmetry of the inner-ear labyrinth in a population of wild turkeys: implications for paleontological reconstructions
Source: PeerJ. 2019 Jul 23;7:e7355. doi: 10.7717/peerj.7355 (PMC6659666; doi:10.7717/peerj.7355)
Supplement: Supplemental Information 3 — Each labyrinth is represented by two replicates plus an average set of landmarks, for a total of three 35-landmark sets per labyrinth and six 35-landmark sets per specimen. [file peerj-07-7355-s003.zip › rt632.2.nts]

"rt632
1 35 3 0 dim=3
-1.51645360266667  3.37026259706067  -2.89692640999307
2.51787639733333  8.18854259706067  1.56303359000693
4.29316639733333  5.09174259706067  4.02318359000693
1.89974639733333  1.77708259706067  1.58061359000693
1.53226639733333  2.42654259706067  1.17906359000693
0.297496397333333  3.55573259706067  2.22081359000693
-1.87078360266667  0.943360597060667  4.17560359000693
-0.629863602666667  -2.84003740293933  2.85451359000693
1.91226639733333  0.0523885970606667  0.797426590006933
0.919866397333333  0.297049397060667  3.78979359000693
-4.36658360266667  0.213000897060667  2.44231359000693
-1.64791360266667  0.170899797060667  -2.38524640999307
-0.602623602666667  -2.26369740293933  -2.07731640999307
0.180906397333334  -1.20327740293933  -1.50322640999307
2.77089639733333  -7.39865740293933  -3.36771640999307
-1.26461360266667  2.15749259706067  3.62086359000693
-0.342153602666666  -1.98957740293933  2.57846359000693
-0.0606936026666664  -1.79054740293933  -0.214444409993067
-4.46048360266667  0.451110597060667  -0.606225409993067
-0.870423602666667  4.02784259706067  -2.19248640999307
0.780966397333334  -3.11935740293933  -2.54412640999307
-4.06878360266667  0.202156697060667  1.83171359000693
-1.68574360266667  -0.180179402939333  3.58532359000693
0.165516397333334  3.13166259706067  2.23366359000693
0.874546397333333  0.213548897060667  3.25639359000693
1.67879639733333  2.21618259706067  1.68771359000693
2.50502639733333  -5.82370740293933  -3.89124640999307
1.98507639733333  7.71444259706067  1.14846359000693
0.813016397333334  0.363363597060667  0.905991590006933
-0.476373602666666  1.41472259706067  -1.59107640999307
3.13016639733333  3.20120259706067  3.16626359000693
-0.266183602666667  -0.936737402939333  -2.13485640999307
0.417826397333333  6.25051259706067  -0.952396409993067
-2.65158360266667  0.491393597060667  -1.56647640999307
3.90231639733333  6.60161259706067  3.49142359000693
