# Supplementary material for: Intraspecific variation and symmetry of the inner-ear labyrinth in a population of wild turkeys: implications for paleontological reconstructions
Source: PeerJ. 2019 Jul 23;7:e7355. doi: 10.7717/peerj.7355 (PMC6659666; doi:10.7717/peerj.7355)
Supplement: Supplemental Information 3 — Each labyrinth is represented by two replicates plus an average set of landmarks, for a total of three 35-landmark sets per labyrinth and six 35-landmark sets per specimen. [file peerj-07-7355-s003.zip › rt632.nts]

"rt632
1 35 3 0 dim=3
-1.51645360266667  3.37026259706067  -2.89692640999307
2.38789639733333  8.19658259706067  1.58277359000693
4.29316639733333  5.09174259706067  4.02318359000693
2.01700639733333  1.82137259706067  1.67881359000693
1.43811639733333  2.54709259706067  1.19551359000693
0.297496397333333  3.55573259706067  2.22081359000693
-1.81985360266667  1.23093159706067  4.16032359000693
-0.493323602666667  -2.85634740293933  2.60107359000693
1.91504639733333  0.0595355970606667  0.965319590006933
0.919866397333333  0.297049397060667  3.78979359000693
-4.30798360266667  0.318969197060667  2.53865359000693
-1.57113360266667  0.0285155970606667  -2.37589640999307
-0.602623602666667  -2.26369740293933  -2.07731640999307
0.111696397333334  -1.21257740293933  -1.65439640999307
2.64665639733333  -7.47101740293933  -3.27650640999307
-1.24714360266667  2.42978259706067  3.60036359000693
-0.266793602666667  -1.84671740293933  2.53793359000693
-0.0606936026666664  -1.79054740293933  -0.214444409993067
-4.36528360266667  0.553222597060667  -0.660605409993067
-1.00482360266667  3.94684259706067  -2.21761640999307
0.727376397333333  -3.24046740293933  -2.48724640999307
-3.97468360266667  0.284959397060667  1.90948359000693
-1.57722360266667  -0.129708402939333  3.49199359000693
0.165516397333334  3.13166259706067  2.23366359000693
0.874546397333333  0.213548897060667  3.25639359000693
1.64993639733333  2.35338259706067  1.66476359000693
1.59139639733333  -6.45225740293933  -3.24657640999307
1.88033639733333  7.65691259706067  0.950299590006933
0.892116397333333  0.350702597060667  1.03384659000693
-0.476373602666666  1.41472259706067  -1.59107640999307
3.15608639733333  3.32454259706067  3.24356359000693
-0.266183602666667  -0.936737402939333  -2.13485640999307
0.309396397333333  6.15531259706067  -0.900526409993067
-2.65158360266667  0.491393597060667  -1.56647640999307
3.90231639733333  6.60161259706067  3.49142359000693
