# Supplementary material for: Intraspecific variation and symmetry of the inner-ear labyrinth in a population of wild turkeys: implications for paleontological reconstructions
Source: PeerJ. 2019 Jul 23;7:e7355. doi: 10.7717/peerj.7355 (PMC6659666; doi:10.7717/peerj.7355)
Supplement: Supplemental Information 3 — Each labyrinth is represented by two replicates plus an average set of landmarks, for a total of three 35-landmark sets per labyrinth and six 35-landmark sets per specimen. [file peerj-07-7355-s003.zip › rt647.2.nts]

"rt647
1 35 3 0 dim=3
1.7150827024143  2.19027453071402  1.98195842671935
-1.2515472975857  6.10969453071402  -1.62845957328065
-3.3048472975857  3.60214453071402  -3.55239957328065
-1.4272872975857  0.759554530714019  -1.19579957328065
-1.0030472975857  1.77199453071402  -0.815159573280646
-0.275277297585701  2.31077453071402  -1.86046957328065
1.5474727024143  -0.332885469285981  -3.16647957328065
0.310132702414299  -3.01248246928598  -1.23547957328065
-1.5883872975857  -0.329685469285981  -0.211089573280646
-1.1749272975857  -0.580285469285981  -2.53796957328065
3.2725327024143  -0.631785469285981  -1.94056957328065
1.3198327024143  -0.0994854692859809  2.23680042671935
0.669652702414299  -2.12707046928598  2.35150042671935
-0.401617297585701  -1.30543546928598  1.79687542671935
-2.6612472975857  -5.95324546928598  3.93730042671935
1.0744327024143  0.825714530714019  -2.86518957328065
0.0690527024142992  -2.31220273928598  -1.34114957328065
-0.294957297585701  -1.78123546928598  0.647292426719354
3.5363427024143  -0.329445469285981  0.508044426719354
1.0287327024143  2.78049453071402  1.55892142671935
-0.472237297585701  -3.07542846928598  2.55027042671935
3.0405927024143  -0.811615469285981  -1.30468957328065
1.0592027024143  -1.12593546928598  -2.57779957328065
-0.0551772975857007  2.20534453071402  -1.76099957328065
-0.971967297585701  -0.834275469285981  -1.97872957328065
-1.0872972975857  1.36734453071402  -1.39375957328065
-2.3866672975857  -4.68319546928598  4.05253042671935
-0.946057297585701  5.48461453071402  -1.21961957328065
-0.630387297585701  -0.386265469285981  -0.485559573280646
0.926782702414299  0.690974530714019  1.09502902671935
-2.2912872975857  1.95094453071402  -2.76997957328065
0.178312702414299  -0.982205469285981  2.19957042671935
0.0239927024142988  4.52328453071402  0.312239426719354
2.2396927024143  -0.481595469285981  1.54330742671935
-2.5711572975857  4.53868453071402  -2.89599957328065
