# Supplementary material for: Intraspecific variation and symmetry of the inner-ear labyrinth in a population of wild turkeys: implications for paleontological reconstructions
Source: PeerJ. 2019 Jul 23;7:e7355. doi: 10.7717/peerj.7355 (PMC6659666; doi:10.7717/peerj.7355)
Supplement: Supplemental Information 3 — Each labyrinth is represented by two replicates plus an average set of landmarks, for a total of three 35-landmark sets per labyrinth and six 35-landmark sets per specimen. [file peerj-07-7355-s003.zip › rt647.nts]

"rt647
1 35 3 0 dim=3
1.7555527024143  1.96444453071402  1.98633742671935
-1.2515472975857  6.10969453071402  -1.62845957328065
-3.3048472975857  3.60214453071402  -3.55239957328065
-1.4272872975857  0.759554530714019  -1.19579957328065
-1.0030472975857  1.77199453071402  -0.815159573280646
-0.255977297585701  2.28041453071402  -1.99686957328065
1.4485427024143  -0.116535469285981  -3.20865957328065
0.367492702414299  -3.00334446928598  -1.12492957328065
-1.6734472975857  -0.298605469285981  -0.335239573280646
-1.1749272975857  -0.580285469285981  -2.53796957328065
3.3313927024143  -0.722205469285981  -1.86339957328065
1.4201527024143  -0.00903546928598122  2.27287042671935
0.597172702414299  -2.25320426928598  2.33800042671935
-0.401617297585701  -1.30543546928598  1.79687542671935
-2.6612472975857  -5.95324546928598  3.93730042671935
1.0039127024143  0.904894530714019  -2.80588957328065
0.143492702414299  -2.17619446928598  -1.31861957328065
-0.294957297585701  -1.78123546928598  0.647292426719354
3.6638527024143  -0.338145469285981  0.552735426719354
1.2992127024143  2.51504453071402  1.22493642671935
-0.760527297585701  -3.04011646928598  2.55308042671935
3.1655227024143  -0.840185469285981  -1.34704957328065
1.0179127024143  -1.14673546928598  -2.46200957328065
-0.170137297585701  2.27603453071402  -1.91759957328065
-0.971967297585701  -0.834275469285981  -1.97872957328065
-1.0872972975857  1.36734453071402  -1.39375957328065
-2.3866672975857  -4.68319546928598  4.05253042671935
-0.946057297585701  5.48461453071402  -1.21961957328065
-0.734097297585701  -0.244215469285981  -0.640649573280646
0.926782702414299  0.690974530714019  1.09502902671935
-2.3314172975857  1.99652453071402  -2.86982957328065
0.178312702414299  -0.982205469285981  2.19957042671935
0.128382702414299  4.37172453071402  0.262793426719354
2.3667827024143  -0.394095469285981  1.55046342671935
-2.5711572975857  4.53868453071402  -2.89599957328065
