# Supplementary material for: Intraspecific variation and symmetry of the inner-ear labyrinth in a population of wild turkeys: implications for paleontological reconstructions
Source: PeerJ. 2019 Jul 23;7:e7355. doi: 10.7717/peerj.7355 (PMC6659666; doi:10.7717/peerj.7355)
Supplement: Supplemental Information 3 — Each labyrinth is represented by two replicates plus an average set of landmarks, for a total of three 35-landmark sets per labyrinth and six 35-landmark sets per specimen. [file peerj-07-7355-s003.zip › rt657.2.nts]

"rt657
1 35 3 0 dim=3
-1.79451449379752  2.04134379137295  -2.095325172412
1.79358550620248  5.97950379137295  2.06625882758799
3.39528550620248  3.28428379137295  3.349628827588
1.56206550620248  0.665283791372949  0.864608827587995
1.10751550620248  1.78990379137295  0.342478827587995
0.234655506202481  2.92295379137295  1.969718827588
-1.67525449379752  0.421103791372949  3.376048827588
-0.309644493797519  -3.26235620862705  1.028368827588
1.78432550620248  -0.154006208627051  -0.0985511724120049
1.38996550620248  -0.401664208627051  2.691318827588
-3.05620449379752  -0.953183208627051  2.281618827588
-1.50546449379752  0.0623837913729493  -2.394484172412
-0.725114493797519  -2.13796920862705  -2.158504172412
0.180075506202481  -1.34835370862705  -1.865960172412
2.60772550620248  -5.90289620862705  -4.16870117241201
-1.00865449379752  1.40589379137295  3.170148827588
-0.0417244937975188  -2.30349420862705  1.258898827588
0.207685506202481  -1.81190920862705  -0.655279172412005
-3.50257449379752  -0.506681208627051  -0.346301172412005
-1.23780449379752  2.69529379137295  -1.697211172412
0.649655506202481  -3.12713620862705  -2.72355117241201
-2.91756449379752  -1.03083220862705  1.624228827588
-1.06071449379752  -1.06070820862705  2.34316882758799
0.0714155062024807  2.44324379137295  1.75765882758799
0.969225506202481  -0.449901208627051  2.010158827588
1.42957550620248  1.52730379137295  0.843898827587995
2.09380550620248  -4.59780620862705  -4.401191172412
1.40009550620248  5.45763379137295  1.563498827588
0.803825506202481  -0.168896208627051  0.378448827587995
-0.948024493797519  0.484493791372949  -2.130503172412
2.65536550620248  2.06133379137295  2.343608827588
-0.337134493797519  -1.04653820862705  -2.20239717241201
0.119915506202481  4.51715379137295  -0.282211172412005
-2.56370449379752  -0.0588462086270509  -1.479035272412
2.66509550620248  4.29314379137295  2.988418827588
