# Supplementary material for: Intraspecific variation and symmetry of the inner-ear labyrinth in a population of wild turkeys: implications for paleontological reconstructions
Source: PeerJ. 2019 Jul 23;7:e7355. doi: 10.7717/peerj.7355 (PMC6659666; doi:10.7717/peerj.7355)
Supplement: Supplemental Information 3 — Each labyrinth is represented by two replicates plus an average set of landmarks, for a total of three 35-landmark sets per labyrinth and six 35-landmark sets per specimen. [file peerj-07-7355-s003.zip › rt657.mean.nts]

"rt657
1 35 3 0 dim=3
-1.83242449379752 2.09090879137295 -2.029715672412
1.79358550620248 5.97950379137295 2.06625882758799
3.39528550620248 3.28428379137295 3.349628827588
1.56000550620248 0.676488791372949 0.940993827587997
1.10444550620248 1.85761379137295 0.430453827587995
0.252885506202481 2.91267379137295 2.029583827588
-1.67062949379752 0.337878791372949 3.386158827588
-0.312979493797519 -3.27462620862705 1.100838827588
1.81513550620248 -0.179656208627051 -0.0264461724120048
1.37233550620248 -0.467796208627051 2.714933827588
-3.05620449379752 -0.953183208627051 2.281618827588
-1.55684449379752 0.0363487913729492 -2.42512167241201
-0.725114493797519 -2.13796920862705 -2.158504172412
0.180075506202481 -1.34835370862705 -1.865960172412
2.60772550620248 -5.90289620862705 -4.16870117241201
-1.05668949379752 1.36470379137295 3.192053827588
-0.0281294937975188 -2.36969520862705 1.271683827588
0.207685506202481 -1.81190920862705 -0.655279172412005
-3.50257449379752 -0.506681208627051 -0.346301172412005
-1.21049949379752 2.75956879137295 -1.665387172412
0.649655506202481 -3.12713620862705 -2.72355117241201
-2.91756449379752 -1.03083220862705 1.624228827588
-1.16160949379752 -1.11338270862705 2.402438827588
0.194665506202481 2.41451379137295 1.955623827588
0.996905506202481 -0.619606708627051 2.084273827588
1.35964550620248 1.53133379137295 0.936143827587997
2.15467050620248 -4.54765620862705 -4.35435617241201
1.35477050620248 5.47513879137295 1.605178827588
0.803825506202481 -0.168896208627051 0.378448827587995
-1.02415949379752 0.834448791372949 -1.733865172412
2.72738050620248 2.00765379137295 2.402693827588
-0.337134493797519 -1.04653820862705 -2.20239717241201
0.0731305062024809 4.55421879137295 -0.165471172412005
-2.56370449379752 -0.0588462086270509 -1.479035272412
2.66509550620248 4.29314379137295 2.988418827588
