# Supplementary material for: Intraspecific variation and symmetry of the inner-ear labyrinth in a population of wild turkeys: implications for paleontological reconstructions
Source: PeerJ. 2019 Jul 23;7:e7355. doi: 10.7717/peerj.7355 (PMC6659666; doi:10.7717/peerj.7355)
Supplement: Supplemental Information 3 — Each labyrinth is represented by two replicates plus an average set of landmarks, for a total of three 35-landmark sets per labyrinth and six 35-landmark sets per specimen. [file peerj-07-7355-s003.zip › rt657.nts]

"rt657
1 35 3 0 dim=3
-1.87033449379752  2.14047379137295  -1.964106172412
1.79358550620248  5.97950379137295  2.06625882758799
3.39528550620248  3.28428379137295  3.349628827588
1.55794550620248  0.687693791372949  1.017378827588
1.10137550620248  1.92532379137295  0.518428827587995
0.271115506202481  2.90239379137295  2.089448827588
-1.66600449379752  0.254653791372949  3.396268827588
-0.316314493797519  -3.28689620862705  1.173308827588
1.84594550620248  -0.205306208627051  0.0456588275879953
1.35470550620248  -0.533928208627051  2.738548827588
-3.05620449379752  -0.953183208627051  2.281618827588
-1.60822449379752  0.0103137913729492  -2.45575917241201
-0.725114493797519  -2.13796920862705  -2.158504172412
0.180075506202481  -1.34835370862705  -1.865960172412
2.60772550620248  -5.90289620862705  -4.16870117241201
-1.10472449379752  1.32351379137295  3.213958827588
-0.0145344937975188  -2.43589620862705  1.284468827588
0.207685506202481  -1.81190920862705  -0.655279172412005
-3.50257449379752  -0.506681208627051  -0.346301172412005
-1.18319449379752  2.82384379137295  -1.633563172412
0.649655506202481  -3.12713620862705  -2.72355117241201
-2.91756449379752  -1.03083220862705  1.624228827588
-1.26250449379752  -1.16605720862705  2.461708827588
0.317915506202481  2.38578379137295  2.153588827588
1.02458550620248  -0.789312208627051  2.15838882758799
1.28971550620248  1.53536379137295  1.028388827588
2.21553550620248  -4.49750620862705  -4.30752117241201
1.30944550620248  5.49264379137295  1.646858827588
0.803825506202481  -0.168896208627051  0.378448827587995
-1.10029449379752  1.18440379137295  -1.337227172412
2.79939550620248  1.95397379137295  2.461778827588
-0.337134493797519  -1.04653820862705  -2.20239717241201
0.0263455062024808  4.59128379137295  -0.0487311724120049
-2.56370449379752  -0.0588462086270509  -1.479035272412
2.66509550620248  4.29314379137295  2.988418827588
