# Supplementary material for: Intraspecific variation and symmetry of the inner-ear labyrinth in a population of wild turkeys: implications for paleontological reconstructions
Source: PeerJ. 2019 Jul 23;7:e7355. doi: 10.7717/peerj.7355 (PMC6659666; doi:10.7717/peerj.7355)
Supplement: Supplemental Information 3 — Each labyrinth is represented by two replicates plus an average set of landmarks, for a total of three 35-landmark sets per labyrinth and six 35-landmark sets per specimen. [file peerj-07-7355-s003.zip › rt736.2.nts]

"rt736
1 35 3 0 dim=3
-1.57421878351341  2.01528528160104  -2.20978864763932
1.8010912164866  6.33936528160104  1.63056735236068
3.37365121648659  4.06289528160104  3.41067735236068
1.6005012164866  0.71502528160104  1.21478735236068
1.47023121648659  1.94561528160104  0.748377352360678
0.635021216486595  3.13480528160104  2.14147735236068
-1.61449878351341  0.0626052816010405  3.42726735236068
-0.718638783513405  -3.07160471839896  1.56435735236068
1.73387121648659  -0.30915471839896  0.163287352360677
1.13558121648659  -0.43159471839896  2.85760735236068
-3.5367087835134  -0.26462471839896  2.07190735236068
-1.4207787835134  -0.0174347183989594  -2.30459564763932
-0.751498783513405  -2.15879751839896  -2.22116564763932
0.230871216486594  -1.34085071839896  -1.67280464763932
2.61621121648659  -6.36244471839896  -3.80526264763932
-1.11759878351341  1.31847528160104  2.97848735236068
-0.460448783513405  -2.18909021839896  1.74994735236068
0.0939912164865946  -1.74248371839896  -0.433102647639322
-3.68609878351341  0.0157552816010404  -0.519542647639322
-0.770798783513406  2.73952528160104  -1.75588464763932
0.714611216486594  -2.99109371839896  -2.64191664763932
-3.38597878351341  -0.44872471839896  1.50831735236068
-1.42946878351341  -0.924204718398959  2.62582735236068
0.592011216486595  2.54311528160104  2.12780735236068
0.848701216486595  -0.77326471839896  2.25582735236068
1.3552412164866  1.51330528160104  1.47476735236068
2.31757121648659  -4.99564471839896  -3.87205264763932
1.43372121648659  5.87814528160104  1.28334735236068
1.5473612164866  -0.28084471839896  -0.0917926476393223
-0.847288783513405  0.740295281601041  -1.19274264763932
2.53591121648659  2.36251528160104  2.86737735236068
-0.170158783513405  -1.01504471839896  -2.11382764763932
0.395141216486594  4.65677528160104  -0.424672647639322
-2.41773878351341  -0.34259471839896  -1.70377664763932
2.67484121648659  4.90089528160104  2.89865735236068
