# Supplementary material for: Intraspecific variation and symmetry of the inner-ear labyrinth in a population of wild turkeys: implications for paleontological reconstructions
Source: PeerJ. 2019 Jul 23;7:e7355. doi: 10.7717/peerj.7355 (PMC6659666; doi:10.7717/peerj.7355)
Supplement: Supplemental Information 3 — Each labyrinth is represented by two replicates plus an average set of landmarks, for a total of three 35-landmark sets per labyrinth and six 35-landmark sets per specimen. [file peerj-07-7355-s003.zip › rt736.mean.nts]

"rt736
1 35 3 0 dim=3
-1.57349378351341 2.14105528160104 -2.15924714763932
1.8470112164866 6.31991528160104 1.67552235236068
3.37365121648659 4.06289528160104 3.41067735236068
1.73732121648659 0.84264028160104 1.42581735236068
1.45557621648659 2.05465028160104 0.819522352360678
0.587186216486595 3.13855528160104 2.19496735236068
-1.59607378351341 0.21294528160104 3.43288735236068
-0.748658783513406 -3.07618371839896 1.62899235236068
1.77106621648659 -0.31295471839896 0.225902352360678
1.18573121648659 -0.45262471839896 2.80983735236068
-3.5367087835134 -0.26462471839896 2.07190735236068
-1.4207787835134 -0.0174347183989594 -2.30459564763932
-0.751498783513405 -2.15879751839896 -2.22116564763932
0.230871216486594 -1.34085071839896 -1.67280464763932
2.61621121648659 -6.36244471839896 -3.80526264763932
-1.08185878351341 1.46968528160104 2.99400735236068
-0.460448783513405 -2.18909021839896 1.74994735236068
0.0771362164865945 -1.80417621839896 -0.395137647639322
-3.7552187835134 0.0132702816010404 -0.521392647639322
-0.915348783513408 2.84390028160104 -1.50358464763932
0.714611216486594 -2.99109371839896 -2.64191664763932
-3.38597878351341 -0.44872471839896 1.50831735236068
-1.42946878351341 -0.924204718398959 2.62582735236068
0.614126216486595 2.62455028160104 2.24386735236068
1.00804121648659 -0.77029971839896 2.33501235236068
1.4907862164866 1.65399028160104 1.47265235236068
2.31757121648659 -4.99564471839896 -3.87205264763932
1.47224121648659 5.87921528160104 1.33678735236068
1.1761112164866 -0.14665471839896 0.352252352360678
-0.658918783513405 0.91004028160104 -1.11501814763932
2.58186121648659 2.37133028160104 2.90800735236068
-0.170158783513405 -1.01504471839896 -2.11382764763932
0.384071216486594 4.77168028160104 -0.354232647639322
-2.4843537835134 -0.25164971839896 -1.66660264763932
2.67484121648659 4.90089528160104 2.89865735236068
