# Supplementary material for: Intraspecific variation and symmetry of the inner-ear labyrinth in a population of wild turkeys: implications for paleontological reconstructions
Source: PeerJ. 2019 Jul 23;7:e7355. doi: 10.7717/peerj.7355 (PMC6659666; doi:10.7717/peerj.7355)
Supplement: Supplemental Information 3 — Each labyrinth is represented by two replicates plus an average set of landmarks, for a total of three 35-landmark sets per labyrinth and six 35-landmark sets per specimen. [file peerj-07-7355-s003.zip › rt736.nts]

"rt736
1 35 3 0 dim=3
-1.57276878351341  2.26682528160104  -2.10870564763932
1.89293121648659  6.30046528160104  1.72047735236068
3.37365121648659  4.06289528160104  3.41067735236068
1.87414121648659  0.97025528160104  1.63684735236068
1.44092121648659  2.16368528160104  0.890667352360678
0.539351216486595  3.14230528160104  2.24845735236068
-1.57764878351341  0.36328528160104  3.43850735236068
-0.778678783513406  -3.08076271839896  1.69362735236068
1.80826121648659  -0.31675471839896  0.288517352360678
1.23588121648659  -0.47365471839896  2.76206735236068
-3.5367087835134  -0.26462471839896  2.07190735236068
-1.4207787835134  -0.0174347183989594  -2.30459564763932
-0.751498783513405  -2.15879751839896  -2.22116564763932
0.230871216486594  -1.34085071839896  -1.67280464763932
2.61621121648659  -6.36244471839896  -3.80526264763932
-1.04611878351341  1.62089528160104  3.00952735236068
-0.460448783513405  -2.18909021839896  1.74994735236068
0.0602812164865944  -1.86586871839896  -0.357172647639322
-3.8243387835134  0.0107852816010403  -0.523242647639322
-1.05989878351341  2.94827528160104  -1.25128464763932
0.714611216486594  -2.99109371839896  -2.64191664763932
-3.38597878351341  -0.44872471839896  1.50831735236068
-1.42946878351341  -0.924204718398959  2.62582735236068
0.636241216486595  2.70598528160104  2.35992735236068
1.16738121648659  -0.76733471839896  2.41419735236068
1.6263312164866  1.79467528160104  1.47053735236068
2.31757121648659  -4.99564471839896  -3.87205264763932
1.51076121648659  5.88028528160104  1.39022735236068
0.804861216486594  -0.0124647183989597  0.796297352360678
-0.470548783513405  1.07978528160104  -1.03729364763932
2.62781121648659  2.38014528160104  2.94863735236068
-0.170158783513405  -1.01504471839896  -2.11382764763932
0.373001216486595  4.88658528160104  -0.283792647639322
-2.5509687835134  -0.16070471839896  -1.62942864763932
2.67484121648659  4.90089528160104  2.89865735236068
