# Supplementary material for: Intraspecific variation and symmetry of the inner-ear labyrinth in a population of wild turkeys: implications for paleontological reconstructions
Source: PeerJ. 2019 Jul 23;7:e7355. doi: 10.7717/peerj.7355 (PMC6659666; doi:10.7717/peerj.7355)
Supplement: Supplemental Information 3 — Each labyrinth is represented by two replicates plus an average set of landmarks, for a total of three 35-landmark sets per labyrinth and six 35-landmark sets per specimen. [file peerj-07-7355-s003.zip › rt739.2.nts]

"rt739
1 35 3 0 dim=3
-1.78573502533333  2.48867601898053  -1.57974434370667
1.47198497466667  6.57337601898053  2.03345565629333
3.26815497466667  4.05662601898053  3.49330565629333
1.43619497466667  1.26537601898053  1.23968365629333
1.17398497466667  2.25400601898053  0.797773656293333
0.254004974666667  3.37022601898053  2.04495565629333
-1.56134502533333  0.727704018980533  3.22674565629333
-0.382735025333333  -2.63065398101947  1.56899565629333
1.61616497466667  0.162981018980533  0.463770156293333
1.48055497466667  0.0997412189805334  2.75510565629333
-3.04703502533333  -0.0864049810194666  2.35063565629333
-1.48972502533333  0.427847018980533  -1.84816434370667
-0.764675025333333  -1.55959398101947  -1.63889434370667
0.224944974666666  -1.00064398101947  -1.37869434370667
2.52776497466667  -5.85752398101947  -3.60599434370667
-1.13965502533333  1.86866601898053  2.81094565629333
-0.189275025333333  -1.64666398101947  1.82893565629333
0.143764974666666  -1.41693398101947  -0.201900343706667
-3.42812502533333  0.135171818980533  -0.0965013437066666
-1.14125502533333  3.09751601898053  -1.25447434370667
0.612064974666667  -2.40701398101947  -2.24588434370667
-2.88969502533333  -0.119296981019467  1.77639565629333
-1.06615502533333  -0.654852981019467  2.50484565629333
0.153554974666667  2.95090601898053  2.00486565629333
0.984314974666667  -0.120561981019467  2.28027565629333
1.47126497466667  2.04128601898053  1.19410465629333
2.27531497466667  -4.39388398101947  -3.70173434370667
1.16424497466667  6.03695601898053  1.57674565629333
1.48370497466667  0.241692018980533  0.227154656293333
-1.02352502533333  1.14580601898053  -0.785964343706667
2.62022497466667  2.64252601898053  2.67744565629333
-0.286535025333333  -0.575918981019467  -1.77336434370667
-0.145045025333333  4.98833601898053  -0.0143003437066666
-2.56435502533333  0.134792518980533  -1.07192434370667
2.61722497466667  5.10195601898053  3.04744565629333
