# Supplementary material for: Intraspecific variation and symmetry of the inner-ear labyrinth in a population of wild turkeys: implications for paleontological reconstructions
Source: PeerJ. 2019 Jul 23;7:e7355. doi: 10.7717/peerj.7355 (PMC6659666; doi:10.7717/peerj.7355)
Supplement: Supplemental Information 3 — Each labyrinth is represented by two replicates plus an average set of landmarks, for a total of three 35-landmark sets per labyrinth and six 35-landmark sets per specimen. [file peerj-07-7355-s003.zip › rt739.mean.nts]

"rt739
1 35 3 0 dim=3
-1.76334502533333 2.41772101898053 -1.62666434370667
1.50460497466667 6.56784101898053 2.08986065629333
3.25127997466667 4.10709601898053 3.51685065629333
1.43619497466667 1.26537601898053 1.23968365629333
1.17335497466667 2.31768601898053 0.836722156293333
0.254004974666667 3.37022601898053 2.04495565629333
-1.53529502533333 0.590640018980533 3.21275565629333
-0.382735025333333 -2.63065398101947 1.56899565629333
1.66272997466667 0.123662318980533 0.506871906293333
1.48055497466667 0.0997412189805334 2.75510565629333
-3.07951502533333 -0.0451576810194666 2.31844565629333
-1.43165502533333 0.372896018980533 -1.85928934370667
-0.743000025333333 -1.59167898101947 -1.71018934370667
0.232529974666667 -0.938198481019469 -1.41767934370667
2.52776497466667 -5.85752398101947 -3.60599434370667
-1.09091002533333 1.80781101898053 2.80043565629333
-0.166205025333334 -1.73206898101947 1.85835565629333
0.160779974666666 -1.36636898101947 -0.243682843706667
-3.42812502533333 0.135171818980533 -0.0965013437066666
-1.14125502533333 3.09751601898053 -1.25447434370667
0.612064974666667 -2.40701398101947 -2.24588434370667
-2.96409002533333 -0.113163981019467 1.76743565629333
-1.06615502533333 -0.654852981019467 2.50484565629333
0.153554974666667 2.95090601898053 2.00486565629333
1.04703997466667 -0.167961481019467 2.27449565629333
1.42548497466667 2.08050601898053 1.17807215629333
2.27531497466667 -4.39388398101947 -3.70173434370667
1.13937997466667 6.04806101898053 1.63718065629333
1.50147997466667 0.171575168980533 0.279258106293333
-1.02352502533333 1.14580601898053 -0.785964343706667
2.62022497466667 2.64252601898053 2.67744565629333
-0.286535025333333 -0.575918981019467 -1.77336434370667
-0.0939300253333333 5.02366601898053 0.0105831562933334
-2.48671502533333 0.0222632689805332 -1.17102934370667
2.61722497466667 5.10195601898053 3.04744565629333
