# Supplementary material for: Intraspecific variation and symmetry of the inner-ear labyrinth in a population of wild turkeys: implications for paleontological reconstructions
Source: PeerJ. 2019 Jul 23;7:e7355. doi: 10.7717/peerj.7355 (PMC6659666; doi:10.7717/peerj.7355)
Supplement: Supplemental Information 3 — Each labyrinth is represented by two replicates plus an average set of landmarks, for a total of three 35-landmark sets per labyrinth and six 35-landmark sets per specimen. [file peerj-07-7355-s003.zip › rt739.nts]

"rt739
1 35 3 0 dim=3
-1.74095502533333  2.34676601898053  -1.67358434370667
1.53722497466667  6.56230601898053  2.14626565629333
3.23440497466667  4.15756601898053  3.54039565629333
1.43619497466667  1.26537601898053  1.23968365629333
1.17272497466667  2.38136601898053  0.875670656293333
0.254004974666667  3.37022601898053  2.04495565629333
-1.50924502533333  0.453576018980533  3.19876565629333
-0.382735025333333  -2.63065398101947  1.56899565629333
1.70929497466667  0.0843436189805334  0.549973656293333
1.48055497466667  0.0997412189805334  2.75510565629333
-3.11199502533333  -0.00391038101946665  2.28625565629333
-1.37358502533333  0.317945018980533  -1.87041434370667
-0.721325025333333  -1.62376398101947  -1.78148434370667
0.240114974666667  -0.875752981019467  -1.45666434370667
2.52776497466667  -5.85752398101947  -3.60599434370667
-1.04216502533333  1.74695601898053  2.78992565629333
-0.143135025333334  -1.81747398101947  1.88777565629333
0.177794974666667  -1.31580398101947  -0.285465343706667
-3.42812502533333  0.135171818980533  -0.0965013437066666
-1.14125502533333  3.09751601898053  -1.25447434370667
0.612064974666667  -2.40701398101947  -2.24588434370667
-3.03848502533333  -0.107030981019467  1.75847565629333
-1.06615502533333  -0.654852981019467  2.50484565629333
0.153554974666667  2.95090601898053  2.00486565629333
1.10976497466667  -0.215360981019467  2.26871565629333
1.37970497466667  2.11972601898053  1.16203965629333
2.27531497466667  -4.39388398101947  -3.70173434370667
1.11451497466667  6.05916601898053  1.69761565629333
1.51925497466667  0.101458318980533  0.331361556293333
-1.02352502533333  1.14580601898053  -0.785964343706667
2.62022497466667  2.64252601898053  2.67744565629333
-0.286535025333333  -0.575918981019467  -1.77336434370667
-0.0428150253333337  5.05899601898053  0.0354666562933334
-2.40907502533333  -0.0902659810194666  -1.27013434370667
2.61722497466667  5.10195601898053  3.04744565629333
