# Supplementary material for: Intraspecific variation and symmetry of the inner-ear labyrinth in a population of wild turkeys: implications for paleontological reconstructions
Source: PeerJ. 2019 Jul 23;7:e7355. doi: 10.7717/peerj.7355 (PMC6659666; doi:10.7717/peerj.7355)
Supplement: Supplemental Information 3 — Each labyrinth is represented by two replicates plus an average set of landmarks, for a total of three 35-landmark sets per labyrinth and six 35-landmark sets per specimen. [file peerj-07-7355-s003.zip › rt803.2.nts]

"rt803
1 35 3 0 dim=3
1.93129862078165  2.01762758497412  2.70058498837402
-1.80417137921835  6.62154758497412  -0.849164411625984
-3.50247137921835  4.50131758497412  -2.82960501162598
-1.67596137921835  1.16618758497412  -1.31280401162598
-1.39663137921835  2.10232758497412  -0.654339011625984
-0.103961379218354  3.11791758497412  -1.62357301162598
1.99848862078165  0.549727584974123  -3.44290501162598
0.509208620781646  -3.18378341502588  -1.88470501162598
-1.92411137921835  -0.261292415025877  -0.302915011625984
-1.57493137921835  -0.0289024150258769  -2.44005501162598
3.37629862078165  -0.596122415025877  -2.52212501162598
1.57700862078165  -0.586142415025877  2.47699498837402
0.691328620781646  -2.54051841502588  2.07521498837402
-0.348771379218354  -1.69824641502588  1.80902498837402
-2.56698137921835  -6.58044241502588  3.24593498837402
1.47822862078165  1.74349758497412  -2.67922501162598
0.169588620781646  -2.29174241502588  -1.71338401162598
-0.253821379218354  -2.11328141502588  0.323194988374016
3.83779862078165  -0.623882415025877  0.322514988374016
1.18207862078165  2.70359758497412  2.18542498837402
-0.684411379218354  -3.34483741502588  2.37322498837402
3.15319862078165  -0.848042415025877  -1.79745101162598
1.10047862078165  -0.668332415025877  -3.03007501162598
-0.223181379218354  2.75747758497412  -1.78819601162598
-1.17195137921835  -0.0974324150258769  -1.96784501162598
-1.39134137921835  1.85997758497412  -1.31465101162598
-2.05055137921835  -5.45686241502588  3.22088498837402
-1.42658137921835  5.93832758497412  -0.506701011625984
-0.965681379218354  -0.146862415025877  -0.661672011625984
0.775568620781646  0.829247584974123  1.38797498837402
-2.62983137921835  2.88339758497412  -2.14273501162598
0.246808620781646  -1.45374441502588  2.20142498837402
-0.208681379218354  4.69707758497412  1.18660498837402
2.56136862078165  -0.533152415025877  1.58528498837402
-2.79116137921835  5.36570758497412  -2.15370501162598
