# Supplementary material for: Intraspecific variation and symmetry of the inner-ear labyrinth in a population of wild turkeys: implications for paleontological reconstructions
Source: PeerJ. 2019 Jul 23;7:e7355. doi: 10.7717/peerj.7355 (PMC6659666; doi:10.7717/peerj.7355)
Supplement: Supplemental Information 3 — Each labyrinth is represented by two replicates plus an average set of landmarks, for a total of three 35-landmark sets per labyrinth and six 35-landmark sets per specimen. [file peerj-07-7355-s003.zip › rt803.mean.nts]

"rt803
1 35 3 0 dim=3
1.96832362078165 1.97671258497412 2.64647498837402
-1.73661137921835 6.62169258497412 -0.821397211625984
-3.51774637921835 4.43202258497412 -2.82197501162598
-1.75165137921835 1.16515258497412 -1.32699101162598
-1.39172137921835 2.16206258497412 -0.697629011625984
-0.103961379218354 3.11791758497412 -1.62357301162598
2.00953862078165 0.425842584974123 -3.44714001162598
0.427958620781646 -3.19309891502588 -1.76184851162598
-1.92411137921835 -0.261292415025877 -0.302915011625984
-1.41387637921835 -0.003497415025877 -2.55127001162598
3.47084862078165 -0.588897415025877 -2.43031501162598
1.57700862078165 -0.586142415025877 2.47699498837402
0.644948620781646 -2.57614641502588 2.13395998837402
-0.383881379218354 -1.63242791502588 1.78992998837402
-2.56698137921835 -6.58044241502588 3.24593498837402
1.52285862078165 1.62076258497412 -2.71533001162598
0.169588620781646 -2.29174241502588 -1.71338401162598
-0.273571379218354 -2.04300941502588 0.344594988374016
3.89129862078165 -0.642727415025877 0.392329988374016
1.27449362078165 2.64293258497412 2.03058498837402
-0.746191379218354 -3.31990691502588 2.41022998837402
3.21169862078165 -0.848277415025877 -1.74865301162598
1.22569862078165 -0.802762415025877 -2.85213001162598
-0.223181379218354 2.75747758497412 -1.78819601162598
-1.13141637921835 -0.057862415025877 -2.05464501162598
-1.45956137921835 1.88655258497412 -1.34145901162598
-2.05854637921835 -5.43249741502588 3.22089498837402
-1.36046637921835 5.93100758497412 -0.517537011625984
-0.965681379218354 -0.146862415025877 -0.661672011625984
0.775568620781646 0.829247584974123 1.38797498837402
-2.60810637921835 2.84396758497412 -2.34965501162598
0.189673620781646 -1.40896841502588 2.19438998837402
-0.012431379218354 4.76431258497412 1.04290498837402
2.56136862078165 -0.533152415025877 1.58528498837402
-2.82332137921835 5.30622258497412 -2.17409001162598
