# Supplementary material for: Intraspecific variation and symmetry of the inner-ear labyrinth in a population of wild turkeys: implications for paleontological reconstructions
Source: PeerJ. 2019 Jul 23;7:e7355. doi: 10.7717/peerj.7355 (PMC6659666; doi:10.7717/peerj.7355)
Supplement: Supplemental Information 3 — Each labyrinth is represented by two replicates plus an average set of landmarks, for a total of three 35-landmark sets per labyrinth and six 35-landmark sets per specimen. [file peerj-07-7355-s003.zip › rt803.nts]

"rt803
1 35 3 0 dim=3
2.00534862078165  1.93579758497412  2.59236498837402
-1.66905137921835  6.62183758497412  -0.793630011625984
-3.53302137921835  4.36272758497412  -2.81434501162598
-1.82734137921835  1.16411758497412  -1.34117801162598
-1.38681137921835  2.22179758497412  -0.740919011625984
-0.103961379218354  3.11791758497412  -1.62357301162598
2.02058862078165  0.301957584974123  -3.45137501162598
0.346708620781646  -3.20241441502588  -1.63899201162598
-1.92411137921835  -0.261292415025877  -0.302915011625984
-1.25282137921835  0.0219075849741229  -2.66248501162598
3.56539862078165  -0.581672415025877  -2.33850501162598
1.57700862078165  -0.586142415025877  2.47699498837402
0.598568620781646  -2.61177441502588  2.19270498837402
-0.418991379218354  -1.56660941502588  1.77083498837402
-2.56698137921835  -6.58044241502588  3.24593498837402
1.56748862078165  1.49802758497412  -2.75143501162598
0.169588620781646  -2.29174241502588  -1.71338401162598
-0.293321379218354  -1.97273741502588  0.365994988374016
3.94479862078165  -0.661572415025877  0.462144988374016
1.36690862078165  2.58226758497412  1.87574498837402
-0.807971379218354  -3.29497641502588  2.44723498837402
3.27019862078165  -0.848512415025877  -1.69985501162598
1.35091862078165  -0.937192415025877  -2.67418501162598
-0.223181379218354  2.75747758497412  -1.78819601162598
-1.09088137921835  -0.0182924150258771  -2.14144501162598
-1.52778137921835  1.91312758497412  -1.36826701162598
-2.06654137921835  -5.40813241502588  3.22090498837402
-1.29435137921835  5.92368758497412  -0.528373011625984
-0.965681379218354  -0.146862415025877  -0.661672011625984
0.775568620781646  0.829247584974123  1.38797498837402
-2.58638137921835  2.80453758497412  -2.55657501162598
0.132538620781646  -1.36419241502588  2.18735498837402
0.183818620781646  4.83154758497412  0.899204988374016
2.56136862078165  -0.533152415025877  1.58528498837402
-2.85548137921835  5.24673758497412  -2.19447501162598
