# Supplementary material for: Intraspecific variation and symmetry of the inner-ear labyrinth in a population of wild turkeys: implications for paleontological reconstructions
Source: PeerJ. 2019 Jul 23;7:e7355. doi: 10.7717/peerj.7355 (PMC6659666; doi:10.7717/peerj.7355)
Supplement: Supplemental Information 3 — Each labyrinth is represented by two replicates plus an average set of landmarks, for a total of three 35-landmark sets per labyrinth and six 35-landmark sets per specimen. [file peerj-07-7355-s003.zip › rt869.2.nts]

"rt869
1 35 3 0 dim=3
-1.67585425370148  2.10680520431986  -2.3519409342507
2.09194574629852  5.94698520431986  2.3796290657493
3.36966574629852  3.93981520431986  4.0354790657493
1.65534574629852  0.645665204319861  1.0223490657493
1.23169574629852  1.85072520431986  0.8009590657493
0.207965746298519  2.47957520431986  1.9933090657493
-1.68683425370148  0.218495204319861  3.5004890657493
-0.589354253701481  -3.33575479568014  1.3390390657493
1.86704574629852  -0.453887795680139  0.2429500657493
1.16984574629852  -0.401491795680139  3.0609190657493
-3.69530425370148  -0.602645795680139  1.8203690657493
-1.54890425370148  -0.113134795680139  -2.4876409342507
-0.61582425370148  -2.02842979568014  -2.5535409342507
0.32411574629852  -1.40230629568014  -2.0012709342507
2.20976574629852  -6.44607479568014  -4.2198809342507
-1.34630425370148  1.29367520431986  2.9006490657493
-0.24528425370148  -2.29582479568014  1.5786890657493
0.261525746298519  -1.93039979568014  -0.6814339342507
-3.91040425370148  -0.0845947956801388  -0.8600779342507
-1.02055425370148  2.81516520431986  -1.8680609342507
0.73745574629852  -2.93041479568014  -2.9011709342507
-3.46540425370148  -0.823757795680139  1.2245390657493
-1.27345425370148  -1.11348879568014  2.3874690657493
0.0739057462985196  2.48254520431986  1.9161290657493
0.85057574629852  -0.237504795680139  2.2427790657493
1.59954574629852  1.55852520431986  1.1163890657493
2.24313574629852  -5.27215479568014  -3.7005809342507
1.45716574629852  5.56392520431986  1.9421190657493
1.71021574629852  -0.543750795680139  -0.1319999342507
-0.714204253701481  0.758285204319862  -1.2240649342507
2.49893574629852  2.16214520431986  3.2016490657493
-0.0947842537014802  -1.09530779568014  -2.4658009342507
0.47686574629852  4.51590520431986  -0.3822936342507
-2.54282425370148  -0.506617795680139  -1.7559109342507
2.71405574629852  4.67860520431986  3.6853290657493
