# Supplementary material for: Intraspecific variation and symmetry of the inner-ear labyrinth in a population of wild turkeys: implications for paleontological reconstructions
Source: PeerJ. 2019 Jul 23;7:e7355. doi: 10.7717/peerj.7355 (PMC6659666; doi:10.7717/peerj.7355)
Supplement: Supplemental Information 3 — Each labyrinth is represented by two replicates plus an average set of landmarks, for a total of three 35-landmark sets per labyrinth and six 35-landmark sets per specimen. [file peerj-07-7355-s003.zip › rt869.mean.nts]

"rt869
1 35 3 0 dim=3
-1.59300425370148 1.92998520431986 -2.5015459342507
2.07452074629852 5.95260520431986 2.2997940657493
3.40957574629852 3.88329520431986 3.9915890657493
1.67907074629852 0.663490204319861 1.1674290657493
1.23315574629852 1.89485020431986 0.9188340657493
0.199110746298519 2.47829520431986 2.0726190657493
-1.71742925370148 0.149015204319861 3.4822090657493
-0.513279253701481 -3.34165979568014 1.3085090657493
1.88951074629852 -0.463719295680139 0.3170835657493
1.11403574629852 -0.381178295680139 3.1028890657493
-3.78165425370148 -0.563407795680139 1.6949290657493
-1.54890425370148 -0.113134795680139 -2.4876409342507
-0.61582425370148 -2.02842979568014 -2.5535409342507
0.31774574629852 -1.33413054568014 -2.0196109342507
2.26052074629852 -6.40776479568014 -4.2849009342507
-1.38528425370148 1.28139020431986 2.9653890657493
-0.197709253701481 -2.35318979568014 1.5943840657493
0.261525746298519 -1.93039979568014 -0.6814339342507
-3.90310425370148 -0.0607047956801387 -0.9398214342507
-0.97753925370148 2.65643520431986 -1.8995009342507
0.77214074629852 -2.87474479568014 -2.9262859342507
-3.57610425370148 -0.799299795680139 1.1382340657493
-1.34442925370148 -1.11178779568014 2.3679890657493
0.129300746298519 2.45346020431986 2.1040840657493
0.84835074629852 -0.202044795680139 2.3081590657493
1.49433574629852 1.47913520431986 1.3324090657493
2.16354574629852 -5.13527479568014 -4.1303909342507
1.63155574629852 5.43033520431986 1.7558840657493
1.25564574629852 -0.431547795680139 0.2834995657493
-0.727789253701481 0.677230204319861 -1.2398919342507
2.49893574629852 2.16214520431986 3.2016490657493
-0.10502425370148 -1.02097629568014 -2.4686809342507
0.467795746298519 4.44497520431986 -0.3926655342507
-2.54282425370148 -0.506617795680139 -1.7559109342507
2.88504074629852 4.61275020431986 3.4596440657493
