# Supplementary material for: Intraspecific variation and symmetry of the inner-ear labyrinth in a population of wild turkeys: implications for paleontological reconstructions
Source: PeerJ. 2019 Jul 23;7:e7355. doi: 10.7717/peerj.7355 (PMC6659666; doi:10.7717/peerj.7355)
Supplement: Supplemental Information 3 — Each labyrinth is represented by two replicates plus an average set of landmarks, for a total of three 35-landmark sets per labyrinth and six 35-landmark sets per specimen. [file peerj-07-7355-s003.zip › rt869.nts]

"rt869
1 35 3 0 dim=3
-1.51015425370148  1.75316520431986  -2.6511509342507
2.05709574629852  5.95822520431986  2.2199590657493
3.44948574629852  3.82677520431986  3.9476990657493
1.70279574629852  0.681315204319861  1.3125090657493
1.23461574629852  1.93897520431986  1.0367090657493
0.190255746298519  2.47701520431986  2.1519290657493
-1.74802425370148  0.0795352043198613  3.4639290657493
-0.437204253701481  -3.34756479568014  1.2779790657493
1.91197574629852  -0.473550795680139  0.3912170657493
1.05822574629852  -0.360864795680139  3.1448590657493
-3.86800425370148  -0.524169795680139  1.5694890657493
-1.54890425370148  -0.113134795680139  -2.4876409342507
-0.61582425370148  -2.02842979568014  -2.5535409342507
0.31137574629852  -1.26595479568014  -2.0379509342507
2.31127574629852  -6.36945479568014  -4.3499209342507
-1.42426425370148  1.26910520431986  3.0301290657493
-0.150134253701481  -2.41055479568014  1.6100790657493
0.261525746298519  -1.93039979568014  -0.6814339342507
-3.89580425370148  -0.0368147956801386  -1.0195649342507
-0.934524253701481  2.49770520431986  -1.9309409342507
0.80682574629852  -2.81907479568014  -2.9514009342507
-3.68680425370148  -0.774841795680139  1.0519290657493
-1.41540425370148  -1.11008679568014  2.3485090657493
0.184695746298519  2.42437520431986  2.2920390657493
0.84612574629852  -0.166584795680139  2.3735390657493
1.38912574629852  1.39974520431986  1.5484290657493
2.08395574629852  -4.99839479568014  -4.5602009342507
1.80594574629852  5.29674520431986  1.5696490657493
0.80107574629852  -0.319344795680139  0.6989990657493
-0.741374253701481  0.596175204319861  -1.2557189342507
2.49893574629852  2.16214520431986  3.2016490657493
-0.11526425370148  -0.946644795680139  -2.4715609342507
0.458725746298519  4.37404520431986  -0.4030374342507
-2.54282425370148  -0.506617795680139  -1.7559109342507
3.05602574629852  4.54689520431986  3.2339590657493
