# Supplementary material for: Intraspecific variation and symmetry of the inner-ear labyrinth in a population of wild turkeys: implications for paleontological reconstructions
Source: PeerJ. 2019 Jul 23;7:e7355. doi: 10.7717/peerj.7355 (PMC6659666; doi:10.7717/peerj.7355)
Supplement: Supplemental Information 3 — Each labyrinth is represented by two replicates plus an average set of landmarks, for a total of three 35-landmark sets per labyrinth and six 35-landmark sets per specimen. [file peerj-07-7355-s003.zip › rt884.2.nts]

"rt884
1 35 3 0 dim=3
1.77426172266667  -2.15176465920267  -2.124989346508
-2.09603827733333  -6.32419465920267  1.477210653492
-3.61101827733333  -4.06625465920267  3.185020653492
-1.75357827733333  -0.915324659202667  1.072020653492
-1.35322827733333  -1.95552465920267  0.653713653492
-0.555328277333334  -3.13540465920267  2.022640653492
1.39413172266667  -0.446144659202667  3.711470653492
0.284391722666666  2.85988534079733  1.837380653492
-1.76337827733333  0.312755340797333  0.107678653492
-1.51498827733333  -0.0859146592026667  2.990990653492
3.29791172266667  -0.117924659202667  2.277980653492
1.32118172266667  0.163258340797333  -1.742569346508
0.706331722666666  1.99199534079733  -1.669289346508
-0.413578277333334  1.44106234079733  -1.408689346508
-2.57219827733333  5.70908534079733  -3.037169346508
0.998801722666666  -1.65444465920267  3.092770653492
-0.0286382773333332  2.07137534079733  1.990480653492
-0.386798277333333  1.79521734079733  -0.193883596508
3.62631172266667  0.0760873407973334  -0.096644346508
1.04415172266667  -2.81513465920267  -1.632859346508
-0.489408277333333  2.77866534079733  -2.282979346508
3.13460172266667  0.234641340797333  1.826190653492
1.11558172266667  0.619682340797333  2.904060653492
-0.500518277333334  -2.55064465920267  2.032730653492
-1.15659827733333  0.138523340797333  2.440050653492
-1.38187827733333  -1.65131465920267  1.266270653492
-2.24171827733333  4.47720534079733  -2.962339346508
-1.75203827733333  -5.79907465920267  0.986890653492
-0.995998277333333  0.198512340797333  0.560197653492
0.651771722666667  -0.730574659202667  -1.046042346508
-2.61576827733333  -2.61150465920267  2.589660653492
-0.00813827733333305  1.18595734079733  -1.793899346508
-0.315388277333334  -4.62482465920267  -0.625798346508
2.45585172266667  0.00908934079733336  -1.310729346508
-2.92678827733333  -4.86304465920267  2.687250653492
