# Supplementary material for: Intraspecific variation and symmetry of the inner-ear labyrinth in a population of wild turkeys: implications for paleontological reconstructions
Source: PeerJ. 2019 Jul 23;7:e7355. doi: 10.7717/peerj.7355 (PMC6659666; doi:10.7717/peerj.7355)
Supplement: Supplemental Information 3 — Each labyrinth is represented by two replicates plus an average set of landmarks, for a total of three 35-landmark sets per labyrinth and six 35-landmark sets per specimen. [file peerj-07-7355-s003.zip › rt884.mean.nts]

"rt884
1 35 3 0 dim=3
1.77426172266667 -2.15176465920267 -2.124989346508
-2.05521827733333 -6.33587965920267 1.411195653492
-3.61101827733333 -4.06625465920267 3.185020653492
-1.79023327733333 -0.953719659202667 1.198765653492
-1.33571827733333 -2.02007465920267 0.695770653492
-0.555328277333334 -3.13540465920267 2.022640653492
1.40499672266667 -0.519404659202667 3.689430653492
0.284391722666666 2.85988534079733 1.837380653492
-1.81818827733333 0.303528340797333 0.180497153492
-1.46701827733333 -0.112974659202667 3.044755653492
3.03253172266667 -0.0411106592026668 2.546980653492
1.37425672266667 0.154945840797333 -1.759894346508
0.706331722666666 1.99199534079733 -1.669289346508
-0.369763277333334 1.34821234079733 -1.493689346508
-2.57219827733333 5.70908534079733 -3.037169346508
0.979211722666666 -1.74183965920267 3.098320653492
-0.0286382773333332 2.07137534079733 1.990480653492
-0.344508277333333 1.72814434079733 -0.164170871508
3.56300672266667 0.0383863407973334 0.046783153492
1.04415172266667 -2.81513465920267 -1.632859346508
-0.516218277333333 2.73720034079733 -2.330139346508
2.88838172266667 0.267233340797333 1.995795653492
0.980086722666668 0.571290340797333 3.057370653492
-0.567608277333334 -2.58057965920267 2.048925653492
-1.14738827733333 0.0711158407973332 2.439355653492
-1.44229327733333 -1.69737965920267 1.290545653492
-2.20547327733333 4.52693034079733 -3.088934346508
-1.70499327733333 -5.78225465920267 0.928775653492
-1.06683827733333 0.152786840797333 0.590403153492
0.651771722666667 -0.730574659202667 -1.046042346508
-2.63922327733333 -2.61851465920267 2.658505653492
0.0818767226666665 1.04677919079733 -1.884499346508
-0.292198277333334 -4.69464965920267 -0.655853846508
2.48502672266667 0.0617848407973332 -1.211101846508
-2.92783327733333 -4.87959965920267 2.626380653492
