# Supplementary material for: Intraspecific variation and symmetry of the inner-ear labyrinth in a population of wild turkeys: implications for paleontological reconstructions
Source: PeerJ. 2019 Jul 23;7:e7355. doi: 10.7717/peerj.7355 (PMC6659666; doi:10.7717/peerj.7355)
Supplement: Supplemental Information 3 — Each labyrinth is represented by two replicates plus an average set of landmarks, for a total of three 35-landmark sets per labyrinth and six 35-landmark sets per specimen. [file peerj-07-7355-s003.zip › rt884.nts]

"rt884
1 35 3 0 dim=3
1.77426172266667  -2.15176465920267  -2.124989346508
-2.01439827733333  -6.34756465920267  1.345180653492
-3.61101827733333  -4.06625465920267  3.185020653492
-1.82688827733333  -0.992114659202667  1.325510653492
-1.31820827733333  -2.08462465920267  0.737827653492
-0.555328277333334  -3.13540465920267  2.022640653492
1.41586172266667  -0.592664659202667  3.667390653492
0.284391722666666  2.85988534079733  1.837380653492
-1.87299827733333  0.294301340797333  0.253315653492
-1.41904827733333  -0.140034659202667  3.098520653492
2.76715172266667  0.0357033407973334  2.815980653492
1.42733172266667  0.146633340797333  -1.777219346508
0.706331722666666  1.99199534079733  -1.669289346508
-0.325948277333334  1.25536234079733  -1.578689346508
-2.57219827733333  5.70908534079733  -3.037169346508
0.959621722666666  -1.82923465920267  3.103870653492
-0.0286382773333332  2.07137534079733  1.990480653492
-0.302218277333333  1.66107134079733  -0.134458146508
3.49970172266667  0.000685340797333389  0.190210653492
1.04415172266667  -2.81513465920267  -1.632859346508
-0.543028277333333  2.69573534079733  -2.377299346508
2.64216172266667  0.299825340797333  2.165400653492
0.844591722666666  0.522898340797333  3.210680653492
-0.634698277333334  -2.61051465920267  2.065120653492
-1.13817827733333  0.00370834079733339  2.438660653492
-1.50270827733333  -1.74344465920267  1.314820653492
-2.16922827733333  4.57665534079733  -3.215529346508
-1.65794827733333  -5.76543465920267  0.870660653492
-1.13767827733333  0.107061340797333  0.620608653492
0.651771722666667  -0.730574659202667  -1.046042346508
-2.66267827733333  -2.62552465920267  2.727350653492
0.171891722666666  0.907601040797333  -1.975099346508
-0.269008277333334  -4.76447465920267  -0.685909346508
2.51420172266667  0.114480340797333  -1.111474346508
-2.92887827733333  -4.89615465920267  2.565510653492
