# Supplementary material for: Intraspecific variation and symmetry of the inner-ear labyrinth in a population of wild turkeys: implications for paleontological reconstructions
Source: PeerJ. 2019 Jul 23;7:e7355. doi: 10.7717/peerj.7355 (PMC6659666; doi:10.7717/peerj.7355)
Supplement: Supplemental Information 3 — Each labyrinth is represented by two replicates plus an average set of landmarks, for a total of three 35-landmark sets per labyrinth and six 35-landmark sets per specimen. [file peerj-07-7355-s003.zip › rt885.2.nts]

"rt885
1 35 3 0 dim=3
-1.675177268  1.70917423499853  -2.81673858510013
2.028592732  6.52470423499853  0.0200424148998667
3.602952732  4.21987423499853  2.55300141489987
1.599792732  0.931464234998533  1.09132641489987
1.476772732  2.16479423499853  0.253859414899867
0.522302732  3.79014423499853  1.41395141489987
-1.919597268  1.07677423499853  3.19201141489987
-0.560957268  -2.60432576500147  2.24169141489987
1.599942732  -0.412973165001467  0.277576414899867
0.918512732  0.527360234998533  3.15147141489987
-3.549017268  0.349992234998533  1.81749141489987
-1.358087268  -0.570971765001467  -2.30446858510013
-1.051277268  -2.67370576500147  -1.58123858510013
0.144792732  -1.77101576500147  -1.30353858510013
2.552722732  -6.93063576500147  -2.25599858510013
-1.241977268  2.30467423499853  2.48741141489987
-0.249257268  -1.73971576500147  2.18954141489987
-0.00432726799999968  -1.93211576500147  0.0859791148998667
-3.785497268  -0.229381165001467  -0.639669585100133
-0.958977268  2.50577423499853  -2.38627858510013
0.615452732  -3.50195576500147  -1.86856858510013
-3.437217268  -0.102464765001467  1.38750141489987
-1.390097268  -0.188186765001467  2.54030141489987
0.326542732  3.20722423499853  1.41085141489987
0.673602732  0.304344234998533  2.37481141489987
1.724912732  1.88396423499853  0.822601414899867
2.210572732  -5.61469576500147  -2.59994858510013
1.810922732  5.86842423499853  -0.371542585100133
1.506372732  -0.389178565001467  0.152525414899867
-0.679777268  0.711714234998533  -1.26200858510013
2.575852732  2.88340423499853  2.36394141489987
-0.287547268  -1.60443576500147  -1.85170858510013
0.213412732  4.79854423499853  -1.75818858510013
-2.542057268  -0.544069765001467  -1.53719858510013
2.979542732  5.10352423499853  1.62050141489987
