# Supplementary material for: Intraspecific variation and symmetry of the inner-ear labyrinth in a population of wild turkeys: implications for paleontological reconstructions
Source: PeerJ. 2019 Jul 23;7:e7355. doi: 10.7717/peerj.7355 (PMC6659666; doi:10.7717/peerj.7355)
Supplement: Supplemental Information 3 — Each labyrinth is represented by two replicates plus an average set of landmarks, for a total of three 35-landmark sets per labyrinth and six 35-landmark sets per specimen. [file peerj-07-7355-s003.zip › rt885.mean.nts]

"rt885
1 35 3 0 dim=3
-1.708012268 1.77321923499853 -2.77386358510013
2.042392732 6.53688423499853 0.0933713648998668
3.621082732 4.27926423499853 2.51969641489987
1.638297732 0.963039234998533 1.15156891489987
1.463857732 2.23069423499853 0.257190414899867
0.522302732 3.79014423499853 1.41395141489987
-1.844587268 1.32953423499853 3.16256141489987
-0.560957268 -2.60432576500147 2.24169141489987
1.616792732 -0.488610465001467 0.319384914899867
1.024387732 0.482819234998533 3.07866141489987
-3.448522268 0.336000734998533 1.95733641489987
-1.440232268 -0.550583765001467 -2.30009858510013
-1.012082268 -2.72216576500147 -1.63259358510013
0.0916077320000001 -1.78920576500147 -1.36920858510013
2.552722732 -6.93063576500147 -2.25599858510013
-1.185627268 2.45903423499853 2.49853641489987
-0.249257268 -1.73971576500147 2.18954141489987
0.0493227320000002 -1.97405576500147 0.0509052648998667
-3.797212268 -0.208071465001467 -0.555080585100133
-0.954847268 2.58904423499853 -2.39458858510013
0.615452732 -3.50195576500147 -1.86856858510013
-3.316957268 -0.106585765001467 1.47976141489987
-1.300427268 -0.024382765001467 2.84136641489987
0.312642732 3.25051923499853 1.35662641489987
0.687767732 0.231128234998533 2.35939641489987
1.677042732 1.96800423499853 0.904146414899867
2.210572732 -5.61469576500147 -2.59994858510013
1.681052732 5.96295923499853 -0.182121585100133
1.506372732 -0.389178565001467 0.152525414899867
-0.811697268 0.634465234998533 -1.32598358510013
2.575852732 2.88340423499853 2.36394141489987
-0.338882268 -1.57164076500147 -1.88784858510013
0.210057732 4.78730423499853 -1.65787358510013
-2.558222268 -0.469908265001467 -1.50526858510013
2.939012732 5.11984923499853 1.68381641489987
