# Supplementary material for: Intraspecific variation and symmetry of the inner-ear labyrinth in a population of wild turkeys: implications for paleontological reconstructions
Source: PeerJ. 2019 Jul 23;7:e7355. doi: 10.7717/peerj.7355 (PMC6659666; doi:10.7717/peerj.7355)
Supplement: Supplemental Information 3 — Each labyrinth is represented by two replicates plus an average set of landmarks, for a total of three 35-landmark sets per labyrinth and six 35-landmark sets per specimen. [file peerj-07-7355-s003.zip › rt885.nts]

"rt885
1 35 3 0 dim=3
-1.740847268  1.83726423499853  -2.73098858510013
2.056192732  6.54906423499853  0.166700314899867
3.639212732  4.33865423499853  2.48639141489987
1.676802732  0.994614234998533  1.21181141489987
1.450942732  2.29659423499853  0.260521414899867
0.522302732  3.79014423499853  1.41395141489987
-1.769577268  1.58229423499853  3.13311141489987
-0.560957268  -2.60432576500147  2.24169141489987
1.633642732  -0.564247765001467  0.361193414899867
1.130262732  0.438278234998533  3.00585141489987
-3.348027268  0.322009234998533  2.09718141489987
-1.522377268  -0.530195765001467  -2.29572858510013
-0.972887268  -2.77062576500147  -1.68394858510013
0.0384227320000002  -1.80739576500147  -1.43487858510013
2.552722732  -6.93063576500147  -2.25599858510013
-1.129277268  2.61339423499853  2.50966141489987
-0.249257268  -1.73971576500147  2.18954141489987
0.102972732  -2.01599576500147  0.0158314148998667
-3.808927268  -0.186761765001467  -0.470491585100133
-0.950717268  2.67231423499853  -2.40289858510013
0.615452732  -3.50195576500147  -1.86856858510013
-3.196697268  -0.110706765001467  1.57202141489987
-1.210757268  0.139421234998533  3.14243141489987
0.298742732  3.29381423499853  1.30240141489987
0.701932732  0.157912234998533  2.34398141489987
1.629172732  2.05204423499853  0.985691414899867
2.210572732  -5.61469576500147  -2.59994858510013
1.551182732  6.05749423499853  0.00729941489986668
1.506372732  -0.389178565001467  0.152525414899867
-0.943617268  0.557216234998533  -1.38995858510013
2.575852732  2.88340423499853  2.36394141489987
-0.390217268  -1.53884576500147  -1.92398858510013
0.206702732  4.77606423499853  -1.55755858510013
-2.574387268  -0.395746765001467  -1.47333858510013
2.898482732  5.13617423499853  1.74713141489987
