# Supplementary material for: Intraspecific variation and symmetry of the inner-ear labyrinth in a population of wild turkeys: implications for paleontological reconstructions
Source: PeerJ. 2019 Jul 23;7:e7355. doi: 10.7717/peerj.7355 (PMC6659666; doi:10.7717/peerj.7355)
Supplement: Supplemental Information 3 — Each labyrinth is represented by two replicates plus an average set of landmarks, for a total of three 35-landmark sets per labyrinth and six 35-landmark sets per specimen. [file peerj-07-7355-s003.zip › rt888.2.nts]

"rt888
1 35 3 0 dim=3
-1.42471574  2.37647469168347  -2.29400856962773
1.80842426  6.57320469168347  1.35279143037227
3.16332426  4.51830469168347  3.43841143037227
1.60306426  1.39106469168347  1.15981143037227
1.35932426  2.32802469168347  0.854025430372267
0.23268426  3.32467469168347  2.07411143037227
-1.76382574  0.324310691683467  3.46093143037227
-0.58503574  -2.63835530831653  1.93857143037227
1.70963426  0.0293701916834667  0.298380430372267
1.00601426  0.0933466916834667  3.11079143037227
-3.48381574  0.109456691683467  2.11250143037227
-1.47909574  0.242725691683467  -2.04101856962773
-0.73749574  -1.87985530831653  -1.73763856962773
0.19665426  -1.19380530831653  -1.43830856962773
2.21569426  -6.15838530831653  -2.99037856962773
-1.28337574  1.64004469168347  2.92605143037227
-0.40328574  -1.83028530831653  1.94339143037227
0.0967842599999997  -1.56755530831653  -0.0718630696277334
-3.64189574  0.194492691683467  -0.357458569627733
-0.76566574  2.96056469168347  -1.85035856962773
0.60706426  -2.80404530831653  -2.15491856962773
-3.32820574  -0.0901552083165333  1.63559143037227
-1.40982574  -0.535479308316533  2.79155143037227
0.24018426  2.87224469168347  2.03406143037227
0.77569426  0.0383334916834667  2.40014143037227
1.30941426  1.94604469168347  1.42856143037227
2.06968426  -4.81730530831653  -2.82786856962773
1.51424426  6.03859469168347  0.926771430372267
0.67125426  0.179520691683467  0.639178430372267
-0.61220574  1.28627469168347  -1.01418956962773
2.37333426  2.91730469168347  2.89674143037227
-0.20478574  -0.876190308316533  -1.87878856962773
0.46705426  5.02245469168347  -0.704960569627733
-2.48787574  0.233269691683467  -1.34844856962773
2.61404426  5.34526469168347  2.76434143037227
