# Supplementary material for: Intraspecific variation and symmetry of the inner-ear labyrinth in a population of wild turkeys: implications for paleontological reconstructions
Source: PeerJ. 2019 Jul 23;7:e7355. doi: 10.7717/peerj.7355 (PMC6659666; doi:10.7717/peerj.7355)
Supplement: Supplemental Information 3 — Each labyrinth is represented by two replicates plus an average set of landmarks, for a total of three 35-landmark sets per labyrinth and six 35-landmark sets per specimen. [file peerj-07-7355-s003.zip › rt888.mean.nts]

"rt888
1 35 3 0 dim=3
-1.42471574 2.37647469168347 -2.29400856962773
1.73114926 6.58133969168347 1.34254143037227
3.18197426 4.58339969168347 3.43288643037227
1.60306426 1.39106469168347 1.15981143037227
1.34601926 2.43785969168347 0.954268430372268
0.31615426 3.31203969168347 1.97349143037227
-1.76382574 0.324310691683467 3.46093143037227
-0.47356574 -2.62412030831653 1.83804143037227
1.70963426 0.0293701916834667 0.298380430372267
1.00601426 0.0933466916834667 3.11079143037227
-3.38893074 0.0877856916834669 2.22708643037227
-1.40936574 0.196192691683467 -2.03135856962773
-0.70757574 -1.92215030831653 -1.78636856962773
0.19088426 -1.12020030831653 -1.48300856962773
2.21886926 -6.14567030831653 -3.06211856962773
-1.28337574 1.64004469168347 2.92605143037227
-0.35575574 -1.77605530831653 1.93947143037227
0.15805426 -1.49481530831653 -0.135953869627733
-3.57763574 0.212655191683467 -0.372913569627733
-0.73410074 3.02610469168347 -1.82010856962773
0.60706426 -2.80404530831653 -2.15491856962773
-3.21954574 -0.108543158316533 1.69485643037227
-1.34187574 -0.537558308316533 2.80775143037227
0.28438426 2.87745969168347 1.96897143037227
0.77569426 0.0383334916834667 2.40014143037227
1.30399426 2.01904469168347 1.42882643037227
2.02436426 -4.80933030831653 -3.07319356962773
1.40008426 6.02710469168347 0.968036430372268
0.67125426 0.179520691683467 0.639178430372267
-0.53380074 1.31236969168347 -1.00703206962773
2.39089926 2.97197469168347 2.85203143037227
-0.20478574 -0.876190308316533 -1.87878856962773
0.42889426 5.03468969168347 -0.753378069627733
-2.31806074 -0.024737308316533 -1.40492856962773
2.61404426 5.34526469168347 2.76434143037227
