# Supplementary material for: Intraspecific variation and symmetry of the inner-ear labyrinth in a population of wild turkeys: implications for paleontological reconstructions
Source: PeerJ. 2019 Jul 23;7:e7355. doi: 10.7717/peerj.7355 (PMC6659666; doi:10.7717/peerj.7355)
Supplement: Supplemental Information 3 — Each labyrinth is represented by two replicates plus an average set of landmarks, for a total of three 35-landmark sets per labyrinth and six 35-landmark sets per specimen. [file peerj-07-7355-s003.zip › rt888.nts]

"rt888
1 35 3 0 dim=3
-1.42471574  2.37647469168347  -2.29400856962773
1.65387426  6.58947469168347  1.33229143037227
3.20062426  4.64849469168347  3.42736143037227
1.60306426  1.39106469168347  1.15981143037227
1.33271426  2.54769469168347  1.05451143037227
0.39962426  3.29940469168347  1.87287143037227
-1.76382574  0.324310691683467  3.46093143037227
-0.36209574  -2.60988530831653  1.73751143037227
1.70963426  0.0293701916834667  0.298380430372267
1.00601426  0.0933466916834667  3.11079143037227
-3.29404574  0.0661146916834667  2.34167143037227
-1.33963574  0.149659691683467  -2.02169856962773
-0.67765574  -1.96444530831653  -1.83509856962773
0.18511426  -1.04659530831653  -1.52770856962773
2.22204426  -6.13295530831653  -3.13385856962773
-1.28337574  1.64004469168347  2.92605143037227
-0.30822574  -1.72182530831653  1.93555143037227
0.21932426  -1.42207530831653  -0.200044669627733
-3.51337574  0.230817691683467  -0.388368569627733
-0.70253574  3.09164469168347  -1.78985856962773
0.60706426  -2.80404530831653  -2.15491856962773
-3.11088574  -0.126931108316533  1.75412143037227
-1.27392574  -0.539637308316533  2.82395143037227
0.32858426  2.88267469168347  1.90388143037227
0.77569426  0.0383334916834667  2.40014143037227
1.29857426  2.09204469168347  1.42909143037227
1.97904426  -4.80135530831653  -3.31851856962773
1.28592426  6.01561469168347  1.00930143037227
0.67125426  0.179520691683467  0.639178430372267
-0.45539574  1.33846469168347  -0.999874569627733
2.40846426  3.02664469168347  2.80732143037227
-0.20478574  -0.876190308316533  -1.87878856962773
0.39073426  5.04692469168347  -0.801795569627733
-2.14824574  -0.282744308316533  -1.46140856962773
2.61404426  5.34526469168347  2.76434143037227
