# Supplementary material for: Intraspecific variation and symmetry of the inner-ear labyrinth in a population of wild turkeys: implications for paleontological reconstructions
Source: PeerJ. 2019 Jul 23;7:e7355. doi: 10.7717/peerj.7355 (PMC6659666; doi:10.7717/peerj.7355)
Supplement: Supplemental Information 3 — Each labyrinth is represented by two replicates plus an average set of landmarks, for a total of three 35-landmark sets per labyrinth and six 35-landmark sets per specimen. [file peerj-07-7355-s003.zip › rt890.2.nts]

"rt890
1 35 3 0 dim=3
-2.06852279466667  2.33294304609453  -2.38467072257627
1.60720720533333  6.55088304609453  1.46077927742373
3.51318720533333  4.58444304609453  3.32882927742373
1.44955720533333  0.662503046094533  0.694968277423733
1.34205720533333  1.84506304609453  0.283367277423733
0.341517205333334  3.49061304609453  2.00336927742373
-1.59579279466667  0.752713046094533  3.68718927742373
-0.555982794666667  -2.95006695390547  1.93495927742373
1.67408720533333  -0.399559953905467  0.0985502774237333
1.28395720533333  0.378072046094533  3.30260927742373
-3.51399279466667  -0.133196953905467  2.31807927742373
-1.61232279466667  -0.174648953905467  -2.15524072257627
-0.955872794666666  -2.28908695390547  -1.88565072257627
0.111097205333333  -1.51668695390547  -1.72155072257627
3.14725720533333  -6.55431695390547  -3.39692072257627
-1.19932279466667  1.92637304609453  3.03955927742373
-0.244392794666666  -2.15733695390547  1.80487927742373
0.0198572053333333  -1.82241695390547  -0.346917722576267
-3.87531279466667  -0.226120953905467  -0.289215722576267
-1.27947279466667  2.93738304609453  -2.00314072257627
0.663727205333333  -3.16655695390547  -2.33584072257627
-3.36657279466667  -0.431328453905467  1.82776927742373
-1.25535279466667  -0.337296953905467  3.02685927742373
0.258047205333334  2.92002304609453  1.89605927742373
1.03929720533333  -0.0349689539054666  2.53749927742373
1.46914720533333  1.54916304609453  0.685415277423733
2.70998720533333  -5.19111695390547  -3.59191072257627
1.25324720533333  5.91970304609453  1.09539927742373
0.693067205333333  -0.373906753905467  0.257970277423733
-1.06774279466667  0.739733046094533  -1.29402072257627
2.59453720533333  2.93059304609453  2.54096927742373
-0.472082794666666  -1.24415395390547  -2.10072072257627
-0.00232279466666638  4.78561304609453  -0.826959722576267
-2.76606279466667  -0.277615953905467  -1.33282072257627
2.75885720533333  5.39353304609453  2.67895927742373
