# Supplementary material for: Intraspecific variation and symmetry of the inner-ear labyrinth in a population of wild turkeys: implications for paleontological reconstructions
Source: PeerJ. 2019 Jul 23;7:e7355. doi: 10.7717/peerj.7355 (PMC6659666; doi:10.7717/peerj.7355)
Supplement: Supplemental Information 3 — Each labyrinth is represented by two replicates plus an average set of landmarks, for a total of three 35-landmark sets per labyrinth and six 35-landmark sets per specimen. [file peerj-07-7355-s003.zip › rt890.mean.nts]

"rt890
1 35 3 0 dim=3
-2.06852279466667 2.33294304609453 -2.38467072257627
1.61031220533333 6.55139304609453 1.38938927742373
3.51318720533333 4.58444304609453 3.32882927742373
1.49493220533333 0.685608046094533 0.758866777423733
1.32590220533333 1.91864804609453 0.288581277423733
0.341517205333334 3.49061304609453 2.00336927742373
-1.52673779466667 0.866158046094533 3.71653927742373
-0.555982794666667 -2.95006695390547 1.93495927742373
1.62746720533333 -0.398057003905467 0.0352598474237333
1.28395720533333 0.378072046094533 3.30260927742373
-3.61490279466667 -0.118988953905467 2.21020427742373
-1.61232279466667 -0.174648953905467 -2.15524072257627
-0.955872794666666 -2.28908695390547 -1.88565072257627
0.111097205333333 -1.51668695390547 -1.72155072257627
3.09895220533333 -6.58891195390547 -3.35240572257627
-1.19685779466667 2.00337304609453 3.04357927742373
-0.317017794666666 -2.11439695390547 1.80742427742373
0.0198572053333333 -1.82241695390547 -0.346917722576267
-4.02241279466667 -0.248471953905467 -0.379731222576267
-1.27947279466667 2.93738304609453 -2.00314072257627
0.663727205333333 -3.16655695390547 -2.33584072257627
-3.43790279466667 -0.431800153905467 1.71109927742373
-1.25535279466667 -0.337296953905467 3.02685927742373
0.258047205333334 2.92002304609453 1.89605927742373
0.998297205333332 0.0439020460945332 2.55464927742373
1.48726720533333 1.55806804609453 0.750949777423733
2.67054220533333 -5.22580195390547 -3.64261072257627
1.32275220533333 6.00062804609453 0.957541277423732
0.693067205333333 -0.373906753905467 0.257970277423733
-1.01956779466667 0.799513046094533 -1.26294572257627
2.59453720533333 2.93059304609453 2.54096927742373
-0.472082794666666 -1.24415395390547 -2.10072072257627
-0.0364627946666666 4.82493804609453 -0.880594222576267
-2.76606279466667 -0.277615953905467 -1.33282072257627
2.82678220533333 5.38101804609453 2.66361927742373
