# Supplementary material for: Intraspecific variation and symmetry of the inner-ear labyrinth in a population of wild turkeys: implications for paleontological reconstructions
Source: PeerJ. 2019 Jul 23;7:e7355. doi: 10.7717/peerj.7355 (PMC6659666; doi:10.7717/peerj.7355)
Supplement: Supplemental Information 3 — Each labyrinth is represented by two replicates plus an average set of landmarks, for a total of three 35-landmark sets per labyrinth and six 35-landmark sets per specimen. [file peerj-07-7355-s003.zip › rt890.nts]

"rt890
1 35 3 0 dim=3
-2.06852279466667  2.33294304609453  -2.38467072257627
1.61341720533333  6.55190304609453  1.31799927742373
3.51318720533333  4.58444304609453  3.32882927742373
1.54030720533333  0.708713046094533  0.822765277423733
1.30974720533333  1.99223304609453  0.293795277423733
0.341517205333334  3.49061304609453  2.00336927742373
-1.45768279466667  0.979603046094533  3.74588927742373
-0.555982794666667  -2.95006695390547  1.93495927742373
1.58084720533333  -0.396554053905467  -0.0280305825762667
1.28395720533333  0.378072046094533  3.30260927742373
-3.71581279466667  -0.104780953905467  2.10232927742373
-1.61232279466667  -0.174648953905467  -2.15524072257627
-0.955872794666666  -2.28908695390547  -1.88565072257627
0.111097205333333  -1.51668695390547  -1.72155072257627
3.05064720533333  -6.62350695390547  -3.30789072257627
-1.19439279466667  2.08037304609453  3.04759927742373
-0.389642794666666  -2.07145695390547  1.80996927742373
0.0198572053333333  -1.82241695390547  -0.346917722576267
-4.16951279466667  -0.270822953905467  -0.470246722576267
-1.27947279466667  2.93738304609453  -2.00314072257627
0.663727205333333  -3.16655695390547  -2.33584072257627
-3.50923279466667  -0.432271853905467  1.59442927742373
-1.25535279466667  -0.337296953905467  3.02685927742373
0.258047205333334  2.92002304609453  1.89605927742373
0.957297205333334  0.122773046094533  2.57179927742373
1.50538720533333  1.56697304609453  0.816484277423733
2.63109720533333  -5.26048695390547  -3.69331072257627
1.39225720533333  6.08155304609453  0.819683277423733
0.693067205333333  -0.373906753905467  0.257970277423733
-0.971392794666667  0.859293046094533  -1.23187072257627
2.59453720533333  2.93059304609453  2.54096927742373
-0.472082794666666  -1.24415395390547  -2.10072072257627
-0.0706027946666669  4.86426304609453  -0.934228722576267
-2.76606279466667  -0.277615953905467  -1.33282072257627
2.89470720533333  5.36850304609453  2.64827927742373
