# Supplementary material for: Intraspecific variation and symmetry of the inner-ear labyrinth in a population of wild turkeys: implications for paleontological reconstructions
Source: PeerJ. 2019 Jul 23;7:e7355. doi: 10.7717/peerj.7355 (PMC6659666; doi:10.7717/peerj.7355)
Supplement: Supplemental Information 3 — Each labyrinth is represented by two replicates plus an average set of landmarks, for a total of three 35-landmark sets per labyrinth and six 35-landmark sets per specimen. [file peerj-07-7355-s003.zip › rt891.2.nts]

"rt891
1 35 3 0 dim=3
1.85716933297759  -2.29838185193316  -2.28677770876374
-1.50306066702241  -6.98034185193316  1.75404829123626
-2.99670066702241  -4.39180185193316  3.66011829123626
-1.37299066702241  -1.06617185193316  1.00889829123626
-1.19254066702241  -2.18731185193316  0.507608291236259
-0.180860667022412  -3.69305185193316  1.79780829123626
1.99135933297759  -0.117461851933164  3.58670829123626
0.402019332977589  2.90276814806684  1.75710829123626
-1.57055066702241  -0.152091851933164  0.355758291236259
-1.09720066702241  0.0532681480668356  3.09662829123626
4.04859933297759  0.169348148066836  1.97885829123626
1.70221933297759  -0.157121851933164  -2.24861070876374
0.693589332977588  1.81956414806684  -2.09410670876374
-0.260440667022412  1.11945374806684  -1.62521770876374
-2.86242066702241  5.37492814806684  -3.43318170876374
1.45285933297759  -1.65496185193316  3.10416829123626
0.233119332977588  1.94084014806684  1.79640829123626
-0.226040667022412  1.57346314806684  -0.374231708763741
4.08889933297759  0.239241148066836  -0.535021708763741
1.27401933297759  -3.02531185193316  -1.89766270876374
-0.816700667022412  2.37472814806684  -2.48891200876374
3.82309933297759  0.509857148066836  1.39325829123626
1.57974933297759  0.924137148066836  2.70431829123626
-0.100970667022412  -3.05674185193316  1.83768829123626
-0.763210667022412  0.288333148066836  2.31915829123626
-1.40347066702241  -1.98493185193316  0.875168291236259
-2.47827066702241  4.15303814806684  -3.53404170876374
-1.22911066702241  -6.45763185193317  1.19624829123626
-1.38869066702241  -0.162381851933164  0.130918291236259
1.22665933297759  -0.815111851933164  -1.51858170876374
-2.20111066702241  -2.90007185193316  2.74067829123626
0.347279332977588  0.785504148066836  -2.05292570876374
0.0915793329775878  -5.24913185193316  -0.722341708763741
2.78401933297759  0.369904148066836  -1.48990270876374
-2.36317066702241  -5.43501185193317  3.02011829123626
