# Supplementary material for: Intraspecific variation and symmetry of the inner-ear labyrinth in a population of wild turkeys: implications for paleontological reconstructions
Source: PeerJ. 2019 Jul 23;7:e7355. doi: 10.7717/peerj.7355 (PMC6659666; doi:10.7717/peerj.7355)
Supplement: Supplemental Information 3 — Each labyrinth is represented by two replicates plus an average set of landmarks, for a total of three 35-landmark sets per labyrinth and six 35-landmark sets per specimen. [file peerj-07-7355-s003.zip › rt891.mean.nts]

"rt891
1 35 3 0 dim=3
1.85716933297759 -2.29838185193316 -2.28677770876374
-1.54341566702241 -6.97246185193316 1.83078829123626
-3.05627566702241 -4.39033685193316 3.61790329123626
-1.37299066702241 -1.06617185193316 1.00889829123626
-1.15798566702241 -2.31184685193316 0.529493291236259
-0.180860667022412 -3.69305185193316 1.79780829123626
1.99135933297759 -0.117461851933164 3.58670829123626
0.496864332977588 2.88867814806684 1.93571829123626
-1.57055066702241 -0.152091851933164 0.355758291236259
-1.09720066702241 0.0532681480668356 3.09662829123626
3.92409933297759 0.280039648066836 2.13026829123626
1.64350933297759 -0.109166851933164 -2.26296870876374
0.721614332977588 1.84609864806684 -1.98945470876374
-0.216360667022412 1.04774744806684 -1.64758720876374
-2.82401566702241 5.39843314806684 -3.41398220876374
1.37561433297759 -1.61794185193316 3.06708329123626
0.290799332977588 1.98672464806684 1.84112329123626
-0.113625667022412 1.53560014806684 -0.269521708763741
4.02074933297759 0.222040148066836 -0.481946708763741
1.21249433297759 -3.05700685193316 -1.84082120876374
-0.780970667022412 2.37085814806684 -2.41857205876374
3.73696433297759 0.532059648066836 1.52797329123626
1.57974933297759 0.924137148066836 2.70431829123626
-0.100970667022412 -3.05674185193316 1.83768829123626
-0.720640667022412 0.298690648066836 2.38001329123626
-1.36491066702241 -2.03745685193316 0.925543291236259
-2.49922066702241 4.21168814806684 -3.30686820876374
-1.27317566702241 -6.45600685193317 1.26451329123626
-1.38869066702241 -0.162381851933164 0.130918291236259
1.22665933297759 -0.815111851933164 -1.51858170876374
-2.26843066702241 -2.93674185193316 2.71240829123626
0.347279332977588 0.785504148066836 -2.05292570876374
0.0602093329775879 -5.29251685193316 -0.683891708763741
2.71555933297759 0.422408148066836 -1.50153220876374
-2.36317066702241 -5.43501185193317 3.02011829123626
