# Supplementary material for: Intraspecific variation and symmetry of the inner-ear labyrinth in a population of wild turkeys: implications for paleontological reconstructions
Source: PeerJ. 2019 Jul 23;7:e7355. doi: 10.7717/peerj.7355 (PMC6659666; doi:10.7717/peerj.7355)
Supplement: Supplemental Information 3 — Each labyrinth is represented by two replicates plus an average set of landmarks, for a total of three 35-landmark sets per labyrinth and six 35-landmark sets per specimen. [file peerj-07-7355-s003.zip › rt891.nts]

"rt891
1 35 3 0 dim=3
1.85716933297759  -2.29838185193316  -2.28677770876374
-1.58377066702241  -6.96458185193316  1.90752829123626
-3.11585066702241  -4.38887185193316  3.57568829123626
-1.37299066702241  -1.06617185193316  1.00889829123626
-1.12343066702241  -2.43638185193316  0.551378291236259
-0.180860667022412  -3.69305185193316  1.79780829123626
1.99135933297759  -0.117461851933164  3.58670829123626
0.591709332977588  2.87458814806684  2.11432829123626
-1.57055066702241  -0.152091851933164  0.355758291236259
-1.09720066702241  0.0532681480668356  3.09662829123626
3.79959933297759  0.390731148066836  2.28167829123626
1.58479933297759  -0.0612118519331643  -2.27732670876374
0.749639332977588  1.87263314806684  -1.88480270876374
-0.172280667022412  0.976041148066836  -1.66995670876374
-2.78561066702241  5.42193814806684  -3.39478270876374
1.29836933297759  -1.58092185193316  3.02999829123626
0.348479332977588  2.03260914806684  1.88583829123626
-0.00121066702241215  1.49773714806684  -0.164811708763741
3.95259933297759  0.204839148066836  -0.428871708763741
1.15096933297759  -3.08870185193316  -1.78397970876374
-0.745240667022412  2.36698814806684  -2.34823210876374
3.65082933297759  0.554262148066836  1.66268829123626
1.57974933297759  0.924137148066836  2.70431829123626
-0.100970667022412  -3.05674185193316  1.83768829123626
-0.678070667022412  0.309048148066836  2.44086829123626
-1.32635066702241  -2.08998185193316  0.975918291236259
-2.52017066702241  4.27033814806684  -3.07969470876374
-1.31724066702241  -6.45438185193316  1.33277829123626
-1.38869066702241  -0.162381851933164  0.130918291236259
1.22665933297759  -0.815111851933164  -1.51858170876374
-2.33575066702241  -2.97341185193316  2.68413829123626
0.347279332977588  0.785504148066836  -2.05292570876374
0.028839332977588  -5.33590185193316  -0.645441708763741
2.64709933297759  0.474912148066836  -1.51316170876374
-2.36317066702241  -5.43501185193317  3.02011829123626
