# Supplementary material for: Intraspecific variation and symmetry of the inner-ear labyrinth in a population of wild turkeys: implications for paleontological reconstructions
Source: PeerJ. 2019 Jul 23;7:e7355. doi: 10.7717/peerj.7355 (PMC6659666; doi:10.7717/peerj.7355)
Supplement: Supplemental Information 3 — Each labyrinth is represented by two replicates plus an average set of landmarks, for a total of three 35-landmark sets per labyrinth and six 35-landmark sets per specimen. [file peerj-07-7355-s003.zip › rt892.2.nts]

"rt892
1 35 3 0 dim=3
-1.3539354  2.1177916674516  -2.16598209674987
1.7342046  6.2032716674516  1.14273790325013
3.1071146  4.3827116674516  3.06566790325013
1.4055646  1.0586216674516  1.12351790325013
1.3217246  1.8066016674516  0.598712903250133
0.2368346  3.0540516674516  1.99426790325013
-1.6135354  0.4455806674516  3.44983790325013
-0.4082254  -2.6442683325484  1.89910790325013
1.6327446  -0.1623753325484  0.344861903250133
0.9985946  0.0592326674516  3.16931790325013
-3.2538454  -0.1729003325484  2.26115790325013
-1.4322454  -0.0532223325484  -1.93539209674987
-0.8314854  -1.9097783325484  -1.84828209674987
0.3070646  -1.1617843325484  -1.43926209674987
2.3806546  -5.8199883325484  -3.23939209674987
-1.0114354  1.5564816674516  3.14976790325013
-0.2330654  -1.8088683325484  1.83750790325013
0.0826046000000001  -1.6169883325484  -0.237952096749867
-3.4643854  -0.1175433325484  -0.177754096749867
-0.7494754  2.7264216674516  -1.67836209674987
0.6272646  -2.6490983325484  -2.27278209674987
-2.9389854  -0.1921983325484  1.61704790325013
-1.1974754  -0.5306313325484  2.82456790325013
0.2186946  2.6144416674516  1.94737790325013
0.7736146  -0.0930163325484  2.50108790325013
1.4865646  1.7398716674516  1.07299790325013
2.0924146  -4.5177083325484  -3.33039209674987
1.3800146  5.6654616674516  0.740287903250133
0.6846446  -0.0894363325484  0.622740903250133
-0.5915354  0.7150116674516  -0.983298096749867
2.1784546  2.8122616674516  2.53747790325013
-0.1576954  -0.9580463325484  -1.90986209674987
0.3311846  4.5279116674516  -0.762228096749867
-2.3019954  -0.2451003325484  -1.25762209674987
2.5621946  5.0037616674516  2.44548790325013
