# Supplementary material for: Intraspecific variation and symmetry of the inner-ear labyrinth in a population of wild turkeys: implications for paleontological reconstructions
Source: PeerJ. 2019 Jul 23;7:e7355. doi: 10.7717/peerj.7355 (PMC6659666; doi:10.7717/peerj.7355)
Supplement: Supplemental Information 3 — Each labyrinth is represented by two replicates plus an average set of landmarks, for a total of three 35-landmark sets per labyrinth and six 35-landmark sets per specimen. [file peerj-07-7355-s003.zip › rt892.mean.nts]

"rt892
1 35 3 0 dim=3
-1.3791804 2.0623466674516 -2.15236209674987
1.6709696 6.2036216674516 1.12519290325013
3.1071146 4.3827116674516 3.06566790325013
1.4055646 1.0586216674516 1.12351790325013
1.2929346 1.8678716674516 0.612388903250133
0.1995196 3.0652116674516 2.04753290325013
-1.5648504 0.5504411674516 3.47220790325013
-0.4429804 -2.6359433325484 1.95379290325013
1.6490446 -0.1660813325484 0.426315903250133
0.9985946 0.0592326674516 3.16931790325013
-3.2991704 -0.2076133325484 2.21215790325013
-1.4322454 -0.0532223325484 -1.93539209674987
-0.8314854 -1.9097783325484 -1.84828209674987
0.3018346 -1.1179948325484 -1.48942209674987
2.3806546 -5.8199883325484 -3.23939209674987
-1.0488554 1.6342666674516 3.17262290325013
-0.2212604 -1.8631833325484 1.87958790325013
0.0884196000000003 -1.5508333325484 -0.253434596749867
-3.4826054 -0.1576163325484 -0.231334596749867
-0.7932304 2.6678566674516 -1.65801209674987
0.6272646 -2.6490983325484 -2.27278209674987
-3.0094154 -0.3148750325484 1.60361790325013
-1.1685404 -0.4697314925484 2.82321790325013
0.2057346 2.6477216674516 2.01320290325013
0.7736146 -0.0930163325484 2.50108790325013
1.3175646 1.7064816674516 1.18510290325013
2.0924146 -4.5177083325484 -3.33039209674987
1.3322646 5.6720716674516 0.788556403250133
0.7302696 -0.0640428325484 0.668986403250133
-0.5915354 0.7150116674516 -0.983298096749867
2.2041796 2.7742316674516 2.66485290325013
-0.2134454 -0.9244143325484 -1.93022709674987
0.3060796 4.4911166674516 -0.717384596749867
-2.3019954 -0.2451003325484 -1.25762209674987
2.5262346 5.0523966674516 2.47327290325013
