# Supplementary material for: Intraspecific variation and symmetry of the inner-ear labyrinth in a population of wild turkeys: implications for paleontological reconstructions
Source: PeerJ. 2019 Jul 23;7:e7355. doi: 10.7717/peerj.7355 (PMC6659666; doi:10.7717/peerj.7355)
Supplement: Supplemental Information 3 — Each labyrinth is represented by two replicates plus an average set of landmarks, for a total of three 35-landmark sets per labyrinth and six 35-landmark sets per specimen. [file peerj-07-7355-s003.zip › rt892.nts]

"rt892
1 35 3 0 dim=3
-1.4044254  2.0069016674516  -2.13874209674987
1.6077346  6.2039716674516  1.10764790325013
3.1071146  4.3827116674516  3.06566790325013
1.4055646  1.0586216674516  1.12351790325013
1.2641446  1.9291416674516  0.626064903250133
0.1622046  3.0763716674516  2.10079790325013
-1.5161654  0.6553016674516  3.49457790325013
-0.4777354  -2.6276183325484  2.00847790325013
1.6653446  -0.1697873325484  0.507769903250133
0.9985946  0.0592326674516  3.16931790325013
-3.3444954  -0.2423263325484  2.16315790325013
-1.4322454  -0.0532223325484  -1.93539209674987
-0.8314854  -1.9097783325484  -1.84828209674987
0.2966046  -1.0742053325484  -1.53958209674987
2.3806546  -5.8199883325484  -3.23939209674987
-1.0862754  1.7120516674516  3.19547790325013
-0.2094554  -1.9174983325484  1.92166790325013
0.0942346000000004  -1.4846783325484  -0.268917096749867
-3.5008254  -0.1976893325484  -0.284915096749867
-0.8369854  2.6092916674516  -1.63766209674987
0.6272646  -2.6490983325484  -2.27278209674987
-3.0798454  -0.4375517325484  1.59018790325013
-1.1396054  -0.4088316525484  2.82186790325013
0.1927746  2.6810016674516  2.07902790325013
0.7736146  -0.0930163325484  2.50108790325013
1.1485646  1.6730916674516  1.29720790325013
2.0924146  -4.5177083325484  -3.33039209674987
1.2845146  5.6786816674516  0.836824903250133
0.7758946  -0.0386493325484  0.715231903250133
-0.5915354  0.7150116674516  -0.983298096749867
2.2299046  2.7362016674516  2.79222790325013
-0.2691954  -0.8907823325484  -1.95059209674987
0.2809746  4.4543216674516  -0.672541096749867
-2.3019954  -0.2451003325484  -1.25762209674987
2.4902746  5.1010316674516  2.50105790325013
