# Supplementary material for: Intraspecific variation and symmetry of the inner-ear labyrinth in a population of wild turkeys: implications for paleontological reconstructions
Source: PeerJ. 2019 Jul 23;7:e7355. doi: 10.7717/peerj.7355 (PMC6659666; doi:10.7717/peerj.7355)
Supplement: Supplemental Information 3 — Each labyrinth is represented by two replicates plus an average set of landmarks, for a total of three 35-landmark sets per labyrinth and six 35-landmark sets per specimen. [file peerj-07-7355-s003.zip › rt893.2.nts]

"rt893
1 35 3 0 dim=3
-1.57844371066667  2.25060100743467  -1.97430588866996
1.76790628933333  6.18861100743467  2.65939411133004
3.31506628933333  3.44096100743467  3.88786411133004
1.61541628933333  1.12473100743467  1.51784411133004
1.59855628933333  2.18020100743467  1.48013411133004
0.476636289333334  3.17090100743467  2.78120411133004
-1.88682371066667  -0.279361292565333  3.07954411133004
-0.446393710666667  -3.17957899256533  1.51615411133004
1.65367628933333  -0.416457992565333  0.35657111133004
1.21784628933333  -0.253728592565333  2.81549411133004
-3.27357371066667  -0.485030992565333  2.08778411133004
-1.39602371066667  0.163147007434667  -2.17943588866996
-0.795053710666667  -2.01791899256533  -2.23374588866996
0.367426289333334  -1.20024599256533  -1.45839588866996
2.60312628933333  -5.68501899256533  -4.13212588866996
-1.19805371066667  1.19559100743467  3.21565411133004
-0.200213710666666  -2.34201899256533  1.60198411133004
0.175886289333334  -1.81864899256533  -0.40988688866996
-3.39067371066667  -0.192891492565333  -0.43796688866996
-0.888533710666666  2.94589100743467  -1.19614788866996
0.802616289333333  -2.72817899256533  -2.67816588866996
-2.95162371066667  -0.363297592565333  1.41105411133004
-1.17804371066667  -1.08964599256533  2.63711411133004
0.417806289333333  2.74805100743467  2.58692411133004
0.962056289333333  -0.333132692565333  2.23624411133004
1.76484628933333  1.82045100743467  1.65923411133004
2.34729628933333  -4.33396899256533  -3.93100588866996
1.45720628933333  5.72065100743467  2.26221411133004
0.773846289333333  -0.267708962565333  0.69562511133004
-0.675753710666667  0.914411007434667  -0.84412988866996
2.70178628933333  2.25185100743467  3.13759411133004
-0.0308337106666669  -0.803692992565333  -2.02086588866996
0.406126289333333  4.89719100743467  0.44239811133004
-2.40892371066667  -0.0146949925653334  -1.49329588866996
2.74898628933333  4.47346100743467  3.58515411133004
