# Supplementary material for: Intraspecific variation and symmetry of the inner-ear labyrinth in a population of wild turkeys: implications for paleontological reconstructions
Source: PeerJ. 2019 Jul 23;7:e7355. doi: 10.7717/peerj.7355 (PMC6659666; doi:10.7717/peerj.7355)
Supplement: Supplemental Information 3 — Each labyrinth is represented by two replicates plus an average set of landmarks, for a total of three 35-landmark sets per labyrinth and six 35-landmark sets per specimen. [file peerj-07-7355-s003.zip › rt893.mean.nts]

"rt893
1 35 3 0 dim=3
-1.54235871066667 2.33910600743467 -1.96724588866996
1.76790628933333 6.18861100743467 2.65939411133004
3.31129128933333 3.52878100743467 3.91245911133004
1.62162628933333 1.14126100743467 1.58883911133004
1.57223628933333 2.20089600743467 1.45357911133004
0.564276289333334 3.15950600743467 2.78833911133004
-1.86083871066667 -0.103831142565333 3.09980911133004
-0.426903710666667 -3.17491899256533 1.46774411133004
1.62948128933333 -0.358675392565333 0.31013361133004
1.18735128933333 -0.302093042565333 2.84372911133004
-3.27357371066667 -0.485030992565333 2.08778411133004
-1.39602371066667 0.163147007434667 -2.17943588866996
-0.836758710666667 -1.99574399256533 -2.22659088866996
0.309711289333334 -1.13524299256533 -1.58959588866996
2.53824628933333 -5.72939399256533 -4.04734588866996
-1.19669871066667 1.32825100743467 3.18294911133004
-0.165413710666666 -2.31543899256533 1.58904411133004
0.147471289333334 -1.75493899256533 -0.40691538866996
-3.39067371066667 -0.192891492565333 -0.43796688866996
-0.854333710666666 3.02539100743467 -1.22283688866996
0.755546289333333 -2.75945899256533 -2.63090088866996
-2.95162371066667 -0.363297592565333 1.41105411133004
-1.18453871066667 -1.00792099256533 2.65663411133004
0.472761289333333 2.73478600743467 2.67107411133004
0.928921289333334 -0.398580842565333 2.26338911133004
1.73979128933333 1.88647600743467 1.72694411133004
2.23056128933333 -4.47259899256533 -3.62401588866996
1.45720628933333 5.72065100743467 2.26221411133004
0.784381289333333 -0.162083477565333 0.72175911133004
-0.640578710666667 1.05127600743467 -0.82895388866996
2.70178628933333 2.25185100743467 3.13759411133004
-0.132733710666666 -0.781039992565333 -2.05530588866996
0.420086289333333 4.89921100743467 0.41388211133004
-2.40892371066667 -0.0146949925653334 -1.49329588866996
2.71210628933333 4.54738600743467 3.61066411133004
