# Supplementary material for: Intraspecific variation and symmetry of the inner-ear labyrinth in a population of wild turkeys: implications for paleontological reconstructions
Source: PeerJ. 2019 Jul 23;7:e7355. doi: 10.7717/peerj.7355 (PMC6659666; doi:10.7717/peerj.7355)
Supplement: Supplemental Information 3 — Each labyrinth is represented by two replicates plus an average set of landmarks, for a total of three 35-landmark sets per labyrinth and six 35-landmark sets per specimen. [file peerj-07-7355-s003.zip › rt893.nts]

"rt893
1 35 3 0 dim=3
-1.50627371066667  2.42761100743467  -1.96018588866996
1.76790628933333  6.18861100743467  2.65939411133004
3.30751628933333  3.61660100743467  3.93705411133004
1.62783628933333  1.15779100743467  1.65983411133004
1.54591628933333  2.22159100743467  1.42702411133004
0.651916289333333  3.14811100743467  2.79547411133004
-1.83485371066667  0.0716990074346667  3.12007411133004
-0.407413710666667  -3.17025899256533  1.41933411133004
1.60528628933333  -0.300892792565333  0.26369611133004
1.15685628933333  -0.350457492565333  2.87196411133004
-3.27357371066667  -0.485030992565333  2.08778411133004
-1.39602371066667  0.163147007434667  -2.17943588866996
-0.878463710666667  -1.97356899256533  -2.21943588866996
0.251996289333334  -1.07023999256533  -1.72079588866996
2.47336628933333  -5.77376899256533  -3.96256588866996
-1.19534371066667  1.46091100743467  3.15024411133004
-0.130613710666667  -2.28885899256533  1.57610411133004
0.119056289333333  -1.69122899256533  -0.40394388866996
-3.39067371066667  -0.192891492565333  -0.43796688866996
-0.820133710666667  3.10489100743467  -1.24952588866996
0.708476289333334  -2.79073899256533  -2.58363588866996
-2.95162371066667  -0.363297592565333  1.41105411133004
-1.19103371066667  -0.926195992565333  2.67615411133004
0.527716289333333  2.72152100743467  2.75522411133004
0.895786289333334  -0.464028992565333  2.29053411133004
1.71473628933333  1.95250100743467  1.79465411133004
2.11382628933333  -4.61122899256533  -3.31702588866996
1.45720628933333  5.72065100743467  2.26221411133004
0.794916289333333  -0.0564579925653334  0.74789311133004
-0.605403710666667  1.18814100743467  -0.81377788866996
2.70178628933333  2.25185100743467  3.13759411133004
-0.234633710666666  -0.758386992565333  -2.08974588866996
0.434046289333333  4.90123100743467  0.38536611133004
-2.40892371066667  -0.0146949925653334  -1.49329588866996
2.67522628933333  4.62131100743467  3.63617411133004
